# Supplementary material for: Identification of tRNA-Related Fragments and Their Potential Regulatory Effects in Thyroid-Associated Ophthalmopathy
Source: Front Genet. 2022 Apr 4;13:878405. doi: 10.3389/fgene.2022.878405 (PMC9013859; doi:10.3389/fgene.2022.878405)
Supplement: Supplementary file 1 [file Table2.XLSX]

## Sheet: EXP_vs_CTRL_diff_TRF_to_target_
GO_ID	GO_term	TYPE	target_gene_in_this_GO	all_target_gene_in_all_GO	all_gene_in_this_GO	all_gene_in_all_GO	gene_list	Pvalue	Qvalue
GO:0061669	spontaneous neurotransmitter secretion	biological_process	4	4842	4	21445	ENSG00000185345(PARK2),ENSG00000158528(PPP1R9A),ENSG00000099365(STX1B),ENSG00000176406(RIMS2),	0.0275952	0.519636
GO:0036396	MIS complex	cellular_component	4	4842	4	21445	ENSG00000164944(KIAA1429),ENSG00000146457(WTAP),ENSG00000165819(METTL3),ENSG00000145388(METTL14),	0.0275952	0.519636
GO:0098519	nucleotide phosphatase activity, acting on free nucleotides	molecular_function	4	4842	4	21445	ENSG00000135778(NTPCR),ENSG00000144048(DUSP11),ENSG00000184207(PGP),ENSG00000198585(NUDT16),	0.0275952	0.519636
GO:0003025	regulation of systemic arterial blood pressure by baroreceptor feedback	biological_process	4	4842	4	21445	ENSG00000120907(ADRA1A),ENSG00000110680(CALCA),ENSG00000166833(NAV2),ENSG00000108684(ASIC2),	0.0275952	0.519636
GO:0035331	negative regulation of hippo signaling	biological_process	6	4842	6	21445	ENSG00000151718(WWC2),ENSG00000144791(LIMD1),ENSG00000142279(WTIP),ENSG00000047644(WWC3),ENSG00000113645(WWC1),ENSG00000129474(AJUBA),	0.00868054	0.26489
GO:0021914	negative regulation of smoothened signaling pathway involved in ventral spinal cord patterning	biological_process	4	4842	4	21445	ENSG00000111783(RFX4),ENSG00000090539(CHRD),ENSG00000163913(IFT122),ENSG00000078246(TULP3),	0.0275952	0.519636
GO:0060971	embryonic heart tube left/right pattern formation	biological_process	4	4842	4	21445	ENSG00000164442(CITED2),ENSG00000163913(IFT122),ENSG00000183072(NKX2-5),ENSG00000105429(MEGF8),	0.0275952	0.519636
GO:0061428	negative regulation of transcription from RNA polymerase II promoter in response to hypoxia	biological_process	4	4842	4	21445	ENSG00000166135(HIF1AN),ENSG00000134086(VHL),ENSG00000068903(SIRT2),ENSG00000164442(CITED2),	0.0275952	0.519636
GO:0031933	telomeric heterochromatin	cellular_component	4	4842	4	21445	ENSG00000149115(TNKS1BP1),ENSG00000085224(ATRX),ENSG00000077463(SIRT6),ENSG00000161036(LRWD1),	0.0275952	0.519636
GO:0006032	chitin catabolic process	biological_process	6	4842	7	21445	ENSG00000064886(CHI3L2),ENSG00000133063(CHIT1),ENSG00000117151(CTBS),ENSG00000085465(OVGP1),ENSG00000134216(CHIA),ENSG00000177830(CHID1),	0.0146184	0.367033
GO:0006030	chitin metabolic process	biological_process	6	4842	7	21445	ENSG00000133063(CHIT1),ENSG00000064886(CHI3L2),ENSG00000117151(CTBS),ENSG00000085465(OVGP1),ENSG00000177830(CHID1),ENSG00000134216(CHIA),	0.0146184	0.367033
GO:1901341	positive regulation of store-operated calcium channel activity	biological_process	6	4842	7	21445	ENSG00000109689(STIM2),ENSG00000213533(TMEM110),ENSG00000167323(STIM1),ENSG00000197943(PLCG2),ENSG00000130038(CRACR2A),ENSG00000125378(BMP4),	0.0146184	0.367033
GO:0004568	chitinase activity	molecular_function	6	4842	7	21445	ENSG00000134216(CHIA),ENSG00000177830(CHID1),ENSG00000085465(OVGP1),ENSG00000117151(CTBS),ENSG00000133063(CHIT1),ENSG00000064886(CHI3L2),	0.0146184	0.367033
GO:2000637	positive regulation of gene silencing by miRNA	biological_process	5	4842	6	21445	ENSG00000144791(LIMD1),ENSG00000206557(TRIM71),ENSG00000142279(WTIP),ENSG00000134644(PUM1),ENSG00000129474(AJUBA),	0.0260385	0.508008
GO:0035068	micro-ribonucleoprotein complex	cellular_component	5	4842	6	21445	ENSG00000092847(AGO1),ENSG00000126070(AGO3),ENSG00000139546(TARBP2),ENSG00000090905(TNRC6A),ENSG00000123908(AGO2),	0.0260385	0.508008
GO:0032237	activation of store-operated calcium channel activity	biological_process	5	4842	6	21445	ENSG00000197943(PLCG2),ENSG00000130038(CRACR2A),ENSG00000167323(STIM1),ENSG00000213533(TMEM110),ENSG00000109689(STIM2),	0.0260385	0.508008
GO:0070820	tertiary granule	cellular_component	5	4842	6	21445	ENSG00000079950(STX7),ENSG00000151651(ADAM8),ENSG00000018280(SLC11A1),ENSG00000139190(VAMP1),ENSG00000076944(STXBP2),	0.0260385	0.508008
GO:0097371	MDM2/MDM4 family protein binding	molecular_function	5	4842	6	21445	ENSG00000131467(PSME3),ENSG00000147889(CDKN2A),ENSG00000168411(RFWD3),ENSG00000105974(CAV1),ENSG00000186951(PPARA),	0.0260385	0.508008
GO:1900452	regulation of long term synaptic depression	biological_process	5	4842	6	21445	ENSG00000158445(KCNB1),ENSG00000251322(SHANK3),ENSG00000163485(ADORA1),ENSG00000158528(PPP1R9A),ENSG00000157680(DGKI),	0.0260385	0.508008
GO:0060745	mammary gland branching involved in pregnancy	biological_process	4	4842	5	21445	ENSG00000125686(MED1),ENSG00000091831(ESR1),ENSG00000162552(WNT4),ENSG00000169083(AR),	0.0469035	0.658253
GO:0033564	anterior/posterior axon guidance	biological_process	4	4842	5	21445	ENSG00000065320(NTN1),ENSG00000113763(UNC5A),ENSG00000182168(UNC5C),ENSG00000107731(UNC5B),	0.0469035	0.658253
GO:0008142	oxysterol binding	molecular_function	4	4842	5	21445	ENSG00000021762(OSBPL5),ENSG00000143365(RORC),ENSG00000069667(RORA),ENSG00000110048(OSBP),	0.0469035	0.658253
GO:0060368	regulation of Fc receptor mediated stimulatory signaling pathway	biological_process	4	4842	5	21445	ENSG00000254087(LYN),ENSG00000188313(PLSCR1),ENSG00000154710(RABGEF1),ENSG00000150637(CD226),	0.0469035	0.658253
GO:0010571	positive regulation of nuclear cell cycle DNA replication	biological_process	4	4842	5	21445	ENSG00000085224(ATRX),ENSG00000011451(WIZ),ENSG00000161692(DBF4B),ENSG00000128908(INO80),	0.0469035	0.658253
GO:0031999	negative regulation of fatty acid beta-oxidation	biological_process	4	4842	5	21445	ENSG00000076555(ACACB),ENSG00000139160(METTL20),ENSG00000142208(AKT1),ENSG00000118432(CNR1),	0.0469035	0.658253
GO:0051964	negative regulation of synapse assembly	biological_process	4	4842	5	21445	ENSG00000169398(PTK2),ENSG00000185008(ROBO2),ENSG00000187122(SLIT1),ENSG00000135333(EPHA7),	0.0469035	0.658253
GO:0003828	alpha-N-acetylneuraminate alpha-2,8-sialyltransferase activity	molecular_function	4	4842	5	21445	ENSG00000177511(ST8SIA3),ENSG00000140557(ST8SIA2),ENSG00000111728(ST8SIA1),ENSG00000101638(ST8SIA5),	0.0469035	0.658253
GO:0005049	nuclear export signal receptor activity	molecular_function	4	4842	5	21445	ENSG00000204764(RANBP17),ENSG00000124207(CSE1L),ENSG00000130227(XPO7),ENSG00000132953(XPO4),	0.0469035	0.658253
GO:0035330	regulation of hippo signaling	biological_process	7	4842	9	21445	ENSG00000129474(AJUBA),ENSG00000047644(WWC3),ENSG00000113645(WWC1),ENSG00000186575(NF2),ENSG00000144791(LIMD1),ENSG00000142279(WTIP),ENSG00000151718(WWC2),	0.013129	0.348768
GO:0021910	smoothened signaling pathway involved in ventral spinal cord patterning	biological_process	6	4842	8	21445	ENSG00000074047(GLI2),ENSG00000107882(SUFU),ENSG00000111783(RFX4),ENSG00000163913(IFT122),ENSG00000078246(TULP3),ENSG00000090539(CHRD),	0.0230956	0.476361
GO:0050966	detection of mechanical stimulus involved in sensory perception of pain	biological_process	6	4842	8	21445	ENSG00000111262(KCNA1),ENSG00000198400(NTRK1),ENSG00000177425(PAWR),ENSG00000164171(ITGA2),ENSG00000102468(HTR2A),ENSG00000010810(FYN),	0.0230956	0.476361
GO:0008061	chitin binding	molecular_function	6	4842	8	21445	ENSG00000117151(CTBS),ENSG00000064886(CHI3L2),ENSG00000177830(CHID1),ENSG00000085465(OVGP1),ENSG00000133063(CHIT1),ENSG00000134216(CHIA),	0.0230956	0.476361
GO:0031053	primary miRNA processing	biological_process	6	4842	8	21445	ENSG00000128191(DGCR8),ENSG00000165819(METTL3),ENSG00000175387(SMAD2),ENSG00000087087(SRRT),ENSG00000166949(SMAD3),ENSG00000113360(DROSHA),	0.0230956	0.476361
GO:0090400	stress-induced premature senescence	biological_process	6	4842	8	21445	ENSG00000096717(SIRT1),ENSG00000153246(PLA2R1),ENSG00000124762(CDKN1A),ENSG00000089022(MAPKAPK5),ENSG00000141510(TP53),ENSG00000112062(MAPK14),	0.0230956	0.476361
GO:0004691	cAMP-dependent protein kinase activity	molecular_function	5	4842	7	21445	ENSG00000170776(AKAP13),ENSG00000132356(PRKAA1),ENSG00000181929(PRKAG1),ENSG00000072062(PRKACA),ENSG00000142875(PRKACB),	0.0409168	0.61098
GO:0098597	observational learning	biological_process	5	4842	7	21445	ENSG00000137868(STRA6),ENSG00000179915(NRXN1),ENSG00000174469(CNTNAP2),ENSG00000196712(NF1),ENSG00000128573(FOXP2),	0.0409168	0.61098
GO:0016442	RISC complex	cellular_component	7	4842	10	21445	ENSG00000139546(TARBP2),ENSG00000126070(AGO3),ENSG00000123908(AGO2),ENSG00000172795(DCP2),ENSG00000151247(EIF4E),ENSG00000144791(LIMD1),ENSG00000092847(AGO1),	0.0198591	0.437673
GO:0008190	eukaryotic initiation factor 4E binding	molecular_function	7	4842	10	21445	ENSG00000155506(LARP1),ENSG00000148730(EIF4EBP2),ENSG00000215301(DDX3X),ENSG00000165588(OTX2),ENSG00000243056(EIF4EBP3),ENSG00000013523(ANGEL1),ENSG00000114867(EIF4G1),	0.0198591	0.437673
GO:0033270	paranode region of axon	cellular_component	9	4842	13	21445	ENSG00000068903(SIRT2),ENSG00000108797(CNTNAP1),ENSG00000184454(NCMAP),ENSG00000163531(NFASC),ENSG00000160460(SPTBN4),ENSG00000136531(SCN2A),ENSG00000111262(KCNA1),ENSG00000151150(ANK3),ENSG00000136541(ERMN),	0.0097784	0.285227
GO:0046322	negative regulation of fatty acid oxidation	biological_process	6	4842	9	21445	ENSG00000076555(ACACB),ENSG00000115361(ACADL),ENSG00000118432(CNR1),ENSG00000139160(METTL20),ENSG00000142208(AKT1),ENSG00000072778(ACADVL),	0.0346218	0.568322
GO:0035733	hepatic stellate cell activation	biological_process	4	4842	6	21445	ENSG00000161544(CYGB),ENSG00000117676(RPS6KA1),ENSG00000174697(LEP),ENSG00000141052(MYOCD),	0.0731564	0.787192
GO:0007406	negative regulation of neuroblast proliferation	biological_process	4	4842	6	21445	ENSG00000044115(CTNNA1),ENSG00000213859(KCTD11),ENSG00000196712(NF1),ENSG00000148704(VAX1),	0.0731564	0.787192
GO:0055089	fatty acid homeostasis	biological_process	8	4842	12	21445	ENSG00000185000(DGAT1),ENSG00000009950(MLXIPL),ENSG00000119927(GPAM),ENSG00000062822(POLD1),ENSG00000096717(SIRT1),ENSG00000162409(PRKAA2),ENSG00000120053(GOT1),ENSG00000132356(PRKAA1),	0.01678	0.398601
GO:0070578	RISC-loading complex	cellular_component	4	4842	6	21445	ENSG00000139546(TARBP2),ENSG00000092847(AGO1),ENSG00000126070(AGO3),ENSG00000123908(AGO2),	0.0731564	0.787192
GO:0004723	calcium-dependent protein serine/threonine phosphatase activity	molecular_function	4	4842	6	21445	ENSG00000148660(CAMK2G),ENSG00000107758(PPP3CB),ENSG00000100034(PPM1F),ENSG00000100614(PPM1A),	0.0731564	0.787192
GO:2001256	regulation of store-operated calcium entry	biological_process	4	4842	6	21445	ENSG00000152413(HOMER1),ENSG00000066294(CD84),ENSG00000133872(SARAF),ENSG00000113739(STC2),	0.0731564	0.787192
GO:1901621	negative regulation of smoothened signaling pathway involved in dorsal/ventral neural tube patterning	biological_process	4	4842	6	21445	ENSG00000142875(PRKACB),ENSG00000072062(PRKACA),ENSG00000107882(SUFU),ENSG00000078246(TULP3),	0.0731564	0.787192
GO:0008503	benzodiazepine receptor activity	molecular_function	4	4842	6	21445	ENSG00000151834(GABRA2),ENSG00000011677(GABRA3),ENSG00000100300(TSPO),ENSG00000109158(GABRA4),	0.0731564	0.787192
GO:0003097	renal water transport	biological_process	4	4842	6	21445	ENSG00000170961(HAS2),ENSG00000165272(AQP3),ENSG00000167580(AQP2),ENSG00000240583(AQP1),	0.0731564	0.787192
GO:0072393	microtubule anchoring at microtubule organizing center	biological_process	4	4842	6	21445	ENSG00000140463(BBS4),ENSG00000151746(BICD1),ENSG00000100503(NIN),ENSG00000168172(HOOK3),	0.0731564	0.787192
GO:0072537	fibroblast activation	biological_process	6	4842	9	21445	ENSG00000141052(MYOCD),ENSG00000177663(IL17RA),ENSG00000117676(RPS6KA1),ENSG00000174697(LEP),ENSG00000112115(IL17A),ENSG00000161544(CYGB),	0.0346218	0.568322
GO:0051045	negative regulation of membrane protein ectodomain proteolysis	biological_process	4	4842	6	21445	ENSG00000035862(TIMP2),ENSG00000136634(IL10),ENSG00000100234(TIMP3),ENSG00000070159(PTPN3),	0.0731564	0.787192
GO:0006776	vitamin A metabolic process	biological_process	6	4842	9	21445	ENSG00000112033(PPARD),ENSG00000116745(RPE65),ENSG00000121207(LRAT),ENSG00000135697(BCO1),ENSG00000128918(ALDH1A2),ENSG00000114115(RBP1),	0.0346218	0.568322
GO:0007182	common-partner SMAD protein phosphorylation	biological_process	4	4842	6	21445	ENSG00000175387(SMAD2),ENSG00000163513(TGFBR2),ENSG00000140464(PML),ENSG00000125378(BMP4),	0.0731564	0.787192
GO:0071872	cellular response to epinephrine stimulus	biological_process	8	4842	12	21445	ENSG00000145545(SRD5A1),ENSG00000090020(SLC9A1),ENSG00000147465(STAR),ENSG00000072062(PRKACA),ENSG00000184588(PDE4B),ENSG00000113448(PDE4D),ENSG00000198626(RYR2),ENSG00000068903(SIRT2),	0.01678	0.398601
GO:0080009	mRNA methylation	biological_process	4	4842	6	21445	ENSG00000164944(KIAA1429),ENSG00000145388(METTL14),ENSG00000165819(METTL3),ENSG00000146457(WTAP),	0.0731564	0.787192
GO:0060527	prostate epithelial cord arborization involved in prostate glandular acinus morphogenesis	biological_process	4	4842	6	21445	ENSG00000159184(HOXB13),ENSG00000104332(SFRP1),ENSG00000066468(FGFR2),ENSG00000091831(ESR1),	0.0731564	0.787192
GO:0021869	forebrain ventricular zone progenitor cell division	biological_process	4	4842	6	21445	ENSG00000080166(DCT),ENSG00000066468(FGFR2),ENSG00000198914(POU3F3),ENSG00000077782(FGFR1),	0.0731564	0.787192
GO:0002115	store-operated calcium entry	biological_process	8	4842	12	21445	ENSG00000160991(ORAI2),ENSG00000167323(STIM1),ENSG00000152413(HOMER1),ENSG00000066294(CD84),ENSG00000185739(SRL),ENSG00000133872(SARAF),ENSG00000130038(CRACR2A),ENSG00000113739(STC2),	0.01678	0.398601
GO:1901339	regulation of store-operated calcium channel activity	biological_process	6	4842	9	21445	ENSG00000109689(STIM2),ENSG00000130038(CRACR2A),ENSG00000125378(BMP4),ENSG00000213533(TMEM110),ENSG00000197943(PLCG2),ENSG00000167323(STIM1),	0.0346218	0.568322
GO:0030061	mitochondrial crista	cellular_component	4	4842	6	21445	ENSG00000198836(OPA1),ENSG00000089060(SLC8B1),ENSG00000254087(LYN),ENSG00000147465(STAR),	0.0731564	0.787192
GO:0046881	positive regulation of follicle-stimulating hormone secretion	biological_process	4	4842	6	21445	ENSG00000122641(INHBA),ENSG00000163083(INHBB),ENSG00000141646(SMAD4),ENSG00000174697(LEP),	0.0731564	0.787192
GO:0016174	NAD(P)H oxidase activity	molecular_function	4	4842	6	21445	ENSG00000065615(CYB5R4),ENSG00000156709(AIFM1),ENSG00000086991(NOX4),ENSG00000117009(KMO),	0.0731564	0.787192
GO:0038171	cannabinoid signaling pathway	biological_process	4	4842	6	21445	ENSG00000134780(DAGLA),ENSG00000163686(ABHD6),ENSG00000118432(CNR1),ENSG00000074416(MGLL),	0.0731564	0.787192
GO:0042297	vocal learning	biological_process	4	4842	6	21445	ENSG00000179915(NRXN1),ENSG00000128573(FOXP2),ENSG00000174469(CNTNAP2),ENSG00000137868(STRA6),	0.0731564	0.787192
GO:0050965	detection of temperature stimulus involved in sensory perception of pain	biological_process	9	4842	14	21445	ENSG00000125966(MMP24),ENSG00000141480(ARRB2),ENSG00000101188(NTSR1),ENSG00000163485(ADORA1),ENSG00000198400(NTRK1),ENSG00000177425(PAWR),ENSG00000102468(HTR2A),ENSG00000131620(ANO1),ENSG00000110680(CALCA),	0.0140283	0.361366
GO:0050961	detection of temperature stimulus involved in sensory perception	biological_process	9	4842	14	21445	ENSG00000177425(PAWR),ENSG00000198400(NTRK1),ENSG00000102468(HTR2A),ENSG00000131620(ANO1),ENSG00000110680(CALCA),ENSG00000125966(MMP24),ENSG00000141480(ARRB2),ENSG00000101188(NTSR1),ENSG00000163485(ADORA1),	0.0140283	0.361366
GO:1900119	positive regulation of execution phase of apoptosis	biological_process	7	4842	11	21445	ENSG00000068903(SIRT2),ENSG00000143514(TP53BP2),ENSG00000149273(RPS3),ENSG00000141510(TP53),ENSG00000078098(FAP),ENSG00000087088(BAX),ENSG00000124212(PTGIS),	0.0288436	0.530552
GO:0060670	branching involved in labyrinthine layer morphogenesis	biological_process	7	4842	11	21445	ENSG00000066468(FGFR2),ENSG00000146374(RSPO3),ENSG00000083307(GRHL2),ENSG00000166145(SPINT1),ENSG00000136634(IL10),ENSG00000137270(GCM1),ENSG00000148926(ADM),	0.0288436	0.530552
GO:0070530	K63-linked polyubiquitin binding	molecular_function	12	4842	19	21445	ENSG00000282827(ATRIP),ENSG00000010072(SPRTN),ENSG00000162585(FAAP20),ENSG00000178685(PARP10),ENSG00000161011(SQSTM1),ENSG00000163961(RNF168),ENSG00000121988(ZRANB3),ENSG00000166439(RNF169),ENSG00000264522(OTUD7B),ENSG00000169918(OTUD7A),ENSG00000164053(ATRIP),ENSG00000087206(UIMC1),	0.00577098	0.201409
GO:0014832	urinary bladder smooth muscle contraction	biological_process	5	4842	8	21445	ENSG00000109991(P2RX3),ENSG00000115353(TACR1),ENSG00000156113(KCNMA1),ENSG00000102468(HTR2A),ENSG00000050628(PTGER3),	0.0606407	0.728239
GO:0035520	monoubiquitinated protein deubiquitination	biological_process	5	4842	8	21445	ENSG00000163930(BAP1),ENSG00000162601(MYSM1),ENSG00000171456(ASXL1),ENSG00000066427(ATXN3),ENSG00000135655(USP15),	0.0606407	0.728239
GO:0032839	dendrite cytoplasm	cellular_component	10	4842	16	21445	ENSG00000164418(GRIK2),ENSG00000163873(GRIK3),ENSG00000008086(CDKL5),ENSG00000152332(UHMK1),ENSG00000188906(LRRK2),ENSG00000139112(GABARAPL1),ENSG00000116729(WLS),ENSG00000187961(KLHL17),ENSG00000100030(MAPK1),ENSG00000127022(CANX),	0.0116483	0.320894
GO:0005952	cAMP-dependent protein kinase complex	cellular_component	5	4842	8	21445	ENSG00000131791(PRKAB2),ENSG00000108946(PRKAR1A),ENSG00000005249(PRKAR2B),ENSG00000142875(PRKACB),ENSG00000072062(PRKACA),	0.0606407	0.728239
GO:0035174	histone serine kinase activity	molecular_function	5	4842	8	21445	ENSG00000087586(AURKA),ENSG00000162302(RPS6KA4),ENSG00000100784(RPS6KA5),ENSG00000132356(PRKAA1),ENSG00000162409(PRKAA2),	0.0606407	0.728239
GO:0060073	micturition	biological_process	5	4842	8	21445	ENSG00000050628(PTGER3),ENSG00000120907(ADRA1A),ENSG00000117971(CHRNB4),ENSG00000115353(TACR1),ENSG00000156113(KCNMA1),	0.0606407	0.728239
GO:0046880	regulation of follicle-stimulating hormone secretion	biological_process	5	4842	8	21445	ENSG00000106113(CRHR2),ENSG00000163083(INHBB),ENSG00000141646(SMAD4),ENSG00000174697(LEP),ENSG00000122641(INHBA),	0.0606407	0.728239
GO:0071141	SMAD protein complex	cellular_component	5	4842	8	21445	ENSG00000149948(HMGA2),ENSG00000175387(SMAD2),ENSG00000100603(SNW1),ENSG00000141646(SMAD4),ENSG00000166949(SMAD3),	0.0606407	0.728239
GO:0047429	nucleoside-triphosphate diphosphatase activity	molecular_function	5	4842	8	21445	ENSG00000179958(DCTPP1),ENSG00000154269(ENPP3),ENSG00000125877(ITPA),ENSG00000198585(NUDT16),ENSG00000128951(DUT),	0.0606407	0.728239
GO:0072205	metanephric collecting duct development	biological_process	5	4842	8	21445	ENSG00000008710(PKD1),ENSG00000151208(DLG5),ENSG00000125618(PAX8),ENSG00000167580(AQP2),ENSG00000125378(BMP4),	0.0606407	0.728239
GO:0001672	regulation of chromatin assembly or disassembly	biological_process	5	4842	8	21445	ENSG00000162367(TAL1),ENSG00000179119(SPTY2D1),ENSG00000117115(PADI2),ENSG00000178685(PARP10),ENSG00000198586(TLK1),	0.0606407	0.728239
GO:0005677	chromatin silencing complex	cellular_component	5	4842	8	21445	ENSG00000068903(SIRT2),ENSG00000096717(SIRT1),ENSG00000132275(RRP8),ENSG00000153147(SMARCA5),ENSG00000076108(BAZ2A),	0.0606407	0.728239
GO:0031209	SCAR complex	cellular_component	5	4842	8	21445	ENSG00000061676(NCKAP1),ENSG00000158195(WASF2),ENSG00000138443(ABI2),ENSG00000273749(CYFIP1),ENSG00000254999(BRK1),	0.0606407	0.728239
GO:0032593	insulin-responsive compartment	cellular_component	5	4842	8	21445	ENSG00000137145(DENND4C),ENSG00000181856(SLC2A4),ENSG00000167578(RAB4B),ENSG00000197535(MYO5A),ENSG00000105221(AKT2),	0.0606407	0.728239
GO:0085020	protein K6-linked ubiquitination	biological_process	5	4842	8	21445	ENSG00000078967(UBE2D4),ENSG00000138376(BARD1),ENSG00000108106(UBE2S),ENSG00000185345(PARK2),ENSG00000012048(BRCA1),	0.0606407	0.728239
GO:0006971	hypotonic response	biological_process	5	4842	8	21445	ENSG00000100300(TSPO),ENSG00000065534(MYLK),ENSG00000135932(CAB39),ENSG00000140199(SLC12A6),ENSG00000164171(ITGA2),	0.0606407	0.728239
GO:0014731	spectrin-associated cytoskeleton	cellular_component	5	4842	8	21445	ENSG00000132677(RHBG),ENSG00000029534(ANK1),ENSG00000159023(EPB41),ENSG00000070182(SPTB),ENSG00000151150(ANK3),	0.0606407	0.728239
GO:0060462	lung lobe development	biological_process	5	4842	8	21445	ENSG00000128342(LIF),ENSG00000163513(TGFBR2),ENSG00000066468(FGFR2),ENSG00000083307(GRHL2),ENSG00000125378(BMP4),	0.0606407	0.728239
GO:0072672	neutrophil extravasation	biological_process	5	4842	8	21445	ENSG00000160593(AMICA1),ENSG00000151651(ADAM8),ENSG00000171608(PIK3CD),ENSG00000177425(PAWR),ENSG00000050628(PTGER3),	0.0606407	0.728239
GO:0097503	sialylation	biological_process	13	4842	21	21445	ENSG00000111728(ST8SIA1),ENSG00000117069(ST6GALNAC5),ENSG00000073849(ST6GAL1),ENSG00000070731(ST6GALNAC2),ENSG00000177511(ST8SIA3),ENSG00000008513(ST3GAL1),ENSG00000115525(ST3GAL5),ENSG00000070526(ST6GALNAC1),ENSG00000144057(ST6GAL2),ENSG00000157350(ST3GAL2),ENSG00000101638(ST8SIA5),ENSG00000160408(ST6GALNAC6),ENSG00000140557(ST8SIA2),	0.00479034	0.178156
GO:0008373	sialyltransferase activity	molecular_function	13	4842	21	21445	ENSG00000101638(ST8SIA5),ENSG00000160408(ST6GALNAC6),ENSG00000140557(ST8SIA2),ENSG00000008513(ST3GAL1),ENSG00000115525(ST3GAL5),ENSG00000070526(ST6GALNAC1),ENSG00000144057(ST6GAL2),ENSG00000157350(ST3GAL2),ENSG00000177511(ST8SIA3),ENSG00000111728(ST8SIA1),ENSG00000117069(ST6GALNAC5),ENSG00000073849(ST6GAL1),ENSG00000070731(ST6GALNAC2),	0.00479034	0.178156
GO:0016048	detection of temperature stimulus	biological_process	11	4842	18	21445	ENSG00000144481(TRPM8),ENSG00000125966(MMP24),ENSG00000101188(NTSR1),ENSG00000131620(ANO1),ENSG00000141480(ARRB2),ENSG00000163485(ADORA1),ENSG00000198400(NTRK1),ENSG00000177425(PAWR),ENSG00000102468(HTR2A),ENSG00000110680(CALCA),ENSG00000083067(TRPM3),	0.00962843	0.283633
GO:0032966	negative regulation of collagen biosynthetic process	biological_process	6	4842	10	21445	ENSG00000160712(IL6R),ENSG00000161544(CYGB),ENSG00000179583(CIITA),ENSG00000116473(RAP1A),ENSG00000079337(RAPGEF3),ENSG00000112033(PPARD),	0.0496667	0.674753
GO:0048672	positive regulation of collateral sprouting	biological_process	6	4842	10	21445	ENSG00000171517(LPAR3),ENSG00000182149(IST1),ENSG00000187764(SEMA4D),ENSG00000154342(WNT3A),ENSG00000108379(WNT3),ENSG00000176697(BDNF),	0.0496667	0.674753
GO:0021859	pyramidal neuron differentiation	biological_process	6	4842	10	21445	ENSG00000170390(DCLK2),ENSG00000077279(DCX),ENSG00000066468(FGFR2),ENSG00000165240(ATP7A),ENSG00000130827(PLXNA3),ENSG00000156687(UNC5D),	0.0496667	0.674753
GO:0016857	racemase and epimerase activity, acting on carbohydrates and derivatives	molecular_function	6	4842	10	21445	ENSG00000197713(RPE),ENSG00000159921(GNE),ENSG00000111817(DSE),ENSG00000171451(DSEL),ENSG00000143891(GALM),ENSG00000138604(GLCE),	0.0496667	0.674753
GO:0035404	histone-serine phosphorylation	biological_process	6	4842	10	21445	ENSG00000100784(RPS6KA5),ENSG00000162302(RPS6KA4),ENSG00000087586(AURKA),ENSG00000162409(PRKAA2),ENSG00000149948(HMGA2),ENSG00000132356(PRKAA1),	0.0496667	0.674753
GO:0045760	positive regulation of action potential	biological_process	6	4842	10	21445	ENSG00000090020(SLC9A1),ENSG00000151150(ANK3),ENSG00000120907(ADRA1A),ENSG00000198929(NOS1AP),ENSG00000177425(PAWR),ENSG00000115353(TACR1),	0.0496667	0.674753
GO:0031588	nucleotide-activated protein kinase complex	cellular_component	6	4842	10	21445	ENSG00000131791(PRKAB2),ENSG00000108946(PRKAR1A),ENSG00000181929(PRKAG1),ENSG00000132356(PRKAA1),ENSG00000162409(PRKAA2),ENSG00000072062(PRKACA),	0.0496667	0.674753
GO:0005451	monovalent cation:proton antiporter activity	molecular_function	6	4842	10	21445	ENSG00000142494(SLC47A1),ENSG00000197818(SLC9A8),ENSG00000115616(SLC9A2),ENSG00000135740(SLC9A5),ENSG00000090020(SLC9A1),ENSG00000065923(SLC9A7),	0.0496667	0.674753
GO:0036276	response to antidepressant	biological_process	6	4842	10	21445	ENSG00000141644(MBD1),ENSG00000169692(AGPAT2),ENSG00000138668(HNRNPD),ENSG00000137486(ARRB1),ENSG00000130816(DNMT1),ENSG00000108819(PPP1R9B),	0.0496667	0.674753
GO:0046929	negative regulation of neurotransmitter secretion	biological_process	6	4842	10	21445	ENSG00000254893(AC113404.1),ENSG00000170385(SLC30A1),ENSG00000196712(NF1),ENSG00000158528(PPP1R9A),ENSG00000185345(PARK2),ENSG00000116473(RAP1A),	0.0496667	0.674753
GO:0032525	somite rostral/caudal axis specification	biological_process	6	4842	10	21445	ENSG00000147223(RIPPLY1),ENSG00000147050(KDM6A),ENSG00000149922(TBX6),ENSG00000086598(TMED2),ENSG00000115109(EPB41L5),ENSG00000141646(SMAD4),	0.0496667	0.674753
GO:0016075	rRNA catabolic process	biological_process	10	4842	17	21445	ENSG00000123737(EXOSC9),ENSG00000160570(DEDD2),ENSG00000134398(ERN2),ENSG00000113360(DROSHA),ENSG00000114127(XRN1),ENSG00000107371(EXOSC3),ENSG00000144535(DIS3L2),ENSG00000166938(DIS3L),ENSG00000223496(EXOSC6),ENSG00000083520(DIS3),	0.0160361	0.388688
GO:0015299	solute:proton antiporter activity	molecular_function	10	4842	17	21445	ENSG00000142494(SLC47A1),ENSG00000135740(SLC9A5),ENSG00000115616(SLC9A2),ENSG00000065923(SLC9A7),ENSG00000150403(TMCO3),ENSG00000164038(SLC9B2),ENSG00000164037(SLC9B1),ENSG00000090020(SLC9A1),ENSG00000018280(SLC11A1),ENSG00000197818(SLC9A8),	0.0160361	0.388688
GO:0015168	glycerol transmembrane transporter activity	molecular_function	7	4842	12	21445	ENSG00000167580(AQP2),ENSG00000240583(AQP1),ENSG00000165272(AQP3),ENSG00000135517(MIP),ENSG00000165269(AQP7),ENSG00000171885(AQP4),ENSG00000103569(AQP9),	0.0404486	0.613222
GO:0015793	glycerol transport	biological_process	7	4842	12	21445	ENSG00000103569(AQP9),ENSG00000171885(AQP4),ENSG00000165269(AQP7),ENSG00000135517(MIP),ENSG00000165272(AQP3),ENSG00000240583(AQP1),ENSG00000167580(AQP2),	0.0404486	0.613222
GO:0004708	MAP kinase kinase activity	molecular_function	7	4842	12	21445	ENSG00000188906(LRRK2),ENSG00000076984(MAP2K7),ENSG00000089022(MAPKAPK5),ENSG00000112062(MAPK14),ENSG00000114738(MAPKAPK3),ENSG00000006432(MAP3K9),ENSG00000169032(MAP2K1),	0.0404486	0.613222
GO:0016264	gap junction assembly	biological_process	7	4842	12	21445	ENSG00000105974(CAV1),ENSG00000169562(GJB1),ENSG00000159640(ACE),ENSG00000057294(PKP2),ENSG00000182963(GJC1),ENSG00000265107(GJA5),ENSG00000044115(CTNNA1),	0.0404486	0.613222
GO:0015254	glycerol channel activity	molecular_function	7	4842	12	21445	ENSG00000103569(AQP9),ENSG00000171885(AQP4),ENSG00000165269(AQP7),ENSG00000135517(MIP),ENSG00000165272(AQP3),ENSG00000240583(AQP1),ENSG00000167580(AQP2),	0.0404486	0.613222
GO:0015250	water channel activity	molecular_function	7	4842	12	21445	ENSG00000165269(AQP7),ENSG00000171885(AQP4),ENSG00000103569(AQP9),ENSG00000240583(AQP1),ENSG00000167580(AQP2),ENSG00000165272(AQP3),ENSG00000135517(MIP),	0.0404486	0.613222
GO:0044252	negative regulation of multicellular organismal metabolic process	biological_process	7	4842	12	21445	ENSG00000161544(CYGB),ENSG00000160712(IL6R),ENSG00000113369(ARRDC3),ENSG00000116473(RAP1A),ENSG00000179583(CIITA),ENSG00000112033(PPARD),ENSG00000079337(RAPGEF3),	0.0404486	0.613222
GO:2000601	positive regulation of Arp2/3 complex-mediated actin nucleation	biological_process	4	4842	7	21445	ENSG00000138443(ABI2),ENSG00000061676(NCKAP1),ENSG00000254999(BRK1),ENSG00000273749(CYFIP1),	0.106812	0.925834
GO:0035280	miRNA loading onto RISC involved in gene silencing by miRNA	biological_process	4	4842	7	21445	ENSG00000139546(TARBP2),ENSG00000126070(AGO3),ENSG00000092847(AGO1),ENSG00000123908(AGO2),	0.106812	0.925834
GO:1901620	regulation of smoothened signaling pathway involved in dorsal/ventral neural tube patterning	biological_process	4	4842	7	21445	ENSG00000142875(PRKACB),ENSG00000072062(PRKACA),ENSG00000107882(SUFU),ENSG00000078246(TULP3),	0.106812	0.925834
GO:0048842	positive regulation of axon extension involved in axon guidance	biological_process	4	4842	7	21445	ENSG00000204217(BMPR2),ENSG00000112902(SEMA5A),ENSG00000107562(CXCL12),ENSG00000105429(MEGF8),	0.106812	0.925834
GO:0090245	axis elongation involved in somitogenesis	biological_process	4	4842	7	21445	ENSG00000104332(SFRP1),ENSG00000154342(WNT3A),ENSG00000140807(NKD1),ENSG00000073711(PPP2R3A),	0.106812	0.925834
GO:0050951	sensory perception of temperature stimulus	biological_process	12	4842	21	21445	ENSG00000131620(ANO1),ENSG00000101188(NTSR1),ENSG00000125966(MMP24),ENSG00000144481(TRPM8),ENSG00000110680(CALCA),ENSG00000083067(TRPM3),ENSG00000102468(HTR2A),ENSG00000198400(NTRK1),ENSG00000177425(PAWR),ENSG00000163485(ADORA1),ENSG00000141480(ARRB2),ENSG00000183826(BTBD9),	0.0107077	0.30269
GO:0031821	G-protein coupled serotonin receptor binding	molecular_function	4	4842	7	21445	ENSG00000065135(GNAI3),ENSG00000087258(GNAO1),ENSG00000088256(GNA11),ENSG00000141480(ARRB2),	0.106812	0.925834
GO:0050957	equilibrioception	biological_process	4	4842	7	21445	ENSG00000150275(PCDH15),ENSG00000107736(CDH23),ENSG00000182040(USH1G),ENSG00000006611(USH1C),	0.106812	0.925834
GO:0071372	cellular response to follicle-stimulating hormone stimulus	biological_process	4	4842	7	21445	ENSG00000122641(INHBA),ENSG00000147465(STAR),ENSG00000127948(POR),ENSG00000177425(PAWR),	0.106812	0.925834
GO:0043654	recognition of apoptotic cell	biological_process	4	4842	7	21445	ENSG00000085265(FCN1),ENSG00000187800(PEAR1),ENSG00000145794(MEGF10),ENSG00000070495(JMJD6),	0.106812	0.925834
GO:0010886	positive regulation of cholesterol storage	biological_process	4	4842	7	21445	ENSG00000084674(APOB),ENSG00000038945(MSR1),ENSG00000110047(EHD1),ENSG00000198911(SREBF2),	0.106812	0.925834
GO:0001976	neurological system process involved in regulation of systemic arterial blood pressure	biological_process	8	4842	14	21445	ENSG00000112096(SOD2),ENSG00000071242(RPS6KA2),ENSG00000115353(TACR1),ENSG00000169057(MECP2),ENSG00000110680(CALCA),ENSG00000120907(ADRA1A),ENSG00000108684(ASIC2),ENSG00000166833(NAV2),	0.032851	0.555341
GO:0032838	cell projection cytoplasm	cellular_component	12	4842	21	21445	ENSG00000188906(LRRK2),ENSG00000152332(UHMK1),ENSG00000008086(CDKL5),ENSG00000163873(GRIK3),ENSG00000164418(GRIK2),ENSG00000100401(RANGAP1),ENSG00000197386(HTT),ENSG00000127022(CANX),ENSG00000100030(MAPK1),ENSG00000187961(KLHL17),ENSG00000116729(WLS),ENSG00000139112(GABARAPL1),	0.0107077	0.30269
GO:0032534	regulation of microvillus assembly	biological_process	4	4842	7	21445	ENSG00000075651(PLD1),ENSG00000101076(HNF4A),ENSG00000076864(RAP1GAP),ENSG00000128567(PODXL),	0.106812	0.925834
GO:0045162	clustering of voltage-gated sodium channels	biological_process	4	4842	7	21445	ENSG00000163531(NFASC),ENSG00000186417(GLDN),ENSG00000188157(AGRN),ENSG00000160460(SPTBN4),	0.106812	0.925834
GO:0044233	ER-mitochondrion membrane contact site	cellular_component	4	4842	7	21445	ENSG00000127022(CANX),ENSG00000126775(ATG14),ENSG00000173726(TOMM20),ENSG00000068366(ACSL4),	0.106812	0.925834
GO:0060440	trachea formation	biological_process	4	4842	7	21445	ENSG00000125378(BMP4),ENSG00000100030(MAPK1),ENSG00000169032(MAP2K1),ENSG00000163513(TGFBR2),	0.106812	0.925834
GO:0060463	lung lobe morphogenesis	biological_process	4	4842	7	21445	ENSG00000163513(TGFBR2),ENSG00000066468(FGFR2),ENSG00000128342(LIF),ENSG00000083307(GRHL2),	0.106812	0.925834
GO:0006655	phosphatidylglycerol biosynthetic process	biological_process	8	4842	14	21445	ENSG00000179598(PLD6),ENSG00000101290(CDS2),ENSG00000088766(CRLS1),ENSG00000166428(PLD4),ENSG00000129219(PLD2),ENSG00000130304(SLC27A1),ENSG00000075651(PLD1),ENSG00000102125(TAZ),	0.032851	0.555341
GO:0035325	Toll-like receptor binding	molecular_function	4	4842	7	21445	ENSG00000174130(TLR6),ENSG00000078902(TOLLIP),ENSG00000150455(TIRAP),ENSG00000163220(S100A9),	0.106812	0.925834
GO:0035748	myelin sheath abaxonal region	cellular_component	4	4842	7	21445	ENSG00000173786(CNP),ENSG00000131558(EXOC4),ENSG00000068903(SIRT2),ENSG00000075711(DLG1),	0.106812	0.925834
GO:0004030	aldehyde dehydrogenase [NAD(P)+] activity	molecular_function	4	4842	7	21445	ENSG00000198099(ADH4),ENSG00000072210(ALDH3A2),ENSG00000184254(ALDH1A3),ENSG00000111275(ALDH2),	0.106812	0.925834
GO:0044351	macropinocytosis	biological_process	4	4842	7	21445	ENSG00000173548(SNX33),ENSG00000134516(DOCK2),ENSG00000114738(MAPKAPK3),ENSG00000079805(DNM2),	0.106812	0.925834
GO:0045295	gamma-catenin binding	molecular_function	8	4842	14	21445	ENSG00000134982(APC),ENSG00000134760(DSG1),ENSG00000196090(PTPRT),ENSG00000149177(PTPRJ),ENSG00000152894(PTPRK),ENSG00000044115(CTNNA1),ENSG00000134762(DSC3),ENSG00000115266(APC2),	0.032851	0.555341
GO:2000394	positive regulation of lamellipodium morphogenesis	biological_process	4	4842	7	21445	ENSG00000197122(SRC),ENSG00000124782(RREB1),ENSG00000172725(CORO1B),ENSG00000102606(ARHGEF7),	0.106812	0.925834
GO:0003854	3-beta-hydroxy-delta5-steroid dehydrogenase activity	molecular_function	4	4842	7	21445	ENSG00000184860(SDR42E1),ENSG00000183921(SDR42E2),ENSG00000203857(HSD3B1),ENSG00000203859(HSD3B2),	0.106812	0.925834
GO:0070072	vacuolar proton-transporting V-type ATPase complex assembly	biological_process	4	4842	7	21445	ENSG00000110719(TCIRG1),ENSG00000160131(VMA21),ENSG00000105929(ATP6V0A4),ENSG00000198825(INPP5F),	0.106812	0.925834
GO:0005004	GPI-linked ephrin receptor activity	molecular_function	4	4842	7	21445	ENSG00000070886(EPHA8),ENSG00000198400(NTRK1),ENSG00000140538(NTRK3),ENSG00000135333(EPHA7),	0.106812	0.925834
GO:1903012	positive regulation of bone development	biological_process	4	4842	7	21445	ENSG00000119714(GPR68),ENSG00000120659(TNFSF11),ENSG00000164038(SLC9B2),ENSG00000183160(TMEM119),	0.106812	0.925834
GO:0019908	nuclear cyclin-dependent protein kinase holoenzyme complex	cellular_component	8	4842	14	21445	ENSG00000104884(ERCC2),ENSG00000107949(BCCIP),ENSG00000065883(CDK13),ENSG00000100603(SNW1),ENSG00000136807(CDK9),ENSG00000073614(KDM5A),ENSG00000180818(HOXC10),ENSG00000129315(CCNT1),	0.032851	0.555341
GO:0002606	positive regulation of dendritic cell antigen processing and presentation	biological_process	4	4842	7	21445	ENSG00000137077(CCL21),ENSG00000167207(NOD2),ENSG00000106100(NOD1),ENSG00000018280(SLC11A1),	0.106812	0.925834
GO:0060687	regulation of branching involved in prostate gland morphogenesis	biological_process	4	4842	7	21445	ENSG00000091831(ESR1),ENSG00000066468(FGFR2),ENSG00000125378(BMP4),ENSG00000104332(SFRP1),	0.106812	0.925834
GO:1902510	regulation of apoptotic DNA fragmentation	biological_process	4	4842	7	21445	ENSG00000156709(AIFM1),ENSG00000160049(DFFA),ENSG00000087088(BAX),ENSG00000147889(CDKN2A),	0.106812	0.925834
GO:0004679	AMP-activated protein kinase activity	molecular_function	4	4842	7	21445	ENSG00000132356(PRKAA1),ENSG00000131791(PRKAB2),ENSG00000181929(PRKAG1),ENSG00000162409(PRKAA2),	0.106812	0.925834
GO:2000727	positive regulation of cardiac muscle cell differentiation	biological_process	8	4842	14	21445	ENSG00000166923(GREM1),ENSG00000127445(PIN1),ENSG00000198563(DDX39B),ENSG00000168214(RBPJ),ENSG00000114861(FOXP1),ENSG00000154342(WNT3A),ENSG00000125378(BMP4),ENSG00000141052(MYOCD),	0.032851	0.555341
GO:0071476	cellular hypotonic response	biological_process	4	4842	7	21445	ENSG00000140199(SLC12A6),ENSG00000135932(CAB39),ENSG00000065534(MYLK),ENSG00000100300(TSPO),	0.106812	0.925834
GO:0097011	cellular response to granulocyte macrophage colony-stimulating factor stimulus	biological_process	4	4842	7	21445	ENSG00000123360(PDE1B),ENSG00000100030(MAPK1),ENSG00000142208(AKT1),ENSG00000117036(ETV3),	0.106812	0.925834
GO:0015919	peroxisomal membrane transport	biological_process	4	4842	7	21445	ENSG00000101986(ABCD1),ENSG00000162735(PEX19),ENSG00000215193(PEX26),ENSG00000139197(PEX5),	0.106812	0.925834
GO:0004972	NMDA glutamate receptor activity	molecular_function	4	4842	7	21445	ENSG00000198785(GRIN3A),ENSG00000120899(PTK2B),ENSG00000183454(GRIN2A),ENSG00000176884(GRIN1),	0.106812	0.925834
GO:0015809	arginine transport	biological_process	4	4842	7	21445	ENSG00000018280(SLC11A1),ENSG00000003989(SLC7A2),ENSG00000139514(SLC7A1),ENSG00000188603(CLN3),	0.106812	0.925834
GO:0008443	phosphofructokinase activity	molecular_function	4	4842	7	21445	ENSG00000114268(PFKFB4),ENSG00000170525(PFKFB3),ENSG00000141959(PFKL),ENSG00000123836(PFKFB2),	0.106812	0.925834
GO:0035360	positive regulation of peroxisome proliferator activated receptor signaling pathway	biological_process	4	4842	7	21445	ENSG00000164442(CITED2),ENSG00000124212(PTGIS),ENSG00000174697(LEP),ENSG00000048540(LMO3),	0.106812	0.925834
GO:0017002	activin-activated receptor activity	molecular_function	4	4842	7	21445	ENSG00000204217(BMPR2),ENSG00000123612(ACVR1C),ENSG00000114739(ACVR2B),ENSG00000135503(ACVR1B),	0.106812	0.925834
GO:0035563	positive regulation of chromatin binding	biological_process	4	4842	7	21445	ENSG00000114166(KAT2B),ENSG00000175029(CTBP2),ENSG00000221818(EBF2),ENSG00000147421(HMBOX1),	0.106812	0.925834
GO:0043203	axon hillock	cellular_component	4	4842	7	21445	ENSG00000088325(TPX2),ENSG00000087586(AURKA),ENSG00000160460(SPTBN4),ENSG00000132386(SERPINF1),	0.106812	0.925834
GO:0046836	glycolipid transport	biological_process	4	4842	7	21445	ENSG00000139433(GLTP),ENSG00000224051(CPTP),ENSG00000119655(NPC2),ENSG00000163933(RFT1),	0.106812	0.925834
GO:0071871	response to epinephrine	biological_process	9	4842	16	21445	ENSG00000072062(PRKACA),ENSG00000082701(GSK3B),ENSG00000198626(RYR2),ENSG00000145545(SRD5A1),ENSG00000090020(SLC9A1),ENSG00000147465(STAR),ENSG00000184588(PDE4B),ENSG00000113448(PDE4D),ENSG00000068903(SIRT2),	0.0266468	0.509846
GO:0031998	regulation of fatty acid beta-oxidation	biological_process	9	4842	16	21445	ENSG00000186951(PPARA),ENSG00000105221(AKT2),ENSG00000076555(ACACB),ENSG00000142208(AKT1),ENSG00000139160(METTL20),ENSG00000118432(CNR1),ENSG00000169047(IRS1),ENSG00000110090(CPT1A),ENSG00000102910(LONP2),	0.0266468	0.509846
GO:0005522	profilin binding	molecular_function	5	4842	9	21445	ENSG00000197386(HTT),ENSG00000196405(EVL),ENSG00000085733(CTTN),ENSG00000186472(PCLO),ENSG00000125753(VASP),	0.0856707	0.846817
GO:0033591	response to L-ascorbic acid	biological_process	5	4842	9	21445	ENSG00000112096(SOD2),ENSG00000113140(SPARC),ENSG00000164171(ITGA2),ENSG00000174697(LEP),ENSG00000084207(GSTP1),	0.0856707	0.846817
GO:0045906	negative regulation of vasoconstriction	biological_process	5	4842	9	21445	ENSG00000204217(BMPR2),ENSG00000174697(LEP),ENSG00000006210(CX3CL1),ENSG00000147459(DOCK5),ENSG00000148926(ADM),	0.0856707	0.846817
GO:1903358	regulation of Golgi organization	biological_process	5	4842	9	21445	ENSG00000172007(RAB33B),ENSG00000100030(MAPK1),ENSG00000148429(USP6NL),ENSG00000169032(MAP2K1),ENSG00000079805(DNM2),	0.0856707	0.846817
GO:0009133	nucleoside diphosphate biosynthetic process	biological_process	5	4842	9	21445	ENSG00000154027(AK5),ENSG00000143774(GUK1),ENSG00000004455(AK2),ENSG00000188833(ENTPD8),ENSG00000162433(AK4),	0.0856707	0.846817
GO:0033148	positive regulation of intracellular estrogen receptor signaling pathway	biological_process	5	4842	9	21445	ENSG00000167548(KMT2D),ENSG00000125686(MED1),ENSG00000145604(SKP2),ENSG00000100201(DDX17),ENSG00000169083(AR),	0.0856707	0.846817
GO:2001223	negative regulation of neuron migration	biological_process	5	4842	9	21445	ENSG00000082701(GSK3B),ENSG00000185737(NRG3),ENSG00000205336(ADGRG1),ENSG00000184194(GPR173),ENSG00000178568(ERBB4),	0.0856707	0.846817
GO:0033169	histone H3-K9 demethylation	biological_process	5	4842	9	21445	ENSG00000115548(KDM3A),ENSG00000006459(KDM7A),ENSG00000107077(KDM4C),ENSG00000197724(PHF2),ENSG00000102878(HSF4),	0.0856707	0.846817
GO:0034098	VCP-NPL4-UFD1 AAA ATPase complex	cellular_component	5	4842	9	21445	ENSG00000182446(NPLOC4),ENSG00000185104(FAF1),ENSG00000163960(UBXN7),ENSG00000105974(CAV1),ENSG00000165280(VCP),	0.0856707	0.846817
GO:0016281	eukaryotic translation initiation factor 4F complex	cellular_component	5	4842	9	21445	ENSG00000110321(EIF4G2),ENSG00000106682(EIF4H),ENSG00000114867(EIF4G1),ENSG00000243056(EIF4EBP3),ENSG00000151247(EIF4E),	0.0856707	0.846817
GO:0015385	sodium:proton antiporter activity	molecular_function	5	4842	9	21445	ENSG00000197818(SLC9A8),ENSG00000135740(SLC9A5),ENSG00000090020(SLC9A1),ENSG00000115616(SLC9A2),ENSG00000065923(SLC9A7),	0.0856707	0.846817
GO:0001574	ganglioside biosynthetic process	biological_process	10	4842	18	21445	ENSG00000117069(ST6GALNAC5),ENSG00000070731(ST6GALNAC2),ENSG00000177511(ST8SIA3),ENSG00000157350(ST3GAL2),ENSG00000135454(B4GALNT1),ENSG00000008513(ST3GAL1),ENSG00000070526(ST6GALNAC1),ENSG00000115525(ST3GAL5),ENSG00000160408(ST6GALNAC6),ENSG00000140557(ST8SIA2),	0.0216043	0.459952
GO:2001028	positive regulation of endothelial cell chemotaxis	biological_process	5	4842	9	21445	ENSG00000138685(FGF2),ENSG00000184304(PRKD1),ENSG00000112902(SEMA5A),ENSG00000105976(MET),ENSG00000105287(PRKD2),	0.0856707	0.846817
GO:0021860	pyramidal neuron development	biological_process	5	4842	9	21445	ENSG00000165240(ATP7A),ENSG00000066468(FGFR2),ENSG00000130827(PLXNA3),ENSG00000077279(DCX),ENSG00000170390(DCLK2),	0.0856707	0.846817
GO:0004115	3',5'-cyclic-AMP phosphodiesterase activity	molecular_function	5	4842	9	21445	ENSG00000205268(PDE7A),ENSG00000105650(PDE4C),ENSG00000113448(PDE4D),ENSG00000184588(PDE4B),ENSG00000123360(PDE1B),	0.0856707	0.846817
GO:2000392	regulation of lamellipodium morphogenesis	biological_process	5	4842	9	21445	ENSG00000197122(SRC),ENSG00000102606(ARHGEF7),ENSG00000172725(CORO1B),ENSG00000242498(ARPIN),ENSG00000124782(RREB1),	0.0856707	0.846817
GO:0005915	zonula adherens	cellular_component	5	4842	9	21445	ENSG00000198561(CTNND1),ENSG00000035403(VCL),ENSG00000095637(SORBS1),ENSG00000130202(PVRL2),ENSG00000044115(CTNNA1),	0.0856707	0.846817
GO:0060896	neural plate pattern specification	biological_process	5	4842	9	21445	ENSG00000112837(TBX18),ENSG00000168014(C2CD3),ENSG00000107779(BMPR1A),ENSG00000185920(PTCH1),ENSG00000143126(CELSR2),	0.0856707	0.846817
GO:0019869	chloride channel inhibitor activity	molecular_function	5	4842	9	21445	ENSG00000079950(STX7),ENSG00000196632(WNK3),ENSG00000060237(WNK1),ENSG00000126562(WNK4),ENSG00000001626(CFTR),	0.0856707	0.846817
GO:0035278	miRNA mediated inhibition of translation	biological_process	5	4842	9	21445	ENSG00000123908(AGO2),ENSG00000090905(TNRC6A),ENSG00000092847(AGO1),ENSG00000206557(TRIM71),ENSG00000126070(AGO3),	0.0856707	0.846817
GO:0048027	mRNA 5'-UTR binding	molecular_function	5	4842	9	21445	ENSG00000159217(IGF2BP1),ENSG00000155506(LARP1),ENSG00000131759(RARA),ENSG00000135316(SYNCRIP),ENSG00000215301(DDX3X),	0.0856707	0.846817
GO:0044232	organelle membrane contact site	cellular_component	6	4842	11	21445	ENSG00000068366(ACSL4),ENSG00000158220(ESYT3),ENSG00000127022(CANX),ENSG00000117868(ESYT2),ENSG00000173726(TOMM20),ENSG00000126775(ATG14),	0.0686352	0.772048
GO:0021521	ventral spinal cord interneuron specification	biological_process	6	4842	11	21445	ENSG00000074047(GLI2),ENSG00000106038(EVX1),ENSG00000107882(SUFU),ENSG00000182968(SOX1),ENSG00000007372(PAX6),ENSG00000163623(NKX6-1),	0.0686352	0.772048
GO:0035871	protein K11-linked deubiquitination	biological_process	6	4842	11	21445	ENSG00000135093(USP30),ENSG00000180667(YOD1),ENSG00000264522(OTUD7B),ENSG00000135913(USP37),ENSG00000169918(OTUD7A),ENSG00000089723(OTUB2),	0.0686352	0.772048
GO:0048340	paraxial mesoderm morphogenesis	biological_process	6	4842	11	21445	ENSG00000176692(FOXC2),ENSG00000107779(BMPR1A),ENSG00000166949(SMAD3),ENSG00000175387(SMAD2),ENSG00000154342(WNT3A),ENSG00000131558(EXOC4),	0.0686352	0.772048
GO:0033262	regulation of nuclear cell cycle DNA replication	biological_process	6	4842	11	21445	ENSG00000132604(TERF2),ENSG00000167513(CDT1),ENSG00000161692(DBF4B),ENSG00000128908(INO80),ENSG00000011451(WIZ),ENSG00000085224(ATRX),	0.0686352	0.772048
GO:0031643	positive regulation of myelination	biological_process	6	4842	11	21445	ENSG00000064300(NGFR),ENSG00000124920(MYRF),ENSG00000019991(HGF),ENSG00000184454(NCMAP),ENSG00000132970(WASF3),ENSG00000149256(TENM4),	0.0686352	0.772048
GO:0035235	ionotropic glutamate receptor signaling pathway	biological_process	13	4842	24	21445	ENSG00000120899(PTK2B),ENSG00000183454(GRIN2A),ENSG00000198785(GRIN3A),ENSG00000176884(GRIN1),ENSG00000152578(GRIA4),ENSG00000273079(GRIN2B),ENSG00000188603(CLN3),ENSG00000163873(GRIK3),ENSG00000164418(GRIK2),ENSG00000182771(GRID1),ENSG00000142192(APP),ENSG00000149403(GRIK4),ENSG00000113742(CPEB4),	0.0115234	0.319673
GO:0021520	spinal cord motor neuron cell fate specification	biological_process	7	4842	13	21445	ENSG00000163623(NKX6-1),ENSG00000180818(HOXC10),ENSG00000159556(ISL2),ENSG00000007372(PAX6),ENSG00000074047(GLI2),ENSG00000177468(OLIG3),ENSG00000107882(SUFU),	0.0550139	0.71088
GO:0005372	water transmembrane transporter activity	molecular_function	7	4842	13	21445	ENSG00000171885(AQP4),ENSG00000103569(AQP9),ENSG00000165269(AQP7),ENSG00000135517(MIP),ENSG00000165272(AQP3),ENSG00000167580(AQP2),ENSG00000240583(AQP1),	0.0550139	0.71088
GO:0045161	neuronal ion channel clustering	biological_process	7	4842	13	21445	ENSG00000137409(MTCH1),ENSG00000100151(PICK1),ENSG00000163531(NFASC),ENSG00000186417(GLDN),ENSG00000174469(CNTNAP2),ENSG00000188157(AGRN),ENSG00000160460(SPTBN4),	0.0550139	0.71088
GO:2000105	positive regulation of DNA-dependent DNA replication	biological_process	7	4842	13	21445	ENSG00000123374(CDK2),ENSG00000165891(E2F7),ENSG00000125378(BMP4),ENSG00000085224(ATRX),ENSG00000011451(WIZ),ENSG00000161692(DBF4B),ENSG00000128908(INO80),	0.0550139	0.71088
GO:0015166	polyol transmembrane transporter activity	molecular_function	7	4842	13	21445	ENSG00000165269(AQP7),ENSG00000171885(AQP4),ENSG00000103569(AQP9),ENSG00000135517(MIP),ENSG00000167580(AQP2),ENSG00000240583(AQP1),ENSG00000165272(AQP3),	0.0550139	0.71088
GO:0000900	translation repressor activity, nucleic acid binding	molecular_function	7	4842	13	21445	ENSG00000214575(CPEB1),ENSG00000113742(CPEB4),ENSG00000149187(CELF1),ENSG00000131759(RARA),ENSG00000185129(PURA),ENSG00000171817(ZNF540),ENSG00000101489(CELF4),	0.0550139	0.71088
GO:0030208	dermatan sulfate biosynthetic process	biological_process	7	4842	13	21445	ENSG00000111817(DSE),ENSG00000171451(DSEL),ENSG00000011465(DCN),ENSG00000136213(CHST12),ENSG00000173546(CSPG4),ENSG00000130287(NCAN),ENSG00000111962(UST),	0.0550139	0.71088
GO:0060831	smoothened signaling pathway involved in dorsal/ventral neural tube patterning	biological_process	7	4842	13	21445	ENSG00000072062(PRKACA),ENSG00000163913(IFT122),ENSG00000078246(TULP3),ENSG00000185920(PTCH1),ENSG00000142875(PRKACB),ENSG00000074047(GLI2),ENSG00000107882(SUFU),	0.0550139	0.71088
GO:0032486	Rap protein signal transduction	biological_process	7	4842	13	21445	ENSG00000100359(SGSM3),ENSG00000107263(RAPGEF1),ENSG00000116473(RAP1A),ENSG00000127314(RAP1B),ENSG00000035862(TIMP2),ENSG00000125249(RAP2A),ENSG00000079337(RAPGEF3),	0.0550139	0.71088
GO:0032495	response to muramyl dipeptide	biological_process	8	4842	15	21445	ENSG00000106100(NOD1),ENSG00000173039(RELA),ENSG00000187796(CARD9),ENSG00000100906(NFKBIA),ENSG00000116584(ARHGEF2),ENSG00000167207(NOD2),ENSG00000112062(MAPK14),ENSG00000112851(ERBB2IP),	0.0441447	0.639131
GO:0035728	response to hepatocyte growth factor	biological_process	8	4842	15	21445	ENSG00000082701(GSK3B),ENSG00000068903(SIRT2),ENSG00000173039(RELA),ENSG00000019991(HGF),ENSG00000136634(IL10),ENSG00000151388(ADAMTS12),ENSG00000125686(MED1),ENSG00000122861(PLAU),	0.0441447	0.639131
GO:0006978	DNA damage response, signal transduction by p53 class mediator resulting in transcription of p21 class mediator	biological_process	8	4842	15	21445	ENSG00000185499(MUC1),ENSG00000073282(TP63),ENSG00000111206(FOXM1),ENSG00000012048(BRCA1),ENSG00000111653(ING4),ENSG00000072133(RPS6KA6),ENSG00000064393(HIPK2),ENSG00000141510(TP53),	0.0441447	0.639131
GO:0035729	cellular response to hepatocyte growth factor stimulus	biological_process	8	4842	15	21445	ENSG00000151388(ADAMTS12),ENSG00000125686(MED1),ENSG00000122861(PLAU),ENSG00000082701(GSK3B),ENSG00000173039(RELA),ENSG00000068903(SIRT2),ENSG00000136634(IL10),ENSG00000019991(HGF),	0.0441447	0.639131
GO:1902043	positive regulation of extrinsic apoptotic signaling pathway via death domain receptors	biological_process	8	4842	15	21445	ENSG00000196712(NF1),ENSG00000101109(STK4),ENSG00000141682(PMAIP1),ENSG00000162734(PEA15),ENSG00000162772(ATF3),ENSG00000104332(SFRP1),ENSG00000185104(FAF1),ENSG00000177595(PIDD1),	0.0441447	0.639131
GO:0015791	polyol transport	biological_process	8	4842	15	21445	ENSG00000165272(AQP3),ENSG00000167580(AQP2),ENSG00000240583(AQP1),ENSG00000135517(MIP),ENSG00000197121(PGAP1),ENSG00000171885(AQP4),ENSG00000103569(AQP9),ENSG00000165269(AQP7),	0.0441447	0.639131
GO:0034199	activation of protein kinase A activity	biological_process	9	4842	17	21445	ENSG00000108946(PRKAR1A),ENSG00000121281(ADCY7),ENSG00000164742(ADCY1),ENSG00000162104(ADCY9),ENSG00000005249(PRKAR2B),ENSG00000142875(PRKACB),ENSG00000129467(ADCY4),ENSG00000163794(UCN),ENSG00000072062(PRKACA),	0.0354695	0.571208
GO:0031258	lamellipodium membrane	cellular_component	10	4842	19	21445	ENSG00000197635(DPP4),ENSG00000177301(KCNA2),ENSG00000061676(NCKAP1),ENSG00000173546(CSPG4),ENSG00000259207(ITGB3),ENSG00000115266(APC2),ENSG00000142627(EPHA2),ENSG00000078098(FAP),ENSG00000054654(SYNE2),ENSG00000125753(VASP),	0.0285378	0.528193
GO:0004970	ionotropic glutamate receptor activity	molecular_function	10	4842	19	21445	ENSG00000183454(GRIN2A),ENSG00000198785(GRIN3A),ENSG00000176884(GRIN1),ENSG00000152578(GRIA4),ENSG00000120899(PTK2B),ENSG00000182771(GRID1),ENSG00000149403(GRIK4),ENSG00000273079(GRIN2B),ENSG00000163873(GRIK3),ENSG00000164418(GRIK2),	0.0285378	0.528193
GO:0015491	cation:cation antiporter activity	molecular_function	12	4842	23	21445	ENSG00000142494(SLC47A1),ENSG00000155886(SLC24A2),ENSG00000135740(SLC9A5),ENSG00000115616(SLC9A2),ENSG00000065923(SLC9A7),ENSG00000140090(SLC24A4),ENSG00000090020(SLC9A1),ENSG00000018280(SLC11A1),ENSG00000089060(SLC8B1),ENSG00000197818(SLC9A8),ENSG00000100678(SLC8A3),ENSG00000183023(SLC8A1),	0.0185452	0.421196
GO:1900117	regulation of execution phase of apoptosis	biological_process	12	4842	23	21445	ENSG00000124212(PTGIS),ENSG00000141510(TP53),ENSG00000156709(AIFM1),ENSG00000160049(DFFA),ENSG00000149273(RPS3),ENSG00000143514(TP53BP2),ENSG00000087088(BAX),ENSG00000078098(FAP),ENSG00000147889(CDKN2A),ENSG00000068903(SIRT2),ENSG00000092871(RFFL),ENSG00000170633(RNF34),	0.0185452	0.421196
GO:0072661	protein targeting to plasma membrane	biological_process	13	4842	25	21445	ENSG00000172270(BSG),ENSG00000179364(PACS2),ENSG00000163531(NFASC),ENSG00000029534(ANK1),ENSG00000175115(PACS1),ENSG00000185920(PTCH1),ENSG00000086598(TMED2),ENSG00000158445(KCNB1),ENSG00000099864(PALM),ENSG00000013016(EHD3),ENSG00000151150(ANK3),ENSG00000088992(TESC),ENSG00000198742(SMURF1),	0.0149766	0.372101
GO:0017112	Rab guanyl-nucleotide exchange factor activity	molecular_function	16	4842	31	21445	ENSG00000118873(RAB3GAP2),ENSG00000107185(RGP1),ENSG00000154710(RABGEF1),ENSG00000115839(RAB3GAP1),ENSG00000170456(DENND5B),ENSG00000100599(RIN3),ENSG00000127328(RAB3IP),ENSG00000137145(DENND4C),ENSG00000184014(DENND5A),ENSG00000110514(MADD),ENSG00000105339(DENND3),ENSG00000107036(RIC1),ENSG00000167994(RAB3IL1),ENSG00000119522(DENND1A),ENSG00000205593(DENND6B),ENSG00000166444(ST5),	0.00793661	0.249877
GO:0035329	hippo signaling	biological_process	19	4842	37	21445	ENSG00000166913(YWHAB),ENSG00000186575(NF2),ENSG00000047644(WWC3),ENSG00000101109(STK4),ENSG00000166341(DCHS1),ENSG00000142279(WTIP),ENSG00000018408(WWTR1),ENSG00000126016(AMOT),ENSG00000144791(LIMD1),ENSG00000131697(NPHP4),ENSG00000129474(AJUBA),ENSG00000104067(TJP1),ENSG00000151718(WWC2),ENSG00000151748(SAV1),ENSG00000173542(MOB1B),ENSG00000131023(LATS1),ENSG00000187079(TEAD1),ENSG00000113645(W…	0.00423864	0.16325
GO:0035162	embryonic hemopoiesis	biological_process	11	4842	22	21445	ENSG00000090554(FLT3LG),ENSG00000118058(KMT2A),ENSG00000100296(THOC5),ENSG00000125686(MED1),ENSG00000162367(TAL1),ENSG00000185630(PBX1),ENSG00000179588(ZFPM1),ENSG00000163513(TGFBR2),ENSG00000111252(SH2B3),ENSG00000115705(TPO),ENSG00000101109(STK4),	0.0296908	0.528967
GO:0032909	regulation of transforming growth factor beta2 production	biological_process	4	4842	8	21445	ENSG00000062038(CDH3),ENSG00000141646(SMAD4),ENSG00000115966(ATF2),ENSG00000166949(SMAD3),	0.147997	1
GO:0086015	SA node cell action potential	biological_process	4	4842	8	21445	ENSG00000265107(GJA5),ENSG00000198626(RYR2),ENSG00000166257(SCN3B),ENSG00000157388(CACNA1D),	0.147997	1
GO:0036312	phosphatidylinositol 3-kinase regulatory subunit binding	molecular_function	5	4842	10	21445	ENSG00000091831(ESR1),ENSG00000155629(PIK3AP1),ENSG00000136848(DAB2IP),ENSG00000079805(DNM2),ENSG00000147689(FAM83A),	0.1163	0.935827
GO:0070852	cell body fiber	cellular_component	5	4842	10	21445	ENSG00000145545(SRD5A1),ENSG00000102468(HTR2A),ENSG00000160460(SPTBN4),ENSG00000134982(APC),ENSG00000106113(CRHR2),	0.1163	0.935827
GO:0010838	positive regulation of keratinocyte proliferation	biological_process	4	4842	8	21445	ENSG00000062038(CDH3),ENSG00000166263(STXBP4),ENSG00000073282(TP63),ENSG00000170961(HAS2),	0.147997	1
GO:0019870	potassium channel inhibitor activity	molecular_function	4	4842	8	21445	ENSG00000105974(CAV1),ENSG00000143420(ENSA),ENSG00000060237(WNK1),ENSG00000145715(RASA1),	0.147997	1
GO:0032926	negative regulation of activin receptor signaling pathway	biological_process	5	4842	10	21445	ENSG00000179284(DAND5),ENSG00000070404(FSTL3),ENSG00000157933(SKI),ENSG00000213463(SYNJ2BP),ENSG00000174106(LEMD3),	0.1163	0.935827
GO:0050700	CARD domain binding	molecular_function	4	4842	8	21445	ENSG00000167207(NOD2),ENSG00000165233(CARD19),ENSG00000106100(NOD1),ENSG00000187796(CARD9),	0.147997	1
GO:0048227	plasma membrane to endosome transport	biological_process	4	4842	8	21445	ENSG00000108774(RAB5C),ENSG00000111737(RAB35),ENSG00000148429(USP6NL),ENSG00000100359(SGSM3),	0.147997	1
GO:0006987	activation of signaling protein activity involved in unfolded protein response	biological_process	4	4842	8	21445	ENSG00000138617(PARP16),ENSG00000124164(VAPB),ENSG00000087088(BAX),ENSG00000136848(DAB2IP),	0.147997	1
GO:0035845	photoreceptor cell outer segment organization	biological_process	4	4842	8	21445	ENSG00000070729(CNGB1),ENSG00000131697(NPHP4),ENSG00000135541(AHI1),ENSG00000140463(BBS4),	0.147997	1
GO:2000480	negative regulation of cAMP-dependent protein kinase activity	biological_process	4	4842	8	21445	ENSG00000171033(PKIA),ENSG00000108946(PRKAR1A),ENSG00000005249(PRKAR2B),ENSG00000096717(SIRT1),	0.147997	1
GO:0036303	lymph vessel morphogenesis	biological_process	8	4842	16	21445	ENSG00000204217(BMPR2),ENSG00000152104(PTPN14),ENSG00000117707(PROX1),ENSG00000107758(PPP3CB),ENSG00000071246(VASH1),ENSG00000176692(FOXC2),ENSG00000008710(PKD1),ENSG00000114739(ACVR2B),	0.0579647	0.721588
GO:0072669	tRNA-splicing ligase complex	cellular_component	4	4842	8	21445	ENSG00000135974(C2orf49),ENSG00000171262(FAM98B),ENSG00000087302(C14orf166),ENSG00000119812(FAM98A),	0.147997	1
GO:0003416	endochondral bone growth	biological_process	10	4842	20	21445	ENSG00000142453(CARM1),ENSG00000068078(FGFR3),ENSG00000196739(COL27A1),ENSG00000169231(THBS3),ENSG00000162733(DDR2),ENSG00000162510(MATN1),ENSG00000173068(BNC2),ENSG00000131759(RARA),ENSG00000163513(TGFBR2),ENSG00000127948(POR),	0.0370222	0.588253
GO:0030128	clathrin coat of endocytic vesicle	cellular_component	6	4842	12	21445	ENSG00000072134(EPN2),ENSG00000006125(AP2B1),ENSG00000146648(EGFR),ENSG00000196961(AP2A1),ENSG00000131374(TBC1D5),ENSG00000118473(SGIP1),	0.0918469	0.869587
GO:0016081	synaptic vesicle docking	biological_process	4	4842	8	21445	ENSG00000101298(SNPH),ENSG00000166900(STX3),ENSG00000198722(UNC13B),ENSG00000099365(STX1B),	0.147997	1
GO:2001012	mesenchymal cell differentiation involved in renal system development	biological_process	4	4842	8	21445	ENSG00000170577(SIX2),ENSG00000125378(BMP4),ENSG00000162552(WNT4),ENSG00000184675(AMER1),	0.147997	1
GO:0015269	calcium-activated potassium channel activity	molecular_function	9	4842	18	21445	ENSG00000105642(KCNN1),ENSG00000143603(KCNN3),ENSG00000104783(KCNN4),ENSG00000135643(KCNMB4),ENSG00000171121(KCNMB3),ENSG00000107593(PKD2L1),ENSG00000145936(KCNMB1),ENSG00000107147(KCNT1),ENSG00000156113(KCNMA1),	0.0462659	0.652382
GO:0045332	phospholipid translocation	biological_process	10	4842	20	21445	ENSG00000054793(ATP9A),ENSG00000104783(KCNN4),ENSG00000132932(ATP8A2),ENSG00000124406(ATP8A1),ENSG00000118322(ATP10B),ENSG00000165029(ABCA1),ENSG00000130270(ATP8B3),ENSG00000145246(ATP10D),ENSG00000143515(ATP8B2),ENSG00000206190(ATP10A),	0.0370222	0.588253
GO:0019673	GDP-mannose metabolic process	biological_process	5	4842	10	21445	ENSG00000143774(GUK1),ENSG00000173540(GMPPB),ENSG00000178802(MPI),ENSG00000104522(TSTA3),ENSG00000144591(GMPPA),	0.1163	0.935827
GO:0021873	forebrain neuroblast division	biological_process	4	4842	8	21445	ENSG00000077782(FGFR1),ENSG00000154342(WNT3A),ENSG00000080166(DCT),ENSG00000066468(FGFR2),	0.147997	1
GO:0035358	regulation of peroxisome proliferator activated receptor signaling pathway	biological_process	6	4842	12	21445	ENSG00000174697(LEP),ENSG00000124212(PTGIS),ENSG00000048540(LMO3),ENSG00000171456(ASXL1),ENSG00000164442(CITED2),ENSG00000096717(SIRT1),	0.0918469	0.869587
GO:1900116	extracellular negative regulation of signal transduction	biological_process	7	4842	14	21445	ENSG00000137496(IL18BP),ENSG00000163956(LRPAP1),ENSG00000166147(FBN1),ENSG00000180875(GREM2),ENSG00000140009(ESR2),ENSG00000179284(DAND5),ENSG00000158747(NBL1),	0.0728375	0.789471
GO:0050651	dermatan sulfate proteoglycan biosynthetic process	biological_process	8	4842	16	21445	ENSG00000111962(UST),ENSG00000173546(CSPG4),ENSG00000130287(NCAN),ENSG00000011465(DCN),ENSG00000136213(CHST12),ENSG00000149541(B3GAT3),ENSG00000171451(DSEL),ENSG00000111817(DSE),	0.0579647	0.721588
GO:0086064	cell communication by electrical coupling involved in cardiac conduction	biological_process	11	4842	22	21445	ENSG00000198626(RYR2),ENSG00000072062(PRKACA),ENSG00000151067(CACNA1C),ENSG00000057294(PKP2),ENSG00000163399(ATP1A1),ENSG00000183023(SLC8A1),ENSG00000105974(CAV1),ENSG00000265107(GJA5),ENSG00000160014(CALM3),ENSG00000113448(PDE4D),ENSG00000186439(TRDN),	0.0296908	0.528967
GO:0086036	regulation of cardiac muscle cell membrane potential	biological_process	4	4842	8	21445	ENSG00000089060(SLC8B1),ENSG00000013016(EHD3),ENSG00000090020(SLC9A1),ENSG00000186439(TRDN),	0.147997	1
GO:0042428	serotonin metabolic process	biological_process	6	4842	12	21445	ENSG00000183826(BTBD9),ENSG00000183454(GRIN2A),ENSG00000165240(ATP7A),ENSG00000145545(SRD5A1),ENSG00000132437(DDC),ENSG00000123360(PDE1B),	0.0918469	0.869587
GO:0032045	guanyl-nucleotide exchange factor complex	cellular_component	4	4842	8	21445	ENSG00000116473(RAP1A),ENSG00000107036(RIC1),ENSG00000157680(DGKI),ENSG00000107185(RGP1),	0.147997	1
GO:0071361	cellular response to ethanol	biological_process	6	4842	12	21445	ENSG00000173898(SPTBN2),ENSG00000132356(PRKAA1),ENSG00000121281(ADCY7),ENSG00000112096(SOD2),ENSG00000123104(ITPR2),ENSG00000164938(TP53INP1),	0.0918469	0.869587
GO:2000643	positive regulation of early endosome to late endosome transport	biological_process	4	4842	8	21445	ENSG00000076201(PTPN23),ENSG00000160695(VPS11),ENSG00000080371(RAB21),ENSG00000092820(EZR),	0.147997	1
GO:0043497	regulation of protein heterodimerization activity	biological_process	4	4842	8	21445	ENSG00000136848(DAB2IP),ENSG00000090612(ZNF268),ENSG00000064309(CDON),ENSG00000087088(BAX),	0.147997	1
GO:0038064	collagen receptor activity	molecular_function	4	4842	8	21445	ENSG00000164171(ITGA2),ENSG00000204580(DDR1),ENSG00000162733(DDR2),ENSG00000137809(ITGA11),	0.147997	1
GO:0043551	regulation of phosphatidylinositol 3-kinase activity	biological_process	21	4842	42	21445	ENSG00000138685(FGF2),ENSG00000145016(RUBCN),ENSG00000141506(PIK3R5),ENSG00000197122(SRC),ENSG00000167207(NOD2),ENSG00000068078(FGFR3),ENSG00000100100(PIK3IP1),ENSG00000102755(FLT1),ENSG00000137077(CCL21),ENSG00000134215(VAV3),ENSG00000178568(ERBB4),ENSG00000110148(CCKBR),ENSG00000136848(DAB2IP),ENSG00000160293(VAV2),ENSG00000126775(ATG14),ENSG00000120899(PTK2B),ENSG00000169047(IRS1),ENSG00000254…	0.00353291	0.144485
GO:0021511	spinal cord patterning	biological_process	12	4842	24	21445	ENSG00000163913(IFT122),ENSG00000163623(NKX6-1),ENSG00000135414(GDF11),ENSG00000074047(GLI2),ENSG00000007372(PAX6),ENSG00000182968(SOX1),ENSG00000078246(TULP3),ENSG00000090539(CHRD),ENSG00000164066(INTU),ENSG00000107882(SUFU),ENSG00000106038(EVX1),ENSG00000111783(RFX4),	0.0238571	0.481227
GO:0050860	negative regulation of T cell receptor signaling pathway	biological_process	8	4842	16	21445	ENSG00000092820(EZR),ENSG00000120690(ELF1),ENSG00000171867(PRNP),ENSG00000108861(DUSP3),ENSG00000154096(THY1),ENSG00000149177(PTPRJ),ENSG00000177425(PAWR),ENSG00000160185(UBASH3A),	0.0579647	0.721588
GO:0018026	peptidyl-lysine monomethylation	biological_process	4	4842	8	21445	ENSG00000183955(SETD8),ENSG00000145391(SETD7),ENSG00000181090(EHMT1),ENSG00000118058(KMT2A),	0.147997	1
GO:0038180	nerve growth factor signaling pathway	biological_process	4	4842	8	21445	ENSG00000134313(KIDINS220),ENSG00000116473(RAP1A),ENSG00000107263(RAPGEF1),ENSG00000198400(NTRK1),	0.147997	1
GO:0035581	sequestering of extracellular ligand from receptor	biological_process	4	4842	8	21445	ENSG00000166147(FBN1),ENSG00000180875(GREM2),ENSG00000158747(NBL1),ENSG00000179284(DAND5),	0.147997	1
GO:0044090	positive regulation of vacuole organization	biological_process	6	4842	12	21445	ENSG00000276293(PIP4K2B),ENSG00000116299(KIAA1324),ENSG00000148356(LRSAM1),ENSG00000115839(RAB3GAP1),ENSG00000136436(CALCOCO2),ENSG00000118873(RAB3GAP2),	0.0918469	0.869587
GO:0043015	gamma-tubulin binding	molecular_function	12	4842	24	21445	ENSG00000182636(NDN),ENSG00000254087(LYN),ENSG00000239672(NME1),ENSG00000184588(PDE4B),ENSG00000185379(RAD51D),ENSG00000275835(TUBGCP5),ENSG00000166037(CEP57),ENSG00000130640(TUBGCP2),ENSG00000161800(RACGAP1),ENSG00000183137(CEP57L1),ENSG00000046651(OFD1),ENSG00000128159(TUBGCP6),	0.0238571	0.481227
GO:0022841	potassium ion leak channel activity	molecular_function	8	4842	16	21445	ENSG00000100433(KCNK10),ENSG00000184261(KCNK12),ENSG00000152315(KCNK13),ENSG00000124249(KCNK15),ENSG00000135750(KCNK1),ENSG00000169427(KCNK9),ENSG00000164626(KCNK5),ENSG00000127419(TMEM175),	0.0579647	0.721588
GO:0072282	metanephric nephron tubule morphogenesis	biological_process	4	4842	8	21445	ENSG00000205213(LGR4),ENSG00000005513(SOX8),ENSG00000125618(PAX8),ENSG00000008710(PKD1),	0.147997	1
GO:0045019	negative regulation of nitric oxide biosynthetic process	biological_process	6	4842	12	21445	ENSG00000124212(PTGIS),ENSG00000105974(CAV1),ENSG00000174059(CD34),ENSG00000102393(GLA),ENSG00000100300(TSPO),ENSG00000136634(IL10),	0.0918469	0.869587
GO:0032049	cardiolipin biosynthetic process	biological_process	4	4842	8	21445	ENSG00000179598(PLD6),ENSG00000088766(CRLS1),ENSG00000130304(SLC27A1),ENSG00000102125(TAZ),	0.147997	1
GO:0002098	tRNA wobble uridine modification	biological_process	4	4842	8	21445	ENSG00000167118(URM1),ENSG00000142544(CTU1),ENSG00000124217(MOCS3),ENSG00000135297(MTO1),	0.147997	1
GO:0051645	Golgi localization	biological_process	6	4842	12	21445	ENSG00000181789(COPG1),ENSG00000168172(HOOK3),ENSG00000164924(YWHAZ),ENSG00000173406(DAB1),ENSG00000198382(UVRAG),ENSG00000115694(STK25),	0.0918469	0.869587
GO:0004726	non-membrane spanning protein tyrosine phosphatase activity	molecular_function	4	4842	8	21445	ENSG00000072135(PTPN18),ENSG00000127947(PTPN12),ENSG00000169410(PTPN9),ENSG00000088179(PTPN4),	0.147997	1
GO:0004716	receptor signaling protein tyrosine kinase activity	molecular_function	5	4842	10	21445	ENSG00000254087(LYN),ENSG00000165025(SYK),ENSG00000065361(ERBB3),ENSG00000178568(ERBB4),ENSG00000146648(EGFR),	0.1163	0.935827
GO:0035970	peptidyl-threonine dephosphorylation	biological_process	4	4842	8	21445	ENSG00000100614(PPM1A),ENSG00000100034(PPM1F),ENSG00000170836(PPM1D),ENSG00000138032(PPM1B),	0.147997	1
GO:0021513	spinal cord dorsal/ventral patterning	biological_process	11	4842	22	21445	ENSG00000163913(IFT122),ENSG00000163623(NKX6-1),ENSG00000074047(GLI2),ENSG00000182968(SOX1),ENSG00000007372(PAX6),ENSG00000078246(TULP3),ENSG00000164066(INTU),ENSG00000090539(CHRD),ENSG00000106038(EVX1),ENSG00000107882(SUFU),ENSG00000111783(RFX4),	0.0296908	0.528967
GO:0030132	clathrin coat of coated pit	cellular_component	8	4842	16	21445	ENSG00000070371(CLTCL1),ENSG00000118473(SGIP1),ENSG00000006125(AP2B1),ENSG00000196961(AP2A1),ENSG00000131374(TBC1D5),ENSG00000146648(EGFR),ENSG00000141367(CLTC),ENSG00000127527(EPS15L1),	0.0579647	0.721588
GO:0030371	translation repressor activity	molecular_function	11	4842	22	21445	ENSG00000206557(TRIM71),ENSG00000020577(SAMD4A),ENSG00000171817(ZNF540),ENSG00000214575(CPEB1),ENSG00000131759(RARA),ENSG00000185129(PURA),ENSG00000101489(CELF4),ENSG00000148730(EIF4EBP2),ENSG00000149187(CELF1),ENSG00000113742(CPEB4),ENSG00000243056(EIF4EBP3),	0.0296908	0.528967
GO:2000651	positive regulation of sodium ion transmembrane transporter activity	biological_process	6	4842	12	21445	ENSG00000079805(DNM2),ENSG00000198947(DMD),ENSG00000151150(ANK3),ENSG00000090020(SLC9A1),ENSG00000088992(TESC),ENSG00000196632(WNK3),	0.0918469	0.869587
GO:0061157	mRNA destabilization	biological_process	5	4842	10	21445	ENSG00000206557(TRIM71),ENSG00000138668(HNRNPD),ENSG00000145388(METTL14),ENSG00000134644(PUM1),ENSG00000165819(METTL3),	0.1163	0.935827
GO:0034518	RNA cap binding complex	cellular_component	7	4842	14	21445	ENSG00000163412(EIF4E3),ENSG00000074356(NCBP3),ENSG00000135930(EIF4E2),ENSG00000151247(EIF4E),ENSG00000273749(CYFIP1),ENSG00000175766(EIF4E1B),ENSG00000123908(AGO2),	0.0728375	0.789471
GO:0038065	collagen-activated signaling pathway	biological_process	4	4842	8	21445	ENSG00000162733(DDR2),ENSG00000137809(ITGA11),ENSG00000164171(ITGA2),ENSG00000204580(DDR1),	0.147997	1
GO:0072033	renal vesicle formation	biological_process	4	4842	8	21445	ENSG00000162849(KIF26B),ENSG00000162552(WNT4),ENSG00000005513(SOX8),ENSG00000248905(FMN1),	0.147997	1
GO:0007253	cytoplasmic sequestering of NF-kappaB	biological_process	6	4842	12	21445	ENSG00000101997(CCDC22),ENSG00000125735(TNFSF14),ENSG00000090612(ZNF268),ENSG00000100906(NFKBIA),ENSG00000136634(IL10),ENSG00000185104(FAF1),	0.0918469	0.869587
GO:2000641	regulation of early endosome to late endosome transport	biological_process	8	4842	16	21445	ENSG00000100030(MAPK1),ENSG00000080371(RAB21),ENSG00000076201(PTPN23),ENSG00000147164(SNX12),ENSG00000092820(EZR),ENSG00000169032(MAP2K1),ENSG00000160695(VPS11),ENSG00000197122(SRC),	0.0579647	0.721588
GO:0034058	endosomal vesicle fusion	biological_process	4	4842	8	21445	ENSG00000131381(RBSN),ENSG00000166887(VPS39),ENSG00000160695(VPS11),ENSG00000185722(ANKFY1),	0.147997	1
GO:0070863	positive regulation of protein exit from endoplasmic reticulum	biological_process	4	4842	8	21445	ENSG00000120341(SEC16B),ENSG00000134109(EDEM1),ENSG00000186198(SLC51B),ENSG00000137642(SORL1),	0.147997	1
GO:0086070	SA node cell to atrial cardiac muscle cell communication	biological_process	4	4842	8	21445	ENSG00000265107(GJA5),ENSG00000198626(RYR2),ENSG00000166257(SCN3B),ENSG00000157388(CACNA1D),	0.147997	1
GO:0072161	mesenchymal cell differentiation involved in kidney development	biological_process	4	4842	8	21445	ENSG00000184675(AMER1),ENSG00000125378(BMP4),ENSG00000170577(SIX2),ENSG00000162552(WNT4),	0.147997	1
GO:0035269	protein O-linked mannosylation	biological_process	8	4842	16	21445	ENSG00000165905(GYLTL1B),ENSG00000132581(SDF2),ENSG00000130714(POMT1),ENSG00000106692(FKTN),ENSG00000009830(POMT2),ENSG00000174684(B4GAT1),ENSG00000214960(ISPD),ENSG00000118600(TMEM5),	0.0579647	0.721588
GO:0032793	positive regulation of CREB transcription factor activity	biological_process	7	4842	14	21445	ENSG00000105287(PRKD2),ENSG00000105662(CRTC1),ENSG00000100784(RPS6KA5),ENSG00000157193(LRP8),ENSG00000162302(RPS6KA4),ENSG00000184304(PRKD1),ENSG00000116329(OPRD1),	0.0728375	0.789471
GO:0060155	platelet dense granule organization	biological_process	4	4842	8	21445	ENSG00000165029(ABCA1),ENSG00000127533(F2RL3),ENSG00000189114(BLOC1S3),ENSG00000047579(DTNBP1),	0.147997	1
GO:0098868	bone growth	biological_process	11	4842	22	21445	ENSG00000142453(CARM1),ENSG00000068078(FGFR3),ENSG00000174697(LEP),ENSG00000196739(COL27A1),ENSG00000169231(THBS3),ENSG00000162733(DDR2),ENSG00000131759(RARA),ENSG00000163513(TGFBR2),ENSG00000162510(MATN1),ENSG00000173068(BNC2),ENSG00000127948(POR),	0.0296908	0.528967
GO:0033691	sialic acid binding	molecular_function	4	4842	8	21445	ENSG00000140557(ST8SIA2),ENSG00000177511(ST8SIA3),ENSG00000188157(AGRN),ENSG00000085265(FCN1),	0.147997	1
GO:0030205	dermatan sulfate metabolic process	biological_process	7	4842	14	21445	ENSG00000130287(NCAN),ENSG00000173546(CSPG4),ENSG00000111962(UST),ENSG00000011465(DCN),ENSG00000171451(DSEL),ENSG00000136213(CHST12),ENSG00000111817(DSE),	0.0728375	0.789471
GO:0005003	ephrin receptor activity	molecular_function	10	4842	20	21445	ENSG00000070886(EPHA8),ENSG00000183317(EPHA10),ENSG00000196411(EPHB4),ENSG00000133216(EPHB2),ENSG00000135333(EPHA7),ENSG00000198400(NTRK1),ENSG00000243364(EFNA4),ENSG00000142627(EPHA2),ENSG00000106123(EPHB6),ENSG00000140538(NTRK3),	0.0370222	0.588253
GO:0046884	follicle-stimulating hormone secretion	biological_process	5	4842	10	21445	ENSG00000106113(CRHR2),ENSG00000163083(INHBB),ENSG00000141646(SMAD4),ENSG00000174697(LEP),ENSG00000122641(INHBA),	0.1163	0.935827
GO:0072283	metanephric renal vesicle morphogenesis	biological_process	8	4842	16	21445	ENSG00000125378(BMP4),ENSG00000170577(SIX2),ENSG00000248905(FMN1),ENSG00000162849(KIF26B),ENSG00000128342(LIF),ENSG00000166923(GREM1),ENSG00000168621(GDNF),ENSG00000125618(PAX8),	0.0579647	0.721588
GO:0030322	stabilization of membrane potential	biological_process	8	4842	16	21445	ENSG00000152315(KCNK13),ENSG00000184261(KCNK12),ENSG00000104783(KCNN4),ENSG00000100433(KCNK10),ENSG00000124249(KCNK15),ENSG00000169427(KCNK9),ENSG00000135750(KCNK1),ENSG00000164626(KCNK5),	0.0579647	0.721588
GO:0005845	mRNA cap binding complex	cellular_component	6	4842	12	21445	ENSG00000163412(EIF4E3),ENSG00000175766(EIF4E1B),ENSG00000123908(AGO2),ENSG00000135930(EIF4E2),ENSG00000151247(EIF4E),ENSG00000273749(CYFIP1),	0.0918469	0.869587
GO:0010878	cholesterol storage	biological_process	7	4842	14	21445	ENSG00000131408(NR1H2),ENSG00000198911(SREBF2),ENSG00000084674(APOB),ENSG00000038945(MSR1),ENSG00000165029(ABCA1),ENSG00000110047(EHD1),ENSG00000186951(PPARA),	0.0728375	0.789471
GO:0042772	DNA damage response, signal transduction resulting in transcription	biological_process	8	4842	16	21445	ENSG00000064393(HIPK2),ENSG00000111653(ING4),ENSG00000012048(BRCA1),ENSG00000111206(FOXM1),ENSG00000073282(TP63),ENSG00000141510(TP53),ENSG00000072133(RPS6KA6),ENSG00000185499(MUC1),	0.0579647	0.721588
GO:0007172	signal complex assembly	biological_process	4	4842	8	21445	ENSG00000169398(PTK2),ENSG00000197122(SRC),ENSG00000120899(PTK2B),ENSG00000089159(PXN),	0.147997	1
GO:0002138	retinoic acid biosynthetic process	biological_process	4	4842	8	21445	ENSG00000114115(RBP1),ENSG00000128918(ALDH1A2),ENSG00000184254(ALDH1A3),ENSG00000118514(ALDH8A1),	0.147997	1
GO:0043121	neurotrophin binding	molecular_function	5	4842	10	21445	ENSG00000140479(PCSK6),ENSG00000064300(NGFR),ENSG00000148053(NTRK2),ENSG00000198400(NTRK1),ENSG00000140538(NTRK3),	0.1163	0.935827
GO:0004012	phospholipid-translocating ATPase activity	molecular_function	8	4842	16	21445	ENSG00000054793(ATP9A),ENSG00000118322(ATP10B),ENSG00000132932(ATP8A2),ENSG00000124406(ATP8A1),ENSG00000130270(ATP8B3),ENSG00000206190(ATP10A),ENSG00000143515(ATP8B2),ENSG00000145246(ATP10D),	0.0579647	0.721588
GO:0015368	calcium:cation antiporter activity	molecular_function	5	4842	10	21445	ENSG00000100678(SLC8A3),ENSG00000183023(SLC8A1),ENSG00000140090(SLC24A4),ENSG00000089060(SLC8B1),ENSG00000155886(SLC24A2),	0.1163	0.935827
GO:0030306	ADP-ribosylation factor binding	molecular_function	4	4842	8	21445	ENSG00000078549(ADCYAP1R1),ENSG00000137642(SORL1),ENSG00000103365(GGA2),ENSG00000131242(RAB11FIP4),	0.147997	1
GO:0051971	positive regulation of transmission of nerve impulse	biological_process	4	4842	8	21445	ENSG00000177425(PAWR),ENSG00000164171(ITGA2),ENSG00000116147(TNR),ENSG00000117971(CHRNB4),	0.147997	1
GO:0072077	renal vesicle morphogenesis	biological_process	10	4842	20	21445	ENSG00000125618(PAX8),ENSG00000168621(GDNF),ENSG00000162849(KIF26B),ENSG00000128342(LIF),ENSG00000166923(GREM1),ENSG00000162552(WNT4),ENSG00000125378(BMP4),ENSG00000170577(SIX2),ENSG00000005513(SOX8),ENSG00000248905(FMN1),	0.0370222	0.588253
GO:0016494	C-X-C chemokine receptor activity	molecular_function	4	4842	8	21445	ENSG00000172215(CXCR6),ENSG00000180871(CXCR2),ENSG00000160683(CXCR5),ENSG00000163464(CXCR1),	0.147997	1
GO:0003417	growth plate cartilage development	biological_process	7	4842	14	21445	ENSG00000142453(CARM1),ENSG00000163513(TGFBR2),ENSG00000131759(RARA),ENSG00000162510(MATN1),ENSG00000127948(POR),ENSG00000196739(COL27A1),ENSG00000169231(THBS3),	0.0728375	0.789471
GO:0005113	patched binding	molecular_function	4	4842	8	21445	ENSG00000139549(DHH),ENSG00000185920(PTCH1),ENSG00000174483(BBS1),ENSG00000105974(CAV1),	0.147997	1
GO:0000150	recombinase activity	molecular_function	4	4842	8	21445	ENSG00000185379(RAD51D),ENSG00000168214(RBPJ),ENSG00000182185(RAD51B),ENSG00000196584(XRCC2),	0.147997	1
GO:0050664	oxidoreductase activity, acting on NAD(P)H, oxygen as acceptor	molecular_function	7	4842	14	21445	ENSG00000255346(NOX5),ENSG00000156709(AIFM1),ENSG00000065615(CYB5R4),ENSG00000117009(KMO),ENSG00000165168(CYBB),ENSG00000158517(NCF1),ENSG00000086991(NOX4),	0.0728375	0.789471
GO:0010635	regulation of mitochondrial fusion	biological_process	4	4842	8	21445	ENSG00000198836(OPA1),ENSG00000185345(PARK2),ENSG00000108828(VAT1),ENSG00000179598(PLD6),	0.147997	1
GO:2000786	positive regulation of autophagosome assembly	biological_process	5	4842	10	21445	ENSG00000276293(PIP4K2B),ENSG00000116299(KIAA1324),ENSG00000148356(LRSAM1),ENSG00000115839(RAB3GAP1),ENSG00000118873(RAB3GAP2),	0.1163	0.935827
GO:0051292	nuclear pore complex assembly	biological_process	4	4842	8	21445	ENSG00000110713(NUP98),ENSG00000102900(NUP93),ENSG00000111581(NUP107),ENSG00000058804(NDC1),	0.147997	1
GO:0001946	lymphangiogenesis	biological_process	7	4842	14	21445	ENSG00000117707(PROX1),ENSG00000107758(PPP3CB),ENSG00000114739(ACVR2B),ENSG00000071246(VASH1),ENSG00000204217(BMPR2),ENSG00000176692(FOXC2),ENSG00000152104(PTPN14),	0.0728375	0.789471
GO:0006853	carnitine shuttle	biological_process	5	4842	10	21445	ENSG00000110090(CPT1A),ENSG00000278540(ACACA),ENSG00000076555(ACACB),ENSG00000131791(PRKAB2),ENSG00000162409(PRKAA2),	0.1163	0.935827
GO:0034975	protein folding in endoplasmic reticulum	biological_process	5	4842	10	21445	ENSG00000077232(DNAJC10),ENSG00000127463(EMC1),ENSG00000167004(PDIA3),ENSG00000127022(CANX),ENSG00000166598(HSP90B1),	0.1163	0.935827
GO:0002692	negative regulation of cellular extravasation	biological_process	4	4842	8	21445	ENSG00000159842(ABR),ENSG00000107562(CXCL12),ENSG00000182621(PLCB1),ENSG00000137077(CCL21),	0.147997	1
GO:0043552	positive regulation of phosphatidylinositol 3-kinase activity	biological_process	15	4842	31	21445	ENSG00000197122(SRC),ENSG00000138685(FGF2),ENSG00000178568(ERBB4),ENSG00000134215(VAV3),ENSG00000070886(EPHA8),ENSG00000137077(CCL21),ENSG00000169398(PTK2),ENSG00000254087(LYN),ENSG00000102755(FLT1),ENSG00000169047(IRS1),ENSG00000120899(PTK2B),ENSG00000126775(ATG14),ENSG00000068078(FGFR3),ENSG00000160293(VAV2),ENSG00000167207(NOD2),	0.0157586	0.385099
GO:0000281	mitotic cytokinesis	biological_process	14	4842	29	21445	ENSG00000134982(APC),ENSG00000151150(ANK3),ENSG00000124356(STAMBP),ENSG00000140463(BBS4),ENSG00000136108(CKAP2),ENSG00000161800(RACGAP1),ENSG00000178996(SNX18),ENSG00000090889(KIF4A),ENSG00000170037(CNTROB),ENSG00000138311(ZNF365),ENSG00000163607(GTPBP8),ENSG00000145715(RASA1),ENSG00000173548(SNX33),ENSG00000138592(USP8),	0.0195571	0.433424
GO:0046825	regulation of protein export from nucleus	biological_process	14	4842	29	21445	ENSG00000152332(UHMK1),ENSG00000135679(MDM2),ENSG00000082701(GSK3B),ENSG00000072062(PRKACA),ENSG00000100401(RANGAP1),ENSG00000082898(XPO1),ENSG00000132953(XPO4),ENSG00000147889(CDKN2A),ENSG00000079337(RAPGEF3),ENSG00000152104(PTPN14),ENSG00000102119(EMD),ENSG00000100614(PPM1A),ENSG00000138376(BARD1),ENSG00000115137(DNAJC27),	0.0195571	0.433424
GO:0006688	glycosphingolipid biosynthetic process	biological_process	13	4842	27	21445	ENSG00000117069(ST6GALNAC5),ENSG00000070731(ST6GALNAC2),ENSG00000111728(ST8SIA1),ENSG00000177511(ST8SIA3),ENSG00000157350(ST3GAL2),ENSG00000135454(B4GALNT1),ENSG00000008513(ST3GAL1),ENSG00000115525(ST3GAL5),ENSG00000070526(ST6GALNAC1),ENSG00000160408(ST6GALNAC6),ENSG00000140557(ST8SIA2),ENSG00000132356(PRKAA1),ENSG00000101638(ST8SIA5),	0.0243095	0.487049
GO:0071470	cellular response to osmotic stress	biological_process	11	4842	23	21445	ENSG00000116584(ARHGEF2),ENSG00000140199(SLC12A6),ENSG00000100300(TSPO),ENSG00000136531(SCN2A),ENSG00000240583(AQP1),ENSG00000168398(BDKRB2),ENSG00000181856(SLC2A4),ENSG00000104856(RELB),ENSG00000135932(CAB39),ENSG00000065534(MYLK),ENSG00000215301(DDX3X),	0.0377707	0.594589
GO:0072576	liver morphogenesis	biological_process	10	4842	21	21445	ENSG00000168769(TET2),ENSG00000148773(MKI67),ENSG00000036257(CUL3),ENSG00000196562(SULF2),ENSG00000125686(MED1),ENSG00000122861(PLAU),ENSG00000117707(PROX1),ENSG00000163235(TGFA),ENSG00000154342(WNT3A),ENSG00000117676(RPS6KA1),	0.0472399	0.652964
GO:0035196	production of miRNAs involved in gene silencing by miRNA	biological_process	10	4842	21	21445	ENSG00000126070(AGO3),ENSG00000165819(METTL3),ENSG00000113360(DROSHA),ENSG00000092847(AGO1),ENSG00000139546(TARBP2),ENSG00000175387(SMAD2),ENSG00000128191(DGCR8),ENSG00000166949(SMAD3),ENSG00000087087(SRRT),ENSG00000123908(AGO2),	0.0472399	0.652964
GO:0060292	long term synaptic depression	biological_process	10	4842	21	21445	ENSG00000155886(SLC24A2),ENSG00000163485(ADORA1),ENSG00000162105(SHANK2),ENSG00000163686(ABHD6),ENSG00000120899(PTK2B),ENSG00000100151(PICK1),ENSG00000157680(DGKI),ENSG00000158528(PPP1R9A),ENSG00000158445(KCNB1),ENSG00000251322(SHANK3),	0.0472399	0.652964
GO:0048846	axon extension involved in axon guidance	biological_process	19	4842	40	21445	ENSG00000105429(MEGF8),ENSG00000135622(SEMA4F),ENSG00000184347(SLIT3),ENSG00000130827(PLXNA3),ENSG00000261594(TPBGL),ENSG00000221866(PLXNA4),ENSG00000076356(PLXNA2),ENSG00000154342(WNT3A),ENSG00000187764(SEMA4D),ENSG00000107562(CXCL12),ENSG00000187122(SLIT1),ENSG00000012171(SEMA3B),ENSG00000118257(NRP2),ENSG00000112902(SEMA5A),ENSG00000095539(SEMA4G),ENSG00000168758(SEMA4C),ENSG00000108379(WNT3),…	0.0083701	0.258064
GO:0035173	histone kinase activity	molecular_function	9	4842	19	21445	ENSG00000162302(RPS6KA4),ENSG00000087586(AURKA),ENSG00000123374(CDK2),ENSG00000145041(VPRBP),ENSG00000166501(PRKCB),ENSG00000100784(RPS6KA5),ENSG00000132356(PRKAA1),ENSG00000162409(PRKAA2),ENSG00000154229(PRKCA),	0.0592456	0.720206
GO:0016581	NuRD complex	cellular_component	9	4842	19	21445	ENSG00000170004(CHD3),ENSG00000165821(SALL2),ENSG00000116254(CHD5),ENSG00000149480(MTA2),ENSG00000167491(GATAD2A),ENSG00000157500(APPL1),ENSG00000071655(MBD3),ENSG00000057935(MTA3),ENSG00000143614(GATAD2B),	0.0592456	0.720206
GO:0032809	neuronal cell body membrane	cellular_component	9	4842	19	21445	ENSG00000136848(DAB2IP),ENSG00000177301(KCNA2),ENSG00000181754(AMIGO1),ENSG00000168329(CX3CR1),ENSG00000158445(KCNB1),ENSG00000050438(SLC4A8),ENSG00000113763(UNC5A),ENSG00000129159(KCNC1),ENSG00000064300(NGFR),	0.0592456	0.720206
GO:0048670	regulation of collateral sprouting	biological_process	9	4842	19	21445	ENSG00000182175(RGMA),ENSG00000129682(FGF13),ENSG00000135333(EPHA7),ENSG00000182149(IST1),ENSG00000187764(SEMA4D),ENSG00000154342(WNT3A),ENSG00000171517(LPAR3),ENSG00000176697(BDNF),ENSG00000108379(WNT3),	0.0592456	0.720206
GO:0034453	microtubule anchoring	biological_process	9	4842	19	21445	ENSG00000100503(NIN),ENSG00000166037(CEP57),ENSG00000168172(HOOK3),ENSG00000074054(CLASP1),ENSG00000133393(FOPNL),ENSG00000151746(BICD1),ENSG00000260220(CCDC187),ENSG00000183137(CEP57L1),ENSG00000140463(BBS4),	0.0592456	0.720206
GO:0006577	amino-acid betaine metabolic process	biological_process	8	4842	17	21445	ENSG00000169169(CPT1C),ENSG00000164904(ALDH7A1),ENSG00000016391(CHDH),ENSG00000110090(CPT1A),ENSG00000127948(POR),ENSG00000185973(TMLHE),ENSG00000115361(ACADL),ENSG00000095321(CRAT),	0.0745448	0.781636
GO:1904355	positive regulation of telomere capping	biological_process	8	4842	17	21445	ENSG00000151414(NEK7),ENSG00000100030(MAPK1),ENSG00000039650(PNKP),ENSG00000173273(TNKS),ENSG00000076984(MAP2K7),ENSG00000258366(RTEL1),ENSG00000085511(MAP3K4),ENSG00000089022(MAPKAPK5),	0.0745448	0.781636
GO:0048339	paraxial mesoderm development	biological_process	8	4842	17	21445	ENSG00000077782(FGFR1),ENSG00000154342(WNT3A),ENSG00000131558(EXOC4),ENSG00000107779(BMPR1A),ENSG00000115109(EPB41L5),ENSG00000175387(SMAD2),ENSG00000176692(FOXC2),ENSG00000166949(SMAD3),	0.0745448	0.781636
GO:0050655	dermatan sulfate proteoglycan metabolic process	biological_process	8	4842	17	21445	ENSG00000011465(DCN),ENSG00000173546(CSPG4),ENSG00000130287(NCAN),ENSG00000111962(UST),ENSG00000171451(DSEL),ENSG00000149541(B3GAT3),ENSG00000136213(CHST12),ENSG00000111817(DSE),	0.0745448	0.781636
GO:0022840	leak channel activity	molecular_function	8	4842	17	21445	ENSG00000124249(KCNK15),ENSG00000152315(KCNK13),ENSG00000100433(KCNK10),ENSG00000184261(KCNK12),ENSG00000164626(KCNK5),ENSG00000127419(TMEM175),ENSG00000135750(KCNK1),ENSG00000169427(KCNK9),	0.0745448	0.781636
GO:0050884	neuromuscular process controlling posture	biological_process	7	4842	15	21445	ENSG00000126233(SLURP1),ENSG00000182372(CLN8),ENSG00000108797(CNTNAP1),ENSG00000144285(SCN1A),ENSG00000131979(GCH1),ENSG00000132932(ATP8A2),ENSG00000169057(MECP2),	0.0941636	0.86336
GO:0060841	venous blood vessel development	biological_process	7	4842	15	21445	ENSG00000136280(CCM2),ENSG00000114739(ACVR2B),ENSG00000117707(PROX1),ENSG00000075223(SEMA3C),ENSG00000173706(HEG1),ENSG00000204217(BMPR2),ENSG00000183072(NKX2-5),	0.0941636	0.86336
GO:0044458	motile cilium assembly	biological_process	7	4842	15	21445	ENSG00000172426(RSPH9),ENSG00000167646(DNAAF3),ENSG00000198947(DMD),ENSG00000004838(ZMYND10),ENSG00000119636(BBOF1),ENSG00000048342(CC2D2A),ENSG00000163093(BBS5),	0.0941636	0.86336
GO:0008536	Ran GTPase binding	molecular_function	14	4842	30	21445	ENSG00000196497(IPO4),ENSG00000205339(IPO7),ENSG00000169629(RGPD8),ENSG00000082898(XPO1),ENSG00000100401(RANGAP1),ENSG00000204764(RANBP17),ENSG00000259522(RP11-468E2.2),ENSG00000132953(XPO4),ENSG00000124571(XPO5),ENSG00000031823(RANBP3),ENSG00000198700(IPO9),ENSG00000130227(XPO7),ENSG00000124207(CSE1L),ENSG00000010017(RANBP9),	0.0244365	0.487134
GO:0072673	lamellipodium morphogenesis	biological_process	7	4842	15	21445	ENSG00000197122(SRC),ENSG00000158195(WASF2),ENSG00000102606(ARHGEF7),ENSG00000172725(CORO1B),ENSG00000028528(SNX1),ENSG00000242498(ARPIN),ENSG00000124782(RREB1),	0.0941636	0.86336
GO:0071870	cellular response to catecholamine stimulus	biological_process	14	4842	30	21445	ENSG00000090020(SLC9A1),ENSG00000147465(STAR),ENSG00000145545(SRD5A1),ENSG00000188906(LRRK2),ENSG00000198626(RYR2),ENSG00000142192(APP),ENSG00000072062(PRKACA),ENSG00000185345(PARK2),ENSG00000082701(GSK3B),ENSG00000119508(NR4A3),ENSG00000079805(DNM2),ENSG00000068903(SIRT2),ENSG00000184588(PDE4B),ENSG00000113448(PDE4D),	0.0244365	0.487134
GO:0071732	cellular response to nitric oxide	biological_process	7	4842	15	21445	ENSG00000115705(TPO),ENSG00000079805(DNM2),ENSG00000123374(CDK2),ENSG00000156709(AIFM1),ENSG00000116984(MTR),ENSG00000138668(HNRNPD),ENSG00000240583(AQP1),	0.0941636	0.86336
GO:0034236	protein kinase A catalytic subunit binding	molecular_function	7	4842	15	21445	ENSG00000108946(PRKAR1A),ENSG00000171033(PKIA),ENSG00000005249(PRKAR2B),ENSG00000092820(EZR),ENSG00000023516(AKAP11),ENSG00000198626(RYR2),ENSG00000082701(GSK3B),	0.0941636	0.86336
GO:0005521	lamin binding	molecular_function	7	4842	15	21445	ENSG00000120802(TMPO),ENSG00000141562(NARF),ENSG00000081277(PKP1),ENSG00000188807(TMEM201),ENSG00000171867(PRNP),ENSG00000143337(TOR1AIP1),ENSG00000182621(PLCB1),	0.0941636	0.86336
GO:0000400	four-way junction DNA binding	molecular_function	7	4842	15	21445	ENSG00000029993(HMGB3),ENSG00000095002(MSH2),ENSG00000116062(MSH6),ENSG00000196584(XRCC2),ENSG00000182185(RAD51B),ENSG00000185379(RAD51D),ENSG00000169057(MECP2),	0.0941636	0.86336
GO:0046827	positive regulation of protein export from nucleus	biological_process	7	4842	15	21445	ENSG00000102119(EMD),ENSG00000100614(PPM1A),ENSG00000072062(PRKACA),ENSG00000132953(XPO4),ENSG00000079337(RAPGEF3),ENSG00000082701(GSK3B),ENSG00000135679(MDM2),	0.0941636	0.86336
GO:0097440	apical dendrite	cellular_component	7	4842	15	21445	ENSG00000063015(SEZ6),ENSG00000196924(FLNA),ENSG00000165802(NSMF),ENSG00000176658(MYO1D),ENSG00000120899(PTK2B),ENSG00000159788(RGS12),ENSG00000106636(YKT6),	0.0941636	0.86336
GO:0033268	node of Ranvier	cellular_component	7	4842	15	21445	ENSG00000151150(ANK3),ENSG00000160460(SPTBN4),ENSG00000136531(SCN2A),ENSG00000144285(SCN1A),ENSG00000075043(KCNQ2),ENSG00000075711(DLG1),ENSG00000163531(NFASC),	0.0941636	0.86336
GO:0045324	late endosome to vacuole transport	biological_process	7	4842	15	21445	ENSG00000188906(LRRK2),ENSG00000166887(VPS39),ENSG00000131381(RBSN),ENSG00000131475(VPS25),ENSG00000126581(BECN1),ENSG00000069329(VPS35),ENSG00000159210(SNF8),	0.0941636	0.86336
GO:0006611	protein export from nucleus	biological_process	26	4842	56	21445	ENSG00000082898(XPO1),ENSG00000168710(AHCYL1),ENSG00000204764(RANBP17),ENSG00000008710(PKD1),ENSG00000266173(STRADA),ENSG00000082701(GSK3B),ENSG00000152332(UHMK1),ENSG00000135679(MDM2),ENSG00000138376(BARD1),ENSG00000130227(XPO7),ENSG00000111266(DUSP16),ENSG00000147889(CDKN2A),ENSG00000113013(HSPA9),ENSG00000126883(NUP214),ENSG00000100401(RANGAP1),ENSG00000072062(PRKACA),ENSG00000124207(CSE1L),EN…	0.00293673	0.123936
GO:0048147	negative regulation of fibroblast proliferation	biological_process	13	4842	28	21445	ENSG00000084207(GSTP1),ENSG00000157933(SKI),ENSG00000102119(EMD),ENSG00000027847(B4GALT7),ENSG00000141682(PMAIP1),ENSG00000087088(BAX),ENSG00000112096(SOD2),ENSG00000176046(NUPR1),ENSG00000178685(PARP10),ENSG00000196712(NF1),ENSG00000141510(TP53),ENSG00000104332(SFRP1),ENSG00000136848(DAB2IP),	0.0304103	0.531444
GO:0006040	amino sugar metabolic process	biological_process	19	4842	41	21445	ENSG00000013375(PGM3),ENSG00000113552(GNPDA1),ENSG00000159921(GNE),ENSG00000131446(MGAT1),ENSG00000162694(EXTL2),ENSG00000183196(CHST6),ENSG00000085465(OVGP1),ENSG00000177830(CHID1),ENSG00000064886(CHI3L2),ENSG00000198408(MGEA5),ENSG00000134216(CHIA),ENSG00000157350(ST3GAL2),ENSG00000140835(CHST4),ENSG00000008513(ST3GAL1),ENSG00000163281(GNPDA2),ENSG00000167080(B4GALNT2),ENSG00000133063(CHIT1),EN…	0.0103305	0.294828
GO:0003085	negative regulation of systemic arterial blood pressure	biological_process	6	4842	13	21445	ENSG00000204217(BMPR2),ENSG00000120907(ADRA1A),ENSG00000110680(CALCA),ENSG00000140463(BBS4),ENSG00000112096(SOD2),ENSG00000101188(NTSR1),	0.119523	0.933974
GO:0000339	RNA cap binding	molecular_function	6	4842	13	21445	ENSG00000074356(NCBP3),ENSG00000175324(LSM1),ENSG00000123908(AGO2),ENSG00000155506(LARP1),ENSG00000151247(EIF4E),ENSG00000135930(EIF4E2),	0.119523	0.933974
GO:0010644	cell communication by electrical coupling	biological_process	12	4842	26	21445	ENSG00000105974(CAV1),ENSG00000183023(SLC8A1),ENSG00000057294(PKP2),ENSG00000151067(CACNA1C),ENSG00000163399(ATP1A1),ENSG00000111262(KCNA1),ENSG00000072062(PRKACA),ENSG00000198626(RYR2),ENSG00000186439(TRDN),ENSG00000113448(PDE4D),ENSG00000265107(GJA5),ENSG00000160014(CALM3),	0.0379177	0.596115
GO:0050919	negative chemotaxis	biological_process	18	4842	39	21445	ENSG00000012171(SEMA3B),ENSG00000259207(ITGB3),ENSG00000118257(NRP2),ENSG00000112902(SEMA5A),ENSG00000095539(SEMA4G),ENSG00000185737(NRG3),ENSG00000168758(SEMA4C),ENSG00000075223(SEMA3C),ENSG00000135622(SEMA4F),ENSG00000185070(FLRT2),ENSG00000184347(SLIT3),ENSG00000130827(PLXNA3),ENSG00000221866(PLXNA4),ENSG00000187764(SEMA4D),ENSG00000135333(EPHA7),ENSG00000187122(SLIT1),ENSG00000067560(RHOA),EN…	0.0127719	0.340041
GO:0038166	angiotensin-activated signaling pathway	biological_process	6	4842	13	21445	ENSG00000168710(AHCYL1),ENSG00000130368(MAS1),ENSG00000105974(CAV1),ENSG00000070808(CAMK2A),ENSG00000177674(AGTRAP),ENSG00000197122(SRC),	0.119523	0.933974
GO:0043517	positive regulation of DNA damage response, signal transduction by p53 class mediator	biological_process	6	4842	13	21445	ENSG00000166068(SPRED1),ENSG00000141682(PMAIP1),ENSG00000147889(CDKN2A),ENSG00000198369(SPRED2),ENSG00000153246(PLA2R1),ENSG00000177374(HIC1),	0.119523	0.933974
GO:0030676	Rac guanyl-nucleotide exchange factor activity	molecular_function	6	4842	13	21445	ENSG00000006607(FARP2),ENSG00000182957(SPATA13),ENSG00000134516(DOCK2),ENSG00000116584(ARHGEF2),ENSG00000134215(VAV3),ENSG00000177106(EPS8L2),	0.119523	0.933974
GO:0070986	left/right axis specification	biological_process	6	4842	13	21445	ENSG00000136169(SETDB2),ENSG00000115109(EPB41L5),ENSG00000164442(CITED2),ENSG00000169379(ARL13B),ENSG00000135541(AHI1),ENSG00000158683(PKD1L1),	0.119523	0.933974
GO:0004143	diacylglycerol kinase activity	molecular_function	6	4842	13	21445	ENSG00000102780(DGKH),ENSG00000136267(DGKB),ENSG00000153933(DGKE),ENSG00000077044(DGKD),ENSG00000157680(DGKI),ENSG00000149091(DGKZ),	0.119523	0.933974
GO:0051988	regulation of attachment of spindle microtubules to kinetochore	biological_process	6	4842	13	21445	ENSG00000161800(RACGAP1),ENSG00000068903(SIRT2),ENSG00000258472(RP11-192H23.4),ENSG00000128944(KNSTRN),ENSG00000126581(BECN1),ENSG00000134982(APC),	0.119523	0.933974
GO:0015802	basic amino acid transport	biological_process	6	4842	13	21445	ENSG00000138079(SLC3A1),ENSG00000139514(SLC7A1),ENSG00000188603(CLN3),ENSG00000003989(SLC7A2),ENSG00000018280(SLC11A1),ENSG00000103042(SLC38A7),	0.119523	0.933974
GO:0071243	cellular response to arsenic-containing substance	biological_process	6	4842	13	21445	ENSG00000188690(UROS),ENSG00000162772(ATF3),ENSG00000256269(HMBS),ENSG00000215301(DDX3X),ENSG00000065621(GSTO2),ENSG00000099875(MKNK2),	0.119523	0.933974
GO:0007026	negative regulation of microtubule depolymerization	biological_process	12	4842	26	21445	ENSG00000134982(APC),ENSG00000074054(CLASP1),ENSG00000129682(FGF13),ENSG00000136108(CKAP2),ENSG00000116584(ARHGEF2),ENSG00000180834(MAP6D1),ENSG00000165175(MID1IP1),ENSG00000166963(MAP1A),ENSG00000087586(AURKA),ENSG00000166503(RP11-382A20.3),ENSG00000126524(SBDS),ENSG00000115266(APC2),	0.0379177	0.596115
GO:0072273	metanephric nephron morphogenesis	biological_process	12	4842	26	21445	ENSG00000166923(GREM1),ENSG00000128342(LIF),ENSG00000162849(KIF26B),ENSG00000248905(FMN1),ENSG00000205213(LGR4),ENSG00000005513(SOX8),ENSG00000170577(SIX2),ENSG00000125378(BMP4),ENSG00000162552(WNT4),ENSG00000125618(PAX8),ENSG00000008710(PKD1),ENSG00000168621(GDNF),	0.0379177	0.596115
GO:0008089	anterograde axonal transport	biological_process	12	4842	26	21445	ENSG00000047579(DTNBP1),ENSG00000090889(KIF4A),ENSG00000130294(KIF1A),ENSG00000070718(AP3M2),ENSG00000054523(KIF1B),ENSG00000186222(BLOC1S4),ENSG00000101350(KIF3B),ENSG00000174871(CNIH2),ENSG00000157823(AP3S2),ENSG00000080371(RAB21),ENSG00000189114(BLOC1S3),ENSG00000103723(AP3B2),	0.0379177	0.596115
GO:0097038	perinuclear endoplasmic reticulum	cellular_component	6	4842	13	21445	ENSG00000134207(SYT6),ENSG00000204977(TRIM13),ENSG00000158555(GDPD5),ENSG00000079156(OSBPL6),ENSG00000137845(ADAM10),ENSG00000171385(KCND3),	0.119523	0.933974
GO:0007183	SMAD protein complex assembly	biological_process	6	4842	13	21445	ENSG00000175387(SMAD2),ENSG00000124225(PMEPA1),ENSG00000176396(EID2),ENSG00000141646(SMAD4),ENSG00000166949(SMAD3),ENSG00000100614(PPM1A),	0.119523	0.933974
GO:0003337	mesenchymal to epithelial transition involved in metanephros morphogenesis	biological_process	6	4842	13	21445	ENSG00000128342(LIF),ENSG00000166923(GREM1),ENSG00000125618(PAX8),ENSG00000168621(GDNF),ENSG00000170577(SIX2),ENSG00000125378(BMP4),	0.119523	0.933974
GO:0021535	cell migration in hindbrain	biological_process	6	4842	13	21445	ENSG00000076356(PLXNA2),ENSG00000274211(SOCS7),ENSG00000168758(SEMA4C),ENSG00000169379(ARL13B),ENSG00000184524(CEND1),ENSG00000173406(DAB1),	0.119523	0.933974
GO:0060601	lateral sprouting from an epithelium	biological_process	6	4842	13	21445	ENSG00000073282(TP63),ENSG00000125378(BMP4),ENSG00000169083(AR),ENSG00000074047(GLI2),ENSG00000066468(FGFR2),ENSG00000075275(CELSR1),	0.119523	0.933974
GO:0009437	carnitine metabolic process	biological_process	6	4842	13	21445	ENSG00000110090(CPT1A),ENSG00000127948(POR),ENSG00000115361(ACADL),ENSG00000185973(TMLHE),ENSG00000095321(CRAT),ENSG00000169169(CPT1C),	0.119523	0.933974
GO:0038092	nodal signaling pathway	biological_process	6	4842	13	21445	ENSG00000175387(SMAD2),ENSG00000123612(ACVR1C),ENSG00000179284(DAND5),ENSG00000166949(SMAD3),ENSG00000164442(CITED2),ENSG00000135503(ACVR1B),	0.119523	0.933974
GO:0046325	negative regulation of glucose import	biological_process	6	4842	13	21445	ENSG00000091831(ESR1),ENSG00000232810(TNF),ENSG00000162734(PEA15),ENSG00000132356(PRKAA1),ENSG00000077463(SIRT6),ENSG00000170476(MZB1),	0.119523	0.933974
GO:0048668	collateral sprouting	biological_process	11	4842	24	21445	ENSG00000129682(FGF13),ENSG00000142192(APP),ENSG00000182175(RGMA),ENSG00000169554(ZEB2),ENSG00000108379(WNT3),ENSG00000176697(BDNF),ENSG00000154342(WNT3A),ENSG00000187764(SEMA4D),ENSG00000135333(EPHA7),ENSG00000182149(IST1),ENSG00000171517(LPAR3),	0.0473834	0.652674
GO:0030325	adrenal gland development	biological_process	11	4842	24	21445	ENSG00000164442(CITED2),ENSG00000149948(HMGA2),ENSG00000162552(WNT4),ENSG00000070404(FSTL3),ENSG00000196712(NF1),ENSG00000126351(THRA),ENSG00000137868(STRA6),ENSG00000136931(NR5A1),ENSG00000185630(PBX1),ENSG00000100300(TSPO),ENSG00000169297(NR0B1),	0.0473834	0.652674
GO:0033137	negative regulation of peptidyl-serine phosphorylation	biological_process	11	4842	24	21445	ENSG00000105974(CAV1),ENSG00000153721(CNKSR3),ENSG00000009950(MLXIPL),ENSG00000168398(BDKRB2),ENSG00000019991(HGF),ENSG00000204628(GNB2L1),ENSG00000198947(DMD),ENSG00000087088(BAX),ENSG00000163291(PAQR3),ENSG00000113448(PDE4D),ENSG00000100034(PPM1F),	0.0473834	0.652674
GO:0003091	renal water homeostasis	biological_process	16	4842	35	21445	ENSG00000164742(ADCY1),ENSG00000005249(PRKAR2B),ENSG00000129467(ADCY4),ENSG00000072062(PRKACA),ENSG00000108946(PRKAR1A),ENSG00000167580(AQP2),ENSG00000121281(ADCY7),ENSG00000170961(HAS2),ENSG00000186204(CYP4F12),ENSG00000162104(ADCY9),ENSG00000240583(AQP1),ENSG00000179142(CYP11B2),ENSG00000165272(AQP3),ENSG00000107560(RAB11FIP2),ENSG00000142875(PRKACB),ENSG00000171885(AQP4),	0.0195901	0.432544
GO:0016246	RNA interference	biological_process	5	4842	11	21445	ENSG00000113360(DROSHA),ENSG00000123908(AGO2),ENSG00000124571(XPO5),ENSG00000139546(TARBP2),ENSG00000149187(CELF1),	0.152646	1
GO:0044224	juxtaparanode region of axon	cellular_component	5	4842	11	21445	ENSG00000174469(CNTNAP2),ENSG00000069424(KCNAB2),ENSG00000068903(SIRT2),ENSG00000177301(KCNA2),ENSG00000111262(KCNA1),	0.152646	1
GO:0032429	regulation of phospholipase A2 activity	biological_process	5	4842	11	21445	ENSG00000123384(LRP1),ENSG00000058404(CAMK2B),ENSG00000146648(EGFR),ENSG00000265190(ANXA8),ENSG00000153246(PLA2R1),	0.152646	1
GO:0003993	acid phosphatase activity	molecular_function	5	4842	11	21445	ENSG00000142513(ACPT),ENSG00000145725(PPIP5K2),ENSG00000014257(ACPP),ENSG00000162836(ACP6),ENSG00000134575(ACP2),	0.152646	1
GO:0097153	cysteine-type endopeptidase activity involved in apoptotic process	molecular_function	5	4842	11	21445	ENSG00000003402(CFLAR),ENSG00000132906(CASP9),ENSG00000106144(CASP2),ENSG00000105141(CASP14),ENSG00000165806(CASP7),	0.152646	1
GO:0045945	positive regulation of transcription from RNA polymerase III promoter	biological_process	5	4842	11	21445	ENSG00000105656(ELL),ENSG00000169083(AR),ENSG00000128915(ICE2),ENSG00000100888(CHD8),ENSG00000185024(BRF1),	0.152646	1
GO:0009931	calcium-dependent protein serine/threonine kinase activity	molecular_function	5	4842	11	21445	ENSG00000077279(DCX),ENSG00000152495(CAMK4),ENSG00000099875(MKNK2),ENSG00000114738(MAPKAPK3),ENSG00000089022(MAPKAPK5),	0.152646	1
GO:0070828	heterochromatin organization	biological_process	5	4842	11	21445	ENSG00000147889(CDKN2A),ENSG00000149948(HMGA2),ENSG00000177000(MTHFR),ENSG00000145391(SETD7),ENSG00000119969(HELLS),	0.152646	1
GO:0005487	nucleocytoplasmic transporter activity	molecular_function	10	4842	22	21445	ENSG00000111581(NUP107),ENSG00000124207(CSE1L),ENSG00000130227(XPO7),ENSG00000124571(XPO5),ENSG00000132953(XPO4),ENSG00000204764(RANBP17),ENSG00000126883(NUP214),ENSG00000169062(UPF3A),ENSG00000162231(NXF1),ENSG00000082898(XPO1),	0.0593644	0.717255
GO:0017146	NMDA selective glutamate receptor complex	cellular_component	5	4842	11	21445	ENSG00000273079(GRIN2B),ENSG00000120899(PTK2B),ENSG00000183454(GRIN2A),ENSG00000198785(GRIN3A),ENSG00000176884(GRIN1),	0.152646	1
GO:0060502	epithelial cell proliferation involved in lung morphogenesis	biological_process	5	4842	11	21445	ENSG00000066468(FGFR2),ENSG00000147862(NFIB),ENSG00000128573(FOXP2),ENSG00000169032(MAP2K1),ENSG00000125378(BMP4),	0.152646	1
GO:0031065	positive regulation of histone deacetylation	biological_process	5	4842	11	21445	ENSG00000105287(PRKD2),ENSG00000140464(PML),ENSG00000140044(JDP2),ENSG00000141510(TP53),ENSG00000184304(PRKD1),	0.152646	1
GO:0090218	positive regulation of lipid kinase activity	biological_process	15	4842	33	21445	ENSG00000070886(EPHA8),ENSG00000169398(PTK2),ENSG00000254087(LYN),ENSG00000169047(IRS1),ENSG00000120899(PTK2B),ENSG00000126775(ATG14),ENSG00000160293(VAV2),ENSG00000178568(ERBB4),ENSG00000134215(VAV3),ENSG00000137077(CCL21),ENSG00000102755(FLT1),ENSG00000068078(FGFR3),ENSG00000167207(NOD2),ENSG00000197122(SRC),ENSG00000138685(FGF2),	0.0243105	0.48625
GO:0022038	corpus callosum development	biological_process	5	4842	11	21445	ENSG00000133216(EPHB2),ENSG00000198198(SZT2),ENSG00000198121(LPAR1),ENSG00000103494(RPGRIP1L),ENSG00000169554(ZEB2),	0.152646	1
GO:0009143	nucleoside triphosphate catabolic process	biological_process	5	4842	11	21445	ENSG00000154269(ENPP3),ENSG00000179958(DCTPP1),ENSG00000198585(NUDT16),ENSG00000128951(DUT),ENSG00000125877(ITPA),	0.152646	1
GO:0004016	adenylate cyclase activity	molecular_function	5	4842	11	21445	ENSG00000162104(ADCY9),ENSG00000164742(ADCY1),ENSG00000121281(ADCY7),ENSG00000143199(ADCY10),ENSG00000129467(ADCY4),	0.152646	1
GO:0014841	skeletal muscle satellite cell proliferation	biological_process	5	4842	11	21445	ENSG00000112033(PPARD),ENSG00000159086(PAXBP1),ENSG00000003402(CFLAR),ENSG00000145794(MEGF10),ENSG00000138685(FGF2),	0.152646	1
GO:0046548	retinal rod cell development	biological_process	5	4842	11	21445	ENSG00000140463(BBS4),ENSG00000134160(TRPM1),ENSG00000129535(NRL),ENSG00000198963(RORB),ENSG00000148053(NTRK2),	0.152646	1
GO:0003222	ventricular trabecula myocardium morphogenesis	biological_process	5	4842	11	21445	ENSG00000125686(MED1),ENSG00000130939(UBE4B),ENSG00000173706(HEG1),ENSG00000168214(RBPJ),ENSG00000183072(NKX2-5),	0.152646	1
GO:0008331	high voltage-gated calcium channel activity	molecular_function	5	4842	11	21445	ENSG00000151067(CACNA1C),ENSG00000157388(CACNA1D),ENSG00000198216(CACNA1E),ENSG00000148408(CACNA1B),ENSG00000167535(CACNB3),	0.152646	1
GO:0042834	peptidoglycan binding	molecular_function	5	4842	11	21445	ENSG00000167207(NOD2),ENSG00000165799(RNASE7),ENSG00000095970(TREM2),ENSG00000106100(NOD1),ENSG00000132465(JCHAIN),	0.152646	1
GO:0070102	interleukin-6-mediated signaling pathway	biological_process	5	4842	11	21445	ENSG00000160712(IL6R),ENSG00000141646(SMAD4),ENSG00000162676(GFI1),ENSG00000109458(GAB1),ENSG00000151422(FER),	0.152646	1
GO:0032354	response to follicle-stimulating hormone	biological_process	5	4842	11	21445	ENSG00000122641(INHBA),ENSG00000177425(PAWR),ENSG00000127948(POR),ENSG00000145545(SRD5A1),ENSG00000147465(STAR),	0.152646	1
GO:0009396	folic acid-containing compound biosynthetic process	biological_process	5	4842	11	21445	ENSG00000178700(DHFRL1),ENSG00000131979(GCH1),ENSG00000228716(DHFR),ENSG00000163738(MTHFD2L),ENSG00000065911(MTHFD2),	0.152646	1
GO:0001945	lymph vessel development	biological_process	10	4842	22	21445	ENSG00000008710(PKD1),ENSG00000176692(FOXC2),ENSG00000071246(VASH1),ENSG00000114739(ACVR2B),ENSG00000165025(SYK),ENSG00000173706(HEG1),ENSG00000152104(PTPN14),ENSG00000204217(BMPR2),ENSG00000107758(PPP3CB),ENSG00000117707(PROX1),	0.0593644	0.717255
GO:0070412	R-SMAD binding	molecular_function	10	4842	22	21445	ENSG00000175387(SMAD2),ENSG00000166949(SMAD3),ENSG00000124225(PMEPA1),ENSG00000141052(MYOCD),ENSG00000198742(SMURF1),ENSG00000031823(RANBP3),ENSG00000100614(PPM1A),ENSG00000007372(PAX6),ENSG00000169554(ZEB2),ENSG00000141646(SMAD4),	0.0593644	0.717255
GO:0048311	mitochondrion distribution	biological_process	5	4842	11	21445	ENSG00000132361(CLUH),ENSG00000125459(MSTO1),ENSG00000068305(MEF2A),ENSG00000188906(LRRK2),ENSG00000213463(SYNJ2BP),	0.152646	1
GO:0030122	AP-2 adaptor complex	cellular_component	5	4842	11	21445	ENSG00000131374(TBC1D5),ENSG00000118473(SGIP1),ENSG00000006125(AP2B1),ENSG00000196961(AP2A1),ENSG00000146648(EGFR),	0.152646	1
GO:2000573	positive regulation of DNA biosynthetic process	biological_process	19	4842	42	21445	ENSG00000141480(ARRB2),ENSG00000151414(NEK7),ENSG00000086991(NOX4),ENSG00000120899(PTK2B),ENSG00000083307(GRHL2),ENSG00000100030(MAPK1),ENSG00000082701(GSK3B),ENSG00000019991(HGF),ENSG00000089022(MAPKAPK5),ENSG00000141499(WRAP53),ENSG00000039650(PNKP),ENSG00000166923(GREM1),ENSG00000198563(DDX39B),ENSG00000173273(TNKS),ENSG00000105287(PRKD2),ENSG00000197122(SRC),ENSG00000076984(MAP2K7),ENSG000001…	0.0126533	0.337638
GO:0071392	cellular response to estradiol stimulus	biological_process	14	4842	31	21445	ENSG00000145545(SRD5A1),ENSG00000164171(ITGA2),ENSG00000138668(HNRNPD),ENSG00000156709(AIFM1),ENSG00000278195(SSTR3),ENSG00000104332(SFRP1),ENSG00000091831(ESR1),ENSG00000136634(IL10),ENSG00000139874(SSTR1),ENSG00000146648(EGFR),ENSG00000177425(PAWR),ENSG00000124151(NCOA3),ENSG00000140009(ESR2),ENSG00000108819(PPP1R9B),	0.0302148	0.529583
GO:0070373	negative regulation of ERK1 and ERK2 cascade	biological_process	23	4842	51	21445	ENSG00000105053(VRK3),ENSG00000128342(LIF),ENSG00000213463(SYNJ2BP),ENSG00000139318(DUSP6),ENSG00000077942(FBLN1),ENSG00000108861(DUSP3),ENSG00000127445(PIN1),ENSG00000105974(CAV1),ENSG00000072133(RPS6KA6),ENSG00000187678(SPRY4),ENSG00000075711(DLG1),ENSG00000010017(RANBP9),ENSG00000198947(DMD),ENSG00000133878(DUSP26),ENSG00000084207(GSTP1),ENSG00000048540(LMO3),ENSG00000162772(ATF3),ENSG00000254…	0.00665618	0.224406
GO:0004653	polypeptide N-acetylgalactosaminyltransferase activity	molecular_function	9	4842	20	21445	ENSG00000182870(GALNT9),ENSG00000144278(GALNT13),ENSG00000100626(GALNT16),ENSG00000185274(WBSCR17),ENSG00000164574(GALNT10),ENSG00000139629(GALNT6),ENSG00000130035(GALNT8),ENSG00000257594(GALNT4),ENSG00000136542(GALNT5),	0.0745995	0.778097
GO:0016239	positive regulation of macroautophagy	biological_process	18	4842	40	21445	ENSG00000276293(PIP4K2B),ENSG00000197548(ATG7),ENSG00000155506(LARP1),ENSG00000106100(NOD1),ENSG00000148356(LRSAM1),ENSG00000096717(SIRT1),ENSG00000095787(WAC),ENSG00000204977(TRIM13),ENSG00000136436(CALCOCO2),ENSG00000118873(RAB3GAP2),ENSG00000161011(SQSTM1),ENSG00000115839(RAB3GAP1),ENSG00000177169(ULK1),ENSG00000116299(KIAA1324),ENSG00000162409(PRKAA2),ENSG00000112425(EPM2A),ENSG00000126581(BE…	0.0156427	0.383844
GO:0070977	bone maturation	biological_process	9	4842	20	21445	ENSG00000187764(SEMA4D),ENSG00000166341(DCHS1),ENSG00000068078(FGFR3),ENSG00000173868(PHOSPHO1),ENSG00000166923(GREM1),ENSG00000067560(RHOA),ENSG00000174697(LEP),ENSG00000169231(THBS3),ENSG00000183688(FAM101B),	0.0745995	0.778097
GO:0048745	smooth muscle tissue development	biological_process	9	4842	20	21445	ENSG00000137868(STRA6),ENSG00000196712(NF1),ENSG00000075711(DLG1),ENSG00000128573(FOXP2),ENSG00000117707(PROX1),ENSG00000065534(MYLK),ENSG00000125378(BMP4),ENSG00000073282(TP63),ENSG00000114861(FOXP1),	0.0745995	0.778097
GO:0005234	extracellular-glutamate-gated ion channel activity	molecular_function	9	4842	20	21445	ENSG00000198785(GRIN3A),ENSG00000183454(GRIN2A),ENSG00000152578(GRIA4),ENSG00000176884(GRIN1),ENSG00000182771(GRID1),ENSG00000149403(GRIK4),ENSG00000273079(GRIN2B),ENSG00000164418(GRIK2),ENSG00000163873(GRIK3),	0.0745995	0.778097
GO:1901021	positive regulation of calcium ion transmembrane transporter activity	biological_process	13	4842	29	21445	ENSG00000109689(STIM2),ENSG00000198626(RYR2),ENSG00000090020(SLC9A1),ENSG00000167323(STIM1),ENSG00000102466(FGF14),ENSG00000149596(JPH2),ENSG00000160014(CALM3),ENSG00000197386(HTT),ENSG00000130038(CRACR2A),ENSG00000125378(BMP4),ENSG00000213533(TMEM110),ENSG00000186439(TRDN),ENSG00000197943(PLCG2),	0.0376185	0.592978
GO:0032589	neuron projection membrane	cellular_component	17	4842	38	21445	ENSG00000139112(GABARAPL1),ENSG00000116729(WLS),ENSG00000108819(PPP1R9B),ENSG00000163485(ADORA1),ENSG00000129159(KCNC1),ENSG00000116329(OPRD1),ENSG00000176658(MYO1D),ENSG00000179841(AKAP5),ENSG00000174469(CNTNAP2),ENSG00000064300(NGFR),ENSG00000185008(ROBO2),ENSG00000110436(SLC1A2),ENSG00000113763(UNC5A),ENSG00000237515(SHISA9),ENSG00000099864(PALM),ENSG00000029534(ANK1),ENSG00000127990(SGCE),	0.0193599	0.430658
GO:0016322	neuron remodeling	biological_process	4	4842	9	21445	ENSG00000006607(FARP2),ENSG00000070886(EPHA8),ENSG00000142192(APP),ENSG00000064999(ANKS1A),	0.196528	1
GO:0046007	negative regulation of activated T cell proliferation	biological_process	4	4842	9	21445	ENSG00000120217(CD274),ENSG00000124508(BTN2A2),ENSG00000108946(PRKAR1A),ENSG00000171867(PRNP),	0.196528	1
GO:0008091	spectrin	cellular_component	4	4842	9	21445	ENSG00000159023(EPB41),ENSG00000160460(SPTBN4),ENSG00000070182(SPTB),ENSG00000173898(SPTBN2),	0.196528	1
GO:0070886	positive regulation of calcineurin-NFAT signaling cascade	biological_process	4	4842	9	21445	ENSG00000166869(CHP2),ENSG00000065361(ERBB3),ENSG00000071282(LMCD1),ENSG00000090020(SLC9A1),	0.196528	1
GO:0000808	origin recognition complex	cellular_component	4	4842	9	21445	ENSG00000161036(LRWD1),ENSG00000164815(ORC5),ENSG00000073111(MCM2),ENSG00000115947(ORC4),	0.196528	1
GO:0061042	vascular wound healing	biological_process	4	4842	9	21445	ENSG00000174059(CD34),ENSG00000006831(ADIPOR2),ENSG00000176692(FOXC2),ENSG00000173083(HPSE),	0.196528	1
GO:0030853	negative regulation of granulocyte differentiation	biological_process	4	4842	9	21445	ENSG00000131759(RARA),ENSG00000139842(CUL4A),ENSG00000130584(ZBTB46),ENSG00000159216(RUNX1),	0.196528	1
GO:0051938	L-glutamate import	biological_process	4	4842	9	21445	ENSG00000182372(CLN8),ENSG00000110436(SLC1A2),ENSG00000101188(NTSR1),ENSG00000132326(PER2),	0.196528	1
GO:0061072	iris morphogenesis	biological_process	4	4842	9	21445	ENSG00000134245(WNT2B),ENSG00000007372(PAX6),ENSG00000064393(HIPK2),ENSG00000186790(FOXE3),	0.196528	1
GO:0043931	ossification involved in bone maturation	biological_process	8	4842	18	21445	ENSG00000187764(SEMA4D),ENSG00000166341(DCHS1),ENSG00000166923(GREM1),ENSG00000173868(PHOSPHO1),ENSG00000067560(RHOA),ENSG00000174697(LEP),ENSG00000169231(THBS3),ENSG00000183688(FAM101B),	0.0940824	0.869988
GO:0060693	regulation of branching involved in salivary gland morphogenesis	biological_process	4	4842	9	21445	ENSG00000232810(TNF),ENSG00000011114(BTBD7),ENSG00000019991(HGF),ENSG00000077782(FGFR1),	0.196528	1
GO:0005664	nuclear origin of replication recognition complex	cellular_component	4	4842	9	21445	ENSG00000073111(MCM2),ENSG00000164815(ORC5),ENSG00000161036(LRWD1),ENSG00000115947(ORC4),	0.196528	1
GO:0034650	cortisol metabolic process	biological_process	4	4842	9	21445	ENSG00000179142(CYP11B2),ENSG00000160882(CYP11B1),ENSG00000140459(CYP11A1),ENSG00000162552(WNT4),	0.196528	1
GO:1903779	regulation of cardiac conduction	biological_process	8	4842	18	21445	ENSG00000198626(RYR2),ENSG00000164983(TMEM65),ENSG00000105974(CAV1),ENSG00000265107(GJA5),ENSG00000160014(CALM3),ENSG00000113448(PDE4D),ENSG00000183072(NKX2-5),ENSG00000186439(TRDN),	0.0940824	0.869988
GO:0060020	Bergmann glial cell differentiation	biological_process	4	4842	9	21445	ENSG00000100030(MAPK1),ENSG00000169032(MAP2K1),ENSG00000131095(GFAP),ENSG00000162407(PLPP3),	0.196528	1
GO:0045348	positive regulation of MHC class II biosynthetic process	biological_process	4	4842	9	21445	ENSG00000136634(IL10),ENSG00000179583(CIITA),ENSG00000172232(AZU1),ENSG00000096717(SIRT1),	0.196528	1
GO:0010960	magnesium ion homeostasis	biological_process	4	4842	9	21445	ENSG00000158158(CNNM4),ENSG00000111262(KCNA1),ENSG00000151150(ANK3),ENSG00000148842(CNNM2),	0.196528	1
GO:0060215	primitive hemopoiesis	biological_process	4	4842	9	21445	ENSG00000101109(STK4),ENSG00000179588(ZFPM1),ENSG00000100296(THOC5),ENSG00000162367(TAL1),	0.196528	1
GO:2001214	positive regulation of vasculogenesis	biological_process	4	4842	9	21445	ENSG00000148926(ADM),ENSG00000166135(HIF1AN),ENSG00000116473(RAP1A),ENSG00000174059(CD34),	0.196528	1
GO:0048617	embryonic foregut morphogenesis	biological_process	4	4842	9	21445	ENSG00000115109(EPB41L5),ENSG00000166949(SMAD3),ENSG00000114739(ACVR2B),ENSG00000175387(SMAD2),	0.196528	1
GO:0043116	negative regulation of vascular permeability	biological_process	4	4842	9	21445	ENSG00000160007(ARHGAP35),ENSG00000126016(AMOT),ENSG00000148926(ADM),ENSG00000149177(PTPRJ),	0.196528	1
GO:0032012	regulation of ARF protein signal transduction	biological_process	8	4842	18	21445	ENSG00000105443(CYTH2),ENSG00000156011(PSD3),ENSG00000120645(IQSEC3),ENSG00000124313(IQSEC2),ENSG00000108669(CYTH1),ENSG00000112379(ARFGEF3),ENSG00000125637(PSD4),ENSG00000144711(IQSEC1),	0.0940824	0.869988
GO:0016175	superoxide-generating NADPH oxidase activity	molecular_function	4	4842	9	21445	ENSG00000165168(CYBB),ENSG00000255346(NOX5),ENSG00000158517(NCF1),ENSG00000086991(NOX4),	0.196528	1
GO:0048012	hepatocyte growth factor receptor signaling pathway	biological_process	4	4842	9	21445	ENSG00000019991(HGF),ENSG00000068903(SIRT2),ENSG00000151388(ADAMTS12),ENSG00000105976(MET),	0.196528	1
GO:1904251	regulation of bile acid metabolic process	biological_process	4	4842	9	21445	ENSG00000125779(PANK2),ENSG00000162344(FGF19),ENSG00000117707(PROX1),ENSG00000096717(SIRT1),	0.196528	1
GO:0015825	L-serine transport	biological_process	4	4842	9	21445	ENSG00000115902(SLC1A4),ENSG00000184716(SERINC4),ENSG00000132824(SERINC3),ENSG00000103042(SLC38A7),	0.196528	1
GO:1903351	cellular response to dopamine	biological_process	4	4842	9	21445	ENSG00000188906(LRRK2),ENSG00000082701(GSK3B),ENSG00000185345(PARK2),ENSG00000079805(DNM2),	0.196528	1
GO:0010603	regulation of cytoplasmic mRNA processing body assembly	biological_process	4	4842	9	21445	ENSG00000204842(ATXN2),ENSG00000111596(CNOT2),ENSG00000125107(CNOT1),ENSG00000229474(PATL2),	0.196528	1
GO:0031223	auditory behavior	biological_process	4	4842	9	21445	ENSG00000137868(STRA6),ENSG00000128573(FOXP2),ENSG00000179915(NRXN1),ENSG00000174469(CNTNAP2),	0.196528	1
GO:0001542	ovulation from ovarian follicle	biological_process	4	4842	9	21445	ENSG00000096717(SIRT1),ENSG00000081051(AFP),ENSG00000118689(FOXO3),ENSG00000174697(LEP),	0.196528	1
GO:0051001	negative regulation of nitric-oxide synthase activity	biological_process	4	4842	9	21445	ENSG00000082701(GSK3B),ENSG00000118432(CNR1),ENSG00000105974(CAV1),ENSG00000102393(GLA),	0.196528	1
GO:0032000	positive regulation of fatty acid beta-oxidation	biological_process	4	4842	9	21445	ENSG00000169047(IRS1),ENSG00000186951(PPARA),ENSG00000105221(AKT2),ENSG00000110090(CPT1A),	0.196528	1
GO:0097449	astrocyte projection	cellular_component	4	4842	9	21445	ENSG00000092820(EZR),ENSG00000131095(GFAP),ENSG00000205336(ADGRG1),ENSG00000142192(APP),	0.196528	1
GO:0034427	nuclear-transcribed mRNA catabolic process, exonucleolytic, 3'-5'	biological_process	4	4842	9	21445	ENSG00000107371(EXOSC3),ENSG00000144535(DIS3L2),ENSG00000223496(EXOSC6),ENSG00000123737(EXOSC9),	0.196528	1
GO:0019789	SUMO transferase activity	molecular_function	4	4842	9	21445	ENSG00000141582(CBX4),ENSG00000105229(PIAS4),ENSG00000103275(UBE2I),ENSG00000078043(PIAS2),	0.196528	1
GO:0051823	regulation of synapse structural plasticity	biological_process	4	4842	9	21445	ENSG00000158528(PPP1R9A),ENSG00000251322(SHANK3),ENSG00000058404(CAMK2B),ENSG00000169933(FRMPD4),	0.196528	1
GO:0001223	transcription coactivator binding	molecular_function	4	4842	9	21445	ENSG00000069667(RORA),ENSG00000091831(ESR1),ENSG00000119508(NR4A3),ENSG00000186951(PPARA),	0.196528	1
GO:0015377	cation:chloride symporter activity	molecular_function	4	4842	9	21445	ENSG00000064651(SLC12A2),ENSG00000140199(SLC12A6),ENSG00000124067(SLC12A4),ENSG00000074803(SLC12A1),	0.196528	1
GO:0051371	muscle alpha-actinin binding	molecular_function	4	4842	9	21445	ENSG00000120913(PDLIM2),ENSG00000172403(SYNPO2),ENSG00000107593(PKD2L1),ENSG00000129116(PALLD),	0.196528	1
GO:0005767	secondary lysosome	cellular_component	4	4842	9	21445	ENSG00000161011(SQSTM1),ENSG00000158517(NCF1),ENSG00000188906(LRRK2),ENSG00000151651(ADAM8),	0.196528	1
GO:0003688	DNA replication origin binding	molecular_function	4	4842	9	21445	ENSG00000164815(ORC5),ENSG00000073111(MCM2),ENSG00000115947(ORC4),ENSG00000100297(MCM5),	0.196528	1
GO:0071481	cellular response to X-ray	biological_process	4	4842	9	21445	ENSG00000079805(DNM2),ENSG00000067369(TP53BP1),ENSG00000149948(HMGA2),ENSG00000104332(SFRP1),	0.196528	1
GO:0010968	regulation of microtubule nucleation	biological_process	4	4842	9	21445	ENSG00000130640(TUBGCP2),ENSG00000125746(EML2),ENSG00000128159(TUBGCP6),ENSG00000275835(TUBGCP5),	0.196528	1
GO:0031435	mitogen-activated protein kinase kinase kinase binding	molecular_function	8	4842	18	21445	ENSG00000168067(MAP4K2),ENSG00000112079(STK38),ENSG00000163513(TGFBR2),ENSG00000111961(SASH1),ENSG00000136848(DAB2IP),ENSG00000076984(MAP2K7),ENSG00000121653(MAPK8IP1),ENSG00000100030(MAPK1),	0.0940824	0.869988
GO:0015194	L-serine transmembrane transporter activity	molecular_function	4	4842	9	21445	ENSG00000184716(SERINC4),ENSG00000132824(SERINC3),ENSG00000103042(SLC38A7),ENSG00000115902(SLC1A4),	0.196528	1
GO:0046790	virion binding	molecular_function	4	4842	9	21445	ENSG00000064393(HIPK2),ENSG00000166598(HSP90B1),ENSG00000090659(CD209),ENSG00000104938(CLEC4M),	0.196528	1
GO:0008290	F-actin capping protein complex	cellular_component	4	4842	9	21445	ENSG00000075340(ADD2),ENSG00000198898(CAPZA2),ENSG00000087274(ADD1),ENSG00000105887(MTPN),	0.196528	1
GO:0048263	determination of dorsal identity	biological_process	4	4842	9	21445	ENSG00000166923(GREM1),ENSG00000158747(NBL1),ENSG00000075290(WNT8B),ENSG00000180875(GREM2),	0.196528	1
GO:1990124	messenger ribonucleoprotein complex	cellular_component	4	4842	9	21445	ENSG00000170144(HNRNPA3),ENSG00000175324(LSM1),ENSG00000113742(CPEB4),ENSG00000214575(CPEB1),	0.196528	1
GO:0051968	positive regulation of synaptic transmission, glutamatergic	biological_process	8	4842	18	21445	ENSG00000116147(TNR),ENSG00000251322(SHANK3),ENSG00000198400(NTRK1),ENSG00000148053(NTRK2),ENSG00000120899(PTK2B),ENSG00000064300(NGFR),ENSG00000115839(RAB3GAP1),ENSG00000179915(NRXN1),	0.0940824	0.869988
GO:1901798	positive regulation of signal transduction by p53 class mediator	biological_process	8	4842	18	21445	ENSG00000141682(PMAIP1),ENSG00000166068(SPRED1),ENSG00000153246(PLA2R1),ENSG00000116254(CHD5),ENSG00000147889(CDKN2A),ENSG00000177374(HIC1),ENSG00000186834(HEXIM1),ENSG00000198369(SPRED2),	0.0940824	0.869988
GO:0019062	virion attachment to host cell	biological_process	4	4842	9	21445	ENSG00000172061(LRRC15),ENSG00000104938(CLEC4M),ENSG00000090659(CD209),ENSG00000130202(PVRL2),	0.196528	1
GO:0001993	regulation of systemic arterial blood pressure by norepinephrine-epinephrine	biological_process	4	4842	9	21445	ENSG00000120907(ADRA1A),ENSG00000140416(TPM1),ENSG00000171873(ADRA1D),ENSG00000113448(PDE4D),	0.196528	1
GO:0042023	DNA endoreduplication	biological_process	4	4842	9	21445	ENSG00000020922(MRE11A),ENSG00000163904(SENP2),ENSG00000165891(E2F7),ENSG00000109917(ZPR1),	0.196528	1
GO:0008242	omega peptidase activity	molecular_function	8	4842	18	21445	ENSG00000058056(USP13),ENSG00000066427(ATXN3),ENSG00000100221(JOSD1),ENSG00000130517(PGPEP1),ENSG00000164062(APEH),ENSG00000186318(BACE1),ENSG00000123594(ATXN3L),ENSG00000162174(ASRGL1),	0.0940824	0.869988
GO:0031419	cobalamin binding	molecular_function	4	4842	9	21445	ENSG00000134827(TCN1),ENSG00000116984(MTR),ENSG00000132763(MMACHC),ENSG00000185339(TCN2),	0.196528	1
GO:0051967	negative regulation of synaptic transmission, glutamatergic	biological_process	4	4842	9	21445	ENSG00000163485(ADORA1),ENSG00000102468(HTR2A),ENSG00000164418(GRIK2),ENSG00000163873(GRIK3),	0.196528	1
GO:1900225	regulation of NLRP3 inflammasome complex assembly	biological_process	4	4842	9	21445	ENSG00000055332(EIF2AK2),ENSG00000068903(SIRT2),ENSG00000103313(MEFV),ENSG00000174130(TLR6),	0.196528	1
GO:0033256	I-kappaB/NF-kappaB complex	cellular_component	4	4842	9	21445	ENSG00000173039(RELA),ENSG00000104856(RELB),ENSG00000162924(REL),ENSG00000100906(NFKBIA),	0.196528	1
GO:1901844	regulation of cell communication by electrical coupling involved in cardiac conduction	biological_process	4	4842	9	21445	ENSG00000105974(CAV1),ENSG00000186439(TRDN),ENSG00000113448(PDE4D),ENSG00000160014(CALM3),	0.196528	1
GO:0010826	negative regulation of centrosome duplication	biological_process	4	4842	9	21445	ENSG00000239306(RBM14),ENSG00000108395(TRIM37),ENSG00000162063(CCNF),ENSG00000012048(BRCA1),	0.196528	1
GO:0050974	detection of mechanical stimulus involved in sensory perception	biological_process	12	4842	27	21445	ENSG00000102468(HTR2A),ENSG00000150275(PCDH15),ENSG00000198400(NTRK1),ENSG00000177425(PAWR),ENSG00000186862(PDZD7),ENSG00000010810(FYN),ENSG00000164171(ITGA2),ENSG00000108684(ASIC2),ENSG00000242866(STRC),ENSG00000060718(COL11A1),ENSG00000111262(KCNA1),ENSG00000154864(PIEZO2),	0.0469289	0.651693
GO:0048841	regulation of axon extension involved in axon guidance	biological_process	15	4842	34	21445	ENSG00000012171(SEMA3B),ENSG00000112902(SEMA5A),ENSG00000095539(SEMA4G),ENSG00000168758(SEMA4C),ENSG00000108379(WNT3),ENSG00000204217(BMPR2),ENSG00000075223(SEMA3C),ENSG00000105429(MEGF8),ENSG00000135622(SEMA4F),ENSG00000130827(PLXNA3),ENSG00000221866(PLXNA4),ENSG00000076356(PLXNA2),ENSG00000154342(WNT3A),ENSG00000187764(SEMA4D),ENSG00000107562(CXCL12),	0.0297668	0.526382
GO:0007032	endosome organization	biological_process	15	4842	34	21445	ENSG00000135956(TMEM127),ENSG00000178038(ALS2CL),ENSG00000138592(USP8),ENSG00000083937(CHMP2B),ENSG00000166289(PLEKHF1),ENSG00000198324(FAM109A),ENSG00000168172(HOOK3),ENSG00000117560(FASLG),ENSG00000173548(SNX33),ENSG00000177096(FAM109B),ENSG00000265190(ANXA8),ENSG00000134709(HOOK1),ENSG00000149357(LAMTOR1),ENSG00000124209(RAB22A),ENSG00000135823(STX6),	0.0297668	0.526382
GO:0010863	positive regulation of phospholipase C activity	biological_process	30	4842	68	21445	ENSG00000162104(ADCY9),ENSG00000173020(ADRBK1),ENSG00000160014(CALM3),ENSG00000108946(PRKAR1A),ENSG00000102468(HTR2A),ENSG00000198121(LPAR1),ENSG00000143322(ABL2),ENSG00000164742(ADCY1),ENSG00000005249(PRKAR2B),ENSG00000102755(FLT1),ENSG00000074966(TXK),ENSG00000120907(ADRA1A),ENSG00000198400(NTRK1),ENSG00000091831(ESR1),ENSG00000124181(PLCG1),ENSG00000123360(PDE1B),ENSG00000142875(PRKACB),ENSG00…	0.00277485	0.117521
GO:2001259	positive regulation of cation channel activity	biological_process	15	4842	34	21445	ENSG00000102466(FGF14),ENSG00000149596(JPH2),ENSG00000163131(CTSS),ENSG00000213533(TMEM110),ENSG00000197943(PLCG2),ENSG00000109689(STIM2),ENSG00000167323(STIM1),ENSG00000197386(HTT),ENSG00000160014(CALM3),ENSG00000130038(CRACR2A),ENSG00000125378(BMP4),ENSG00000233670(PIRT),ENSG00000186439(TRDN),ENSG00000198929(NOS1AP),ENSG00000101188(NTSR1),	0.0297668	0.526382
GO:0043550	regulation of lipid kinase activity	biological_process	22	4842	50	21445	ENSG00000110148(CCKBR),ENSG00000178568(ERBB4),ENSG00000136848(DAB2IP),ENSG00000120899(PTK2B),ENSG00000126775(ATG14),ENSG00000160293(VAV2),ENSG00000070886(EPHA8),ENSG00000169398(PTK2),ENSG00000276231(PIK3R6),ENSG00000254087(LYN),ENSG00000169047(IRS1),ENSG00000145016(RUBCN),ENSG00000138685(FGF2),ENSG00000197122(SRC),ENSG00000141506(PIK3R5),ENSG00000103043(VAC14),ENSG00000068078(FGFR3),ENSG000001672…	0.00991521	0.287807
GO:0030206	chondroitin sulfate biosynthetic process	biological_process	11	4842	25	21445	ENSG00000015532(XYLT2),ENSG00000011465(DCN),ENSG00000122863(CHST3),ENSG00000130287(NCAN),ENSG00000173546(CSPG4),ENSG00000131873(CHSY1),ENSG00000136213(CHST12),ENSG00000116704(SLC35D1),ENSG00000111817(DSE),ENSG00000180767(CHST13),ENSG00000154080(CHST9),	0.058676	0.716944
GO:0005891	voltage-gated calcium channel complex	cellular_component	18	4842	41	21445	ENSG00000099338(CATSPERG),ENSG00000166862(CACNG2),ENSG00000153956(CACNA2D1),ENSG00000184588(PDE4B),ENSG00000130433(CACNG6),ENSG00000075461(CACNG4),ENSG00000100346(CACNA1I),ENSG00000198929(NOS1AP),ENSG00000186439(TRDN),ENSG00000148408(CACNA1B),ENSG00000167535(CACNB3),ENSG00000113448(PDE4D),ENSG00000157388(CACNA1D),ENSG00000151067(CACNA1C),ENSG00000198216(CACNA1E),ENSG00000151062(CACNA2D4),ENSG0000…	0.019013	0.426931
GO:0010165	response to X-ray	biological_process	14	4842	32	21445	ENSG00000012061(ERCC1),ENSG00000141682(PMAIP1),ENSG00000079805(DNM2),ENSG00000095002(MSH2),ENSG00000073282(TP63),ENSG00000141510(TP53),ENSG00000124762(CDKN1A),ENSG00000067369(TP53BP1),ENSG00000225830(ERCC6),ENSG00000166435(XRRA1),ENSG00000196584(XRCC2),ENSG00000049167(ERCC8),ENSG00000149948(HMGA2),ENSG00000104332(SFRP1),	0.0369912	0.590916
GO:0001893	maternal placenta development	biological_process	14	4842	32	21445	ENSG00000164733(CTSB),ENSG00000136943(CTSV),ENSG00000113739(STC2),ENSG00000112033(PPARD),ENSG00000124212(PTGIS),ENSG00000086598(TMED2),ENSG00000091831(ESR1),ENSG00000128342(LIF),ENSG00000164442(CITED2),ENSG00000142208(AKT1),ENSG00000204217(BMPR2),ENSG00000173320(STOX2),ENSG00000057657(PRDM1),ENSG00000172270(BSG),	0.0369912	0.590916
GO:0010829	negative regulation of glucose transport	biological_process	7	4842	16	21445	ENSG00000232810(TNF),ENSG00000162734(PEA15),ENSG00000091831(ESR1),ENSG00000132356(PRKAA1),ENSG00000077463(SIRT6),ENSG00000166501(PRKCB),ENSG00000170476(MZB1),	0.119173	0.936776
GO:0008328	ionotropic glutamate receptor complex	cellular_component	21	4842	48	21445	ENSG00000075461(CACNG4),ENSG00000120899(PTK2B),ENSG00000152578(GRIA4),ENSG00000162105(SHANK2),ENSG00000174871(CNIH2),ENSG00000176884(GRIN1),ENSG00000188730(VWC2),ENSG00000237515(SHISA9),ENSG00000187902(SHISA7),ENSG00000142408(CACNG8),ENSG00000163686(ABHD6),ENSG00000174453(VWC2L),ENSG00000211456(SACM1L),ENSG00000198785(GRIN3A),ENSG00000166862(CACNG2),ENSG00000183454(GRIN2A),ENSG00000164418(GRIK2),…	0.0122138	0.330356
GO:0005721	pericentric heterochromatin	cellular_component	7	4842	16	21445	ENSG00000085224(ATRX),ENSG00000130816(DNMT1),ENSG00000094916(CBX5),ENSG00000113648(H2AFY),ENSG00000119969(HELLS),ENSG00000171320(ESCO2),ENSG00000161036(LRWD1),	0.119173	0.936776
GO:0048490	anterograde synaptic vesicle transport	biological_process	7	4842	16	21445	ENSG00000186222(BLOC1S4),ENSG00000070718(AP3M2),ENSG00000047579(DTNBP1),ENSG00000189114(BLOC1S3),ENSG00000103723(AP3B2),ENSG00000157823(AP3S2),ENSG00000174871(CNIH2),	0.119173	0.936776
GO:0031434	mitogen-activated protein kinase kinase binding	molecular_function	7	4842	16	21445	ENSG00000137486(ARRB1),ENSG00000141068(KSR1),ENSG00000075711(DLG1),ENSG00000136848(DAB2IP),ENSG00000121653(MAPK8IP1),ENSG00000159640(ACE),ENSG00000127445(PIN1),	0.119173	0.936776
GO:0006555	methionine metabolic process	biological_process	7	4842	16	21445	ENSG00000099810(MTAP),ENSG00000124713(GNMT),ENSG00000163738(MTHFD2L),ENSG00000149089(APIP),ENSG00000177000(MTHFR),ENSG00000120053(GOT1),ENSG00000116984(MTR),	0.119173	0.936776
GO:0006308	DNA catabolic process	biological_process	14	4842	32	21445	ENSG00000160049(DFFA),ENSG00000272410(RP11-438J1.1),ENSG00000105612(DNASE2),ENSG00000172183(ISG20),ENSG00000167968(DNASE1L2),ENSG00000087088(BAX),ENSG00000147889(CDKN2A),ENSG00000172732(MUS81),ENSG00000189060(H1F0),ENSG00000169598(DFFB),ENSG00000163687(DNASE1L3),ENSG00000156709(AIFM1),ENSG00000213918(DNASE1),ENSG00000157014(TATDN2),	0.0369912	0.590916
GO:0046689	response to mercury ion	biological_process	7	4842	16	21445	ENSG00000240583(AQP1),ENSG00000172270(BSG),ENSG00000084207(GSTP1),ENSG00000131183(SLC34A1),ENSG00000167580(AQP2),ENSG00000197971(MBP),ENSG00000103569(AQP9),	0.119173	0.936776
GO:0051127	positive regulation of actin nucleation	biological_process	7	4842	16	21445	ENSG00000248905(FMN1),ENSG00000273749(CYFIP1),ENSG00000138443(ABI2),ENSG00000061676(NCKAP1),ENSG00000006747(SCIN),ENSG00000171475(WIPF2),ENSG00000254999(BRK1),	0.119173	0.936776
GO:0007530	sex determination	biological_process	10	4842	23	21445	ENSG00000162552(WNT4),ENSG00000168066(SF1),ENSG00000169083(AR),ENSG00000164442(CITED2),ENSG00000102678(FGF9),ENSG00000136931(NR5A1),ENSG00000139549(DHH),ENSG00000169297(NR0B1),ENSG00000085511(MAP3K4),ENSG00000145545(SRD5A1),	0.0735561	0.776056
GO:0043536	positive regulation of blood vessel endothelial cell migration	biological_process	10	4842	23	21445	ENSG00000101280(ANGPT4),ENSG00000105287(PRKD2),ENSG00000154229(PRKCA),ENSG00000124181(PLCG1),ENSG00000184304(PRKD1),ENSG00000138685(FGF2),ENSG00000176692(FOXC2),ENSG00000126016(AMOT),ENSG00000166025(AMOTL1),ENSG00000142208(AKT1),	0.0735561	0.776056
GO:0003950	NAD+ ADP-ribosyltransferase activity	molecular_function	10	4842	23	21445	ENSG00000173273(TNKS),ENSG00000059378(PARP12),ENSG00000173193(PARP14),ENSG00000077463(SIRT6),ENSG00000105486(LIG1),ENSG00000105939(ZC3HAV1),ENSG00000178685(PARP10),ENSG00000111224(PARP11),ENSG00000138617(PARP16),ENSG00000151883(PARP8),	0.0735561	0.776056
GO:0070536	protein K63-linked deubiquitination	biological_process	10	4842	23	21445	ENSG00000169918(OTUD7A),ENSG00000136878(USP20),ENSG00000089723(OTUB2),ENSG00000087206(UIMC1),ENSG00000165280(VCP),ENSG00000058056(USP13),ENSG00000264522(OTUD7B),ENSG00000066427(ATXN3),ENSG00000138592(USP8),ENSG00000180667(YOD1),	0.0735561	0.776056
GO:0050650	chondroitin sulfate proteoglycan biosynthetic process	biological_process	13	4842	30	21445	ENSG00000131873(CHSY1),ENSG00000130287(NCAN),ENSG00000173546(CSPG4),ENSG00000122863(CHST3),ENSG00000015532(XYLT2),ENSG00000011465(DCN),ENSG00000154080(CHST9),ENSG00000180767(CHST13),ENSG00000116704(SLC35D1),ENSG00000111817(DSE),ENSG00000136213(CHST12),ENSG00000149541(B3GAT3),ENSG00000109956(B3GAT1),	0.0460472	0.650841
GO:0042149	cellular response to glucose starvation	biological_process	13	4842	30	21445	ENSG00000126775(ATG14),ENSG00000117394(SLC2A1),ENSG00000126581(BECN1),ENSG00000163545(NUAK2),ENSG00000141682(PMAIP1),ENSG00000132356(PRKAA1),ENSG00000113742(CPEB4),ENSG00000132275(RRP8),ENSG00000162409(PRKAA2),ENSG00000100151(PICK1),ENSG00000100330(MTMR3),ENSG00000132382(MYBBP1A),ENSG00000141510(TP53),	0.0460472	0.650841
GO:0005089	Rho guanyl-nucleotide exchange factor activity	molecular_function	35	4842	81	21445	ENSG00000126217(MCF2L),ENSG00000134215(VAV3),ENSG00000177106(EPS8L2),ENSG00000127084(FGD3),ENSG00000074964(ARHGEF10L),ENSG00000126822(PLEKHG3),ENSG00000214944(ARHGEF28),ENSG00000236699(ARHGEF38),ENSG00000180263(FGD6),ENSG00000205726(ITSN1),ENSG00000159842(ABR),ENSG00000053524(MCF2L2),ENSG00000102606(ARHGEF7),ENSG00000170776(AKAP13),ENSG00000196155(PLEKHG4),ENSG00000076928(ARHGEF1),ENSG00000006607…	0.00172737	0.0819022
GO:0050982	detection of mechanical stimulus	biological_process	19	4842	44	21445	ENSG00000111262(KCNA1),ENSG00000242866(STRC),ENSG00000130943(PKDREJ),ENSG00000164171(ITGA2),ENSG00000184014(DENND5A),ENSG00000154864(PIEZO2),ENSG00000170456(DENND5B),ENSG00000166473(PKD1L2),ENSG00000186862(PDZD7),ENSG00000150275(PCDH15),ENSG00000177425(PAWR),ENSG00000198400(NTRK1),ENSG00000158683(PKD1L1),ENSG00000010810(FYN),ENSG00000060718(COL11A1),ENSG00000008710(PKD1),ENSG00000108684(ASIC2),EN…	0.018577	0.420313
GO:0014856	skeletal muscle cell proliferation	biological_process	6	4842	14	21445	ENSG00000003402(CFLAR),ENSG00000159086(PAXBP1),ENSG00000112033(PPARD),ENSG00000162430(SEPN1),ENSG00000138685(FGF2),ENSG00000145794(MEGF10),	0.151777	1
GO:0048266	behavioral response to pain	biological_process	6	4842	14	21445	ENSG00000233670(PIRT),ENSG00000179403(VWA1),ENSG00000198400(NTRK1),ENSG00000109991(P2RX3),ENSG00000115353(TACR1),ENSG00000100300(TSPO),	0.151777	1
GO:0072600	establishment of protein localization to Golgi	biological_process	9	4842	21	21445	ENSG00000179562(GCC1),ENSG00000175115(PACS1),ENSG00000172007(RAB33B),ENSG00000187627(RGPD1),ENSG00000169629(RGPD8),ENSG00000213281(NRAS),ENSG00000015568(RGPD5),ENSG00000183054(RGPD6),ENSG00000137642(SORL1),	0.0924935	0.863345
GO:0060712	spongiotrophoblast layer development	biological_process	6	4842	14	21445	ENSG00000066827(ZFAT),ENSG00000148926(ADM),ENSG00000185650(ZFP36L1),ENSG00000163904(SENP2),ENSG00000128342(LIF),ENSG00000142208(AKT1),	0.151777	1
GO:0032281	AMPA glutamate receptor complex	cellular_component	12	4842	28	21445	ENSG00000237515(SHISA9),ENSG00000142408(CACNG8),ENSG00000187902(SHISA7),ENSG00000169169(CPT1C),ENSG00000075461(CACNG4),ENSG00000174453(VWC2L),ENSG00000163686(ABHD6),ENSG00000166862(CACNG2),ENSG00000188730(VWC2),ENSG00000211456(SACM1L),ENSG00000174871(CNIH2),ENSG00000152578(GRIA4),	0.0574308	0.717945
GO:0005095	GTPase inhibitor activity	molecular_function	6	4842	14	21445	ENSG00000156973(PDE6D),ENSG00000169727(GPS1),ENSG00000168421(RHOH),ENSG00000157680(DGKI),ENSG00000061938(TNK2),ENSG00000132522(GPS2),	0.151777	1
GO:0048172	regulation of short-term neuronal synaptic plasticity	biological_process	6	4842	14	21445	ENSG00000118058(KMT2A),ENSG00000187902(SHISA7),ENSG00000115839(RAB3GAP1),ENSG00000237515(SHISA9),ENSG00000198722(UNC13B),ENSG00000164418(GRIK2),	0.151777	1
GO:0031256	leading edge membrane	cellular_component	60	4842	140	21445	ENSG00000176658(MYO1D),ENSG00000147481(SNTG1),ENSG00000177106(EPS8L2),ENSG00000124507(PACSIN1),ENSG00000108819(PPP1R9B),ENSG00000092820(EZR),ENSG00000237515(SHISA9),ENSG00000127990(SGCE),ENSG00000029534(ANK1),ENSG00000061676(NCKAP1),ENSG00000149177(PTPRJ),ENSG00000113645(WWC1),ENSG00000078098(FAP),ENSG00000136286(MYO1G),ENSG00000259207(ITGB3),ENSG00000149273(RPS3),ENSG00000116584(ARHGEF2),ENSG000…	5.89986e-05	0.00605295
GO:1990126	retrograde transport, endosome to plasma membrane	biological_process	6	4842	14	21445	ENSG00000105186(ANKRD27),ENSG00000166887(VPS39),ENSG00000069329(VPS35),ENSG00000115234(SNX17),ENSG00000100139(MICALL1),ENSG00000143376(SNX27),	0.151777	1
GO:0086012	membrane depolarization during cardiac muscle cell action potential	biological_process	6	4842	14	21445	ENSG00000151150(ANK3),ENSG00000157388(CACNA1D),ENSG00000183023(SLC8A1),ENSG00000166257(SCN3B),ENSG00000265107(GJA5),ENSG00000177098(SCN4B),	0.151777	1
GO:0045821	positive regulation of glycolytic process	biological_process	6	4842	14	21445	ENSG00000167588(GPD1),ENSG00000132356(PRKAA1),ENSG00000162409(PRKAA2),ENSG00000187097(ENTPD5),ENSG00000009950(MLXIPL),ENSG00000102468(HTR2A),	0.151777	1
GO:0035864	response to potassium ion	biological_process	6	4842	14	21445	ENSG00000129159(KCNC1),ENSG00000160882(CYP11B1),ENSG00000118058(KMT2A),ENSG00000138380(CARF),ENSG00000131183(SLC34A1),ENSG00000179142(CYP11B2),	0.151777	1
GO:0097386	glial cell projection	cellular_component	6	4842	14	21445	ENSG00000131095(GFAP),ENSG00000092820(EZR),ENSG00000068903(SIRT2),ENSG00000142192(APP),ENSG00000205336(ADGRG1),ENSG00000163531(NFASC),	0.151777	1
GO:2000300	regulation of synaptic vesicle exocytosis	biological_process	9	4842	21	21445	ENSG00000188906(LRRK2),ENSG00000116473(RAP1A),ENSG00000101098(RIMS4),ENSG00000198722(UNC13B),ENSG00000254893(AC113404.1),ENSG00000115839(RAB3GAP1),ENSG00000184702(SEPT5),ENSG00000117016(RIMS3),ENSG00000099365(STX1B),	0.0924935	0.863345
GO:0007501	mesodermal cell fate specification	biological_process	6	4842	14	21445	ENSG00000107779(BMPR1A),ENSG00000064655(EYA2),ENSG00000104313(EYA1),ENSG00000170577(SIX2),ENSG00000077782(FGFR1),ENSG00000154342(WNT3A),	0.151777	1
GO:0032506	cytokinetic process	biological_process	6	4842	14	21445	ENSG00000173548(SNX33),ENSG00000161800(RACGAP1),ENSG00000178996(SNX18),ENSG00000170037(CNTROB),ENSG00000067560(RHOA),ENSG00000163607(GTPBP8),	0.151777	1
GO:0060972	left/right pattern formation	biological_process	9	4842	21	21445	ENSG00000169379(ARL13B),ENSG00000105429(MEGF8),ENSG00000164442(CITED2),ENSG00000115109(EPB41L5),ENSG00000183072(NKX2-5),ENSG00000136169(SETDB2),ENSG00000158683(PKD1L1),ENSG00000163913(IFT122),ENSG00000135541(AHI1),	0.0924935	0.863345
GO:0030238	male sex determination	biological_process	6	4842	14	21445	ENSG00000139549(DHH),ENSG00000168066(SF1),ENSG00000169083(AR),ENSG00000169297(NR0B1),ENSG00000085511(MAP3K4),ENSG00000102678(FGF9),	0.151777	1
GO:0004683	calmodulin-dependent protein kinase activity	molecular_function	12	4842	28	21445	ENSG00000110931(CAMKK2),ENSG00000077279(DCX),ENSG00000089022(MAPKAPK5),ENSG00000114738(MAPKAPK3),ENSG00000102893(PHKB),ENSG00000004660(CAMKK1),ENSG00000152495(CAMK4),ENSG00000148660(CAMK2G),ENSG00000058404(CAMK2B),ENSG00000120899(PTK2B),ENSG00000099875(MKNK2),ENSG00000070808(CAMK2A),	0.0574308	0.717945
GO:0016594	glycine binding	molecular_function	6	4842	14	21445	ENSG00000273079(GRIN2B),ENSG00000145451(GLRA3),ENSG00000198785(GRIN3A),ENSG00000176884(GRIN1),ENSG00000124713(GNMT),ENSG00000100983(GSS),	0.151777	1
GO:0010839	negative regulation of keratinocyte proliferation	biological_process	6	4842	14	21445	ENSG00000125686(MED1),ENSG00000156535(CD109),ENSG00000164066(INTU),ENSG00000126233(SLURP1),ENSG00000136943(CTSV),ENSG00000152894(PTPRK),	0.151777	1
GO:0036041	long-chain fatty acid binding	molecular_function	6	4842	14	21445	ENSG00000132965(ALOX5AP),ENSG00000163220(S100A9),ENSG00000112033(PPARD),ENSG00000162881(OXER1),ENSG00000166900(STX3),ENSG00000198121(LPAR1),	0.151777	1
GO:0032590	dendrite membrane	cellular_component	9	4842	21	21445	ENSG00000127990(SGCE),ENSG00000099864(PALM),ENSG00000237515(SHISA9),ENSG00000116329(OPRD1),ENSG00000179841(AKAP5),ENSG00000108819(PPP1R9B),ENSG00000064300(NGFR),ENSG00000139112(GABARAPL1),ENSG00000116729(WLS),	0.0924935	0.863345
GO:2000178	negative regulation of neural precursor cell proliferation	biological_process	9	4842	21	21445	ENSG00000107263(RAPGEF1),ENSG00000196712(NF1),ENSG00000007372(PAX6),ENSG00000184524(CEND1),ENSG00000148704(VAX1),ENSG00000044115(CTNNA1),ENSG00000213859(KCTD11),ENSG00000068903(SIRT2),ENSG00000166145(SPINT1),	0.0924935	0.863345
GO:0071391	cellular response to estrogen stimulus	biological_process	18	4842	42	21445	ENSG00000164171(ITGA2),ENSG00000138668(HNRNPD),ENSG00000131759(RARA),ENSG00000122779(TRIM24),ENSG00000108819(PPP1R9B),ENSG00000177425(PAWR),ENSG00000124151(NCOA3),ENSG00000140009(ESR2),ENSG00000278195(SSTR3),ENSG00000104332(SFRP1),ENSG00000091831(ESR1),ENSG00000136634(IL10),ENSG00000135679(MDM2),ENSG00000145545(SRD5A1),ENSG00000156709(AIFM1),ENSG00000139874(SSTR1),ENSG00000146648(EGFR),ENSG000001…	0.0229408	0.476471
GO:0032794	GTPase activating protein binding	molecular_function	6	4842	14	21445	ENSG00000142208(AKT1),ENSG00000161791(FMNL3),ENSG00000187091(PLCD1),ENSG00000127445(PIN1),ENSG00000065135(GNAI3),ENSG00000087258(GNAO1),	0.151777	1
GO:0097320	membrane tubulation	biological_process	6	4842	14	21445	ENSG00000254505(CHMP4A),ENSG00000079805(DNM2),ENSG00000100139(MICALL1),ENSG00000118473(SGIP1),ENSG00000173548(SNX33),ENSG00000124507(PACSIN1),	0.151777	1
GO:0005513	detection of calcium ion	biological_process	6	4842	14	21445	ENSG00000167323(STIM1),ENSG00000171121(KCNMB3),ENSG00000135643(KCNMB4),ENSG00000145936(KCNMB1),ENSG00000160014(CALM3),ENSG00000198626(RYR2),	0.151777	1
GO:0031369	translation initiation factor binding	molecular_function	12	4842	28	21445	ENSG00000175390(EIF3F),ENSG00000114867(EIF4G1),ENSG00000149187(CELF1),ENSG00000243056(EIF4EBP3),ENSG00000148730(EIF4EBP2),ENSG00000155506(LARP1),ENSG00000013523(ANGEL1),ENSG00000138326(RPS24),ENSG00000165588(OTX2),ENSG00000151247(EIF4E),ENSG00000109917(ZPR1),ENSG00000215301(DDX3X),	0.0574308	0.717945
GO:0010875	positive regulation of cholesterol efflux	biological_process	6	4842	14	21445	ENSG00000165029(ABCA1),ENSG00000123384(LRP1),ENSG00000100906(NFKBIA),ENSG00000185920(PTCH1),ENSG00000131408(NR1H2),ENSG00000096717(SIRT1),	0.151777	1
GO:0060008	Sertoli cell differentiation	biological_process	9	4842	21	21445	ENSG00000198400(NTRK1),ENSG00000140009(ESR2),ENSG00000005513(SOX8),ENSG00000085224(ATRX),ENSG00000136943(CTSV),ENSG00000115884(SDC1),ENSG00000131759(RARA),ENSG00000169297(NR0B1),ENSG00000091831(ESR1),	0.0924935	0.863345
GO:0006702	androgen biosynthetic process	biological_process	6	4842	14	21445	ENSG00000162552(WNT4),ENSG00000203857(HSD3B1),ENSG00000125686(MED1),ENSG00000203859(HSD3B2),ENSG00000147465(STAR),ENSG00000145545(SRD5A1),	0.151777	1
GO:0021819	layer formation in cerebral cortex	biological_process	6	4842	14	21445	ENSG00000125505(MBOAT7),ENSG00000205336(ADGRG1),ENSG00000171450(CDK5R2),ENSG00000274211(SOCS7),ENSG00000077279(DCX),ENSG00000136848(DAB2IP),	0.151777	1
GO:0005088	Ras guanyl-nucleotide exchange factor activity	molecular_function	58	4842	136	21445	ENSG00000160293(VAV2),ENSG00000153404(PLEKHG4B),ENSG00000205593(DENND6B),ENSG00000127328(RAB3IP),ENSG00000183111(ARHGEF37),ENSG00000170456(DENND5B),ENSG00000104880(ARHGEF18),ENSG00000182957(SPATA13),ENSG00000146192(FGD2),ENSG00000165801(ARHGEF40),ENSG00000038382(TRIO),ENSG00000107036(RIC1),ENSG00000110237(ARHGEF17),ENSG00000198915(RASGEF1A),ENSG00000053524(MCF2L2),ENSG00000236699(ARHGEF38),ENSG00…	8.66973e-05	0.00781655
GO:0071869	response to catecholamine	biological_process	14	4842	33	21445	ENSG00000185345(PARK2),ENSG00000072062(PRKACA),ENSG00000142192(APP),ENSG00000188906(LRRK2),ENSG00000184588(PDE4B),ENSG00000079805(DNM2),ENSG00000082701(GSK3B),ENSG00000198626(RYR2),ENSG00000145545(SRD5A1),ENSG00000147465(STAR),ENSG00000090020(SLC9A1),ENSG00000113448(PDE4D),ENSG00000068903(SIRT2),ENSG00000119508(NR4A3),	0.0448647	0.64252
GO:0010765	positive regulation of sodium ion transport	biological_process	14	4842	33	21445	ENSG00000151150(ANK3),ENSG00000177098(SCN4B),ENSG00000142208(AKT1),ENSG00000079805(DNM2),ENSG00000196632(WNK3),ENSG00000057294(PKP2),ENSG00000168710(AHCYL1),ENSG00000090020(SLC9A1),ENSG00000153721(CNKSR3),ENSG00000088992(TESC),ENSG00000198947(DMD),ENSG00000018236(CNTN1),ENSG00000166257(SCN3B),ENSG00000183072(NKX2-5),	0.0448647	0.64252
GO:0007202	activation of phospholipase C activity	biological_process	25	4842	59	21445	ENSG00000152495(CAMK4),ENSG00000074966(TXK),ENSG00000198400(NTRK1),ENSG00000120907(ADRA1A),ENSG00000166148(AVPR1A),ENSG00000154229(PRKCA),ENSG00000072062(PRKACA),ENSG00000129467(ADCY4),ENSG00000005249(PRKAR2B),ENSG00000164742(ADCY1),ENSG00000154678(PDE1C),ENSG00000047648(ARHGAP6),ENSG00000123104(ITPR2),ENSG00000160014(CALM3),ENSG00000121281(ADCY7),ENSG00000078549(ADCYAP1R1),ENSG00000146648(EGFR),…	0.00916636	0.274783
GO:0008299	isoprenoid biosynthetic process	biological_process	11	4842	26	21445	ENSG00000110921(MVK),ENSG00000167508(MVD),ENSG00000164494(PDSS2),ENSG00000128918(ALDH1A2),ENSG00000152904(GGPS1),ENSG00000173085(COQ2),ENSG00000114115(RBP1),ENSG00000135697(BCO1),ENSG00000214960(ISPD),ENSG00000118514(ALDH8A1),ENSG00000184254(ALDH1A3),	0.0717862	0.788853
GO:0016233	telomere capping	biological_process	11	4842	26	21445	ENSG00000089022(MAPKAPK5),ENSG00000085511(MAP3K4),ENSG00000258366(RTEL1),ENSG00000070366(SMG6),ENSG00000076984(MAP2K7),ENSG00000173273(TNKS),ENSG00000039650(PNKP),ENSG00000132604(TERF2),ENSG00000100030(MAPK1),ENSG00000151414(NEK7),ENSG00000253729(PRKDC),	0.0717862	0.788853
GO:0030515	snoRNA binding	molecular_function	11	4842	26	21445	ENSG00000183751(TBL3),ENSG00000100138(SNU13),ENSG00000198585(NUDT16),ENSG00000065183(WDR3),ENSG00000083635(NUFIP1),ENSG00000117597(DIEXF),ENSG00000173598(NUDT4),ENSG00000136718(IMP4),ENSG00000172183(ISG20),ENSG00000145912(NHP2),ENSG00000055044(NOP58),	0.0717862	0.788853
GO:0030507	spectrin binding	molecular_function	11	4842	26	21445	ENSG00000111664(GNB3),ENSG00000006611(USH1C),ENSG00000182040(USH1G),ENSG00000185527(PDE6G),ENSG00000029534(ANK1),ENSG00000151150(ANK3),ENSG00000075340(ADD2),ENSG00000160460(SPTBN4),ENSG00000159023(EPB41),ENSG00000175203(DCTN2),ENSG00000087274(ADD1),	0.0717862	0.788853
GO:0008088	axo-dendritic transport	biological_process	16	4842	38	21445	ENSG00000047579(DTNBP1),ENSG00000090889(KIF4A),ENSG00000107282(APBA1),ENSG00000101350(KIF3B),ENSG00000186222(BLOC1S4),ENSG00000054523(KIF1B),ENSG00000174871(CNIH2),ENSG00000189114(BLOC1S3),ENSG00000080371(RAB21),ENSG00000142192(APP),ENSG00000130294(KIF1A),ENSG00000198836(OPA1),ENSG00000070718(AP3M2),ENSG00000186868(MAPT),ENSG00000157823(AP3S2),ENSG00000103723(AP3B2),	0.0350911	0.570518
GO:0000042	protein targeting to Golgi	biological_process	8	4842	19	21445	ENSG00000015568(RGPD5),ENSG00000183054(RGPD6),ENSG00000137642(SORL1),ENSG00000169629(RGPD8),ENSG00000187627(RGPD1),ENSG00000179562(GCC1),ENSG00000175115(PACS1),ENSG00000172007(RAB33B),	0.116732	0.926772
GO:0021801	cerebral cortex radial glia guided migration	biological_process	8	4842	19	21445	ENSG00000274211(SOCS7),ENSG00000125505(MBOAT7),ENSG00000173406(DAB1),ENSG00000205336(ADGRG1),ENSG00000171450(CDK5R2),ENSG00000077279(DCX),ENSG00000136848(DAB2IP),ENSG00000171943(SRGAP2C),	0.116732	0.926772
GO:0035994	response to muscle stretch	biological_process	8	4842	19	21445	ENSG00000090020(SLC9A1),ENSG00000112062(MAPK14),ENSG00000183023(SLC8A1),ENSG00000198626(RYR2),ENSG00000173039(RELA),ENSG00000198947(DMD),ENSG00000100906(NFKBIA),ENSG00000117298(ECE1),	0.116732	0.926772
GO:0060055	angiogenesis involved in wound healing	biological_process	8	4842	19	21445	ENSG00000174059(CD34),ENSG00000051382(PIK3CB),ENSG00000006210(CX3CL1),ENSG00000173083(HPSE),ENSG00000259207(ITGB3),ENSG00000176692(FOXC2),ENSG00000006831(ADIPOR2),ENSG00000134954(ETS1),	0.116732	0.926772
GO:0060713	labyrinthine layer morphogenesis	biological_process	8	4842	19	21445	ENSG00000137270(GCM1),ENSG00000136634(IL10),ENSG00000146374(RSPO3),ENSG00000066468(FGFR2),ENSG00000148926(ADM),ENSG00000166145(SPINT1),ENSG00000083307(GRHL2),ENSG00000185650(ZFP36L1),	0.116732	0.926772
GO:0006884	cell volume homeostasis	biological_process	8	4842	19	21445	ENSG00000074201(CLNS1A),ENSG00000156113(KCNMA1),ENSG00000251322(SHANK3),ENSG00000136802(LRRC8A),ENSG00000240583(AQP1),ENSG00000087274(ADD1),ENSG00000104783(KCNN4),ENSG00000124067(SLC12A4),	0.116732	0.926772
GO:0072574	hepatocyte proliferation	biological_process	8	4842	19	21445	ENSG00000148773(MKI67),ENSG00000117707(PROX1),ENSG00000163235(TGFA),ENSG00000117676(RPS6KA1),ENSG00000154342(WNT3A),ENSG00000196562(SULF2),ENSG00000125686(MED1),ENSG00000122861(PLAU),	0.116732	0.926772
GO:0032958	inositol phosphate biosynthetic process	biological_process	8	4842	19	21445	ENSG00000078549(ADCYAP1R1),ENSG00000161896(IP6K3),ENSG00000130368(MAS1),ENSG00000120899(PTK2B),ENSG00000197943(PLCG2),ENSG00000101188(NTSR1),ENSG00000122223(CD244),ENSG00000138685(FGF2),	0.116732	0.926772
GO:0004003	ATP-dependent DNA helicase activity	molecular_function	16	4842	38	21445	ENSG00000258366(RTEL1),ENSG00000153922(CHD1),ENSG00000145907(G3BP1),ENSG00000026036(RTEL1-TNFRSF6B),ENSG00000215301(DDX3X),ENSG00000170004(CHD3),ENSG00000020922(MRE11A),ENSG00000127311(HELB),ENSG00000104884(ERCC2),ENSG00000112249(ASCC3),ENSG00000173575(CHD2),ENSG00000013573(DDX11),ENSG00000104738(MCM4),ENSG00000113522(RAD50),ENSG00000132740(IGHMBP2),ENSG00000165392(WRN),	0.0350911	0.570518
GO:2000001	regulation of DNA damage checkpoint	biological_process	8	4842	19	21445	ENSG00000100296(THOC5),ENSG00000198563(DDX39B),ENSG00000139842(CUL4A),ENSG00000168411(RFWD3),ENSG00000117748(RPA2),ENSG00000136104(RNASEH2B),ENSG00000158941(CCAR2),ENSG00000141867(BRD4),	0.116732	0.926772
GO:0010259	multicellular organism aging	biological_process	13	4842	31	21445	ENSG00000110436(SLC1A2),ENSG00000115112(TFCP2L1),ENSG00000136943(CTSV),ENSG00000095002(MSH2),ENSG00000073282(TP63),ENSG00000116062(MSH6),ENSG00000012061(ERCC1),ENSG00000165392(WRN),ENSG00000136931(NR5A1),ENSG00000141622(RNF165),ENSG00000188906(LRRK2),ENSG00000141510(TP53),ENSG00000132437(DDC),	0.0558069	0.71109
GO:1902803	regulation of synaptic vesicle transport	biological_process	13	4842	31	21445	ENSG00000117016(RIMS3),ENSG00000099365(STX1B),ENSG00000183826(BTBD9),ENSG00000184702(SEPT5),ENSG00000115839(RAB3GAP1),ENSG00000174871(CNIH2),ENSG00000102466(FGF14),ENSG00000254893(AC113404.1),ENSG00000198722(UNC13B),ENSG00000101098(RIMS4),ENSG00000185345(PARK2),ENSG00000188906(LRRK2),ENSG00000116473(RAP1A),	0.0558069	0.71109
GO:0090311	regulation of protein deacetylation	biological_process	13	4842	31	21445	ENSG00000140464(PML),ENSG00000163794(UCN),ENSG00000105287(PRKD2),ENSG00000073614(KDM5A),ENSG00000198369(SPRED2),ENSG00000158941(CCAR2),ENSG00000141510(TP53),ENSG00000184304(PRKD1),ENSG00000073910(FRY),ENSG00000140044(JDP2),ENSG00000136098(NEK3),ENSG00000157540(DYRK1A),ENSG00000166068(SPRED1),	0.0558069	0.71109
GO:0030315	T-tubule	cellular_component	18	4842	43	21445	ENSG00000151150(ANK3),ENSG00000136531(SCN2A),ENSG00000183023(SLC8A1),ENSG00000120907(ADRA1A),ENSG00000107758(PPP3CB),ENSG00000153956(CACNA2D1),ENSG00000157388(CACNA1D),ENSG00000120457(KCNJ5),ENSG00000125744(RTN2),ENSG00000090020(SLC9A1),ENSG00000163399(ATP1A1),ENSG00000092820(EZR),ENSG00000144285(SCN1A),ENSG00000091831(ESR1),ENSG00000162989(KCNJ3),ENSG00000198929(NOS1AP),ENSG00000170385(SLC30A1),…	0.0274864	0.519231
GO:0010518	positive regulation of phospholipase activity	biological_process	36	4842	86	21445	ENSG00000091831(ESR1),ENSG00000120063(GNA13),ENSG00000124181(PLCG1),ENSG00000066468(FGFR2),ENSG00000123360(PDE1B),ENSG00000142875(PRKACB),ENSG00000121281(ADCY7),ENSG00000078549(ADCYAP1R1),ENSG00000123104(ITPR2),ENSG00000047648(ARHGAP6),ENSG00000146648(EGFR),ENSG00000129467(ADCY4),ENSG00000154229(PRKCA),ENSG00000277443(MARCKS),ENSG00000072062(PRKACA),ENSG00000154678(PDE1C),ENSG00000138685(FGF2),EN…	0.00234593	0.104175
GO:0019203	carbohydrate phosphatase activity	molecular_function	5	4842	12	21445	ENSG00000152254(G6PC2),ENSG00000114268(PFKFB4),ENSG00000170525(PFKFB3),ENSG00000123836(PFKFB2),ENSG00000112425(EPM2A),	0.194651	1
GO:1990090	cellular response to nerve growth factor stimulus	biological_process	15	4842	36	21445	ENSG00000148053(NTRK2),ENSG00000142208(AKT1),ENSG00000198400(NTRK1),ENSG00000130816(DNMT1),ENSG00000134982(APC),ENSG00000100139(MICALL1),ENSG00000134313(KIDINS220),ENSG00000101412(E2F1),ENSG00000142192(APP),ENSG00000116473(RAP1A),ENSG00000141543(EIF4A3),ENSG00000110680(CALCA),ENSG00000110047(EHD1),ENSG00000111737(RAB35),ENSG00000107263(RAPGEF1),	0.043475	0.634064
GO:0042574	retinal metabolic process	biological_process	5	4842	12	21445	ENSG00000184254(ALDH1A3),ENSG00000118514(ALDH8A1),ENSG00000128918(ALDH1A2),ENSG00000135697(BCO1),ENSG00000116745(RPE65),	0.194651	1
GO:0004385	guanylate kinase activity	molecular_function	5	4842	12	21445	ENSG00000130830(MPP1),ENSG00000075711(DLG1),ENSG00000081026(MAGI3),ENSG00000108852(MPP2),ENSG00000143774(GUK1),	0.194651	1
GO:0044213	intronic transcription regulatory region DNA binding	molecular_function	5	4842	12	21445	ENSG00000256683(ZNF350),ENSG00000083307(GRHL2),ENSG00000148704(VAX1),ENSG00000185122(HSF1),ENSG00000126351(THRA),	0.194651	1
GO:0048843	negative regulation of axon extension involved in axon guidance	biological_process	10	4842	24	21445	ENSG00000012171(SEMA3B),ENSG00000135622(SEMA4F),ENSG00000112902(SEMA5A),ENSG00000130827(PLXNA3),ENSG00000154342(WNT3A),ENSG00000187764(SEMA4D),ENSG00000095539(SEMA4G),ENSG00000168758(SEMA4C),ENSG00000075223(SEMA3C),ENSG00000108379(WNT3),	0.0899578	0.853738
GO:0010508	positive regulation of autophagy	biological_process	30	4842	72	21445	ENSG00000132356(PRKAA1),ENSG00000162409(PRKAA2),ENSG00000011465(DCN),ENSG00000116299(KIAA1324),ENSG00000198382(UVRAG),ENSG00000164938(TP53INP1),ENSG00000126775(ATG14),ENSG00000106100(NOD1),ENSG00000096717(SIRT1),ENSG00000276293(PIP4K2B),ENSG00000118873(RAB3GAP2),ENSG00000136436(CALCOCO2),ENSG00000204977(TRIM13),ENSG00000177169(ULK1),ENSG00000095787(WAC),ENSG00000051382(PIK3CB),ENSG00000112425(EPM…	0.00554933	0.196555
GO:0010649	regulation of cell communication by electrical coupling	biological_process	5	4842	12	21445	ENSG00000160014(CALM3),ENSG00000113448(PDE4D),ENSG00000105974(CAV1),ENSG00000183023(SLC8A1),ENSG00000186439(TRDN),	0.194651	1
GO:0007171	activation of transmembrane receptor protein tyrosine kinase activity	biological_process	5	4842	12	21445	ENSG00000145431(PDGFC),ENSG00000113494(PRLR),ENSG00000185737(NRG3),ENSG00000101280(ANGPT4),ENSG00000166923(GREM1),	0.194651	1
GO:0042405	nuclear inclusion body	cellular_component	5	4842	12	21445	ENSG00000066427(ATXN3),ENSG00000162231(NXF1),ENSG00000070950(RAD18),ENSG00000110713(NUP98),ENSG00000124788(ATXN1),	0.194651	1
GO:0010857	calcium-dependent protein kinase activity	molecular_function	5	4842	12	21445	ENSG00000089022(MAPKAPK5),ENSG00000114738(MAPKAPK3),ENSG00000099875(MKNK2),ENSG00000152495(CAMK4),ENSG00000077279(DCX),	0.194651	1
GO:0043194	axon initial segment	cellular_component	5	4842	12	21445	ENSG00000163531(NFASC),ENSG00000151150(ANK3),ENSG00000160460(SPTBN4),ENSG00000144285(SCN1A),ENSG00000075043(KCNQ2),	0.194651	1
GO:0002092	positive regulation of receptor internalization	biological_process	10	4842	24	21445	ENSG00000166923(GREM1),ENSG00000197943(PLCG2),ENSG00000131374(TBC1D5),ENSG00000213463(SYNJ2BP),ENSG00000154342(WNT3A),ENSG00000137486(ARRB1),ENSG00000135541(AHI1),ENSG00000141480(ARRB2),ENSG00000165025(SYK),ENSG00000100151(PICK1),	0.0899578	0.853738
GO:0010517	regulation of phospholipase activity	biological_process	40	4842	96	21445	ENSG00000005249(PRKAR2B),ENSG00000164742(ADCY1),ENSG00000143322(ABL2),ENSG00000198400(NTRK1),ENSG00000120907(ADRA1A),ENSG00000102755(FLT1),ENSG00000074966(TXK),ENSG00000173020(ADRBK1),ENSG00000162104(ADCY9),ENSG00000123384(LRP1),ENSG00000102468(HTR2A),ENSG00000198121(LPAR1),ENSG00000108946(PRKAR1A),ENSG00000265190(ANXA8),ENSG00000160014(CALM3),ENSG00000138685(FGF2),ENSG00000151746(BICD1),ENSG0000…	0.0014806	0.0737266
GO:0060433	bronchus development	biological_process	5	4842	12	21445	ENSG00000124664(SPDEF),ENSG00000163513(TGFBR2),ENSG00000125378(BMP4),ENSG00000078246(TULP3),ENSG00000114861(FOXP1),	0.194651	1
GO:0060033	anatomical structure regression	biological_process	5	4842	12	21445	ENSG00000131669(NINJ1),ENSG00000125378(BMP4),ENSG00000107779(BMPR1A),ENSG00000174807(CD248),ENSG00000074047(GLI2),	0.194651	1
GO:0045056	transcytosis	biological_process	5	4842	12	21445	ENSG00000162896(PIGR),ENSG00000197122(SRC),ENSG00000069329(VPS35),ENSG00000042832(TG),ENSG00000161649(CD300LG),	0.194651	1
GO:0010455	positive regulation of cell fate commitment	biological_process	5	4842	12	21445	ENSG00000169083(AR),ENSG00000154342(WNT3A),ENSG00000168214(RBPJ),ENSG00000124664(SPDEF),ENSG00000138685(FGF2),	0.194651	1
GO:0045022	early endosome to late endosome transport	biological_process	15	4842	36	21445	ENSG00000159210(SNF8),ENSG00000076201(PTPN23),ENSG00000147164(SNX12),ENSG00000105186(ANKRD27),ENSG00000197122(SRC),ENSG00000143669(LYST),ENSG00000164715(LMTK2),ENSG00000080371(RAB21),ENSG00000100030(MAPK1),ENSG00000168172(HOOK3),ENSG00000102189(EEA1),ENSG00000134709(HOOK1),ENSG00000169032(MAP2K1),ENSG00000092820(EZR),ENSG00000160695(VPS11),	0.043475	0.634064
GO:0033327	Leydig cell differentiation	biological_process	5	4842	12	21445	ENSG00000107679(PLEKHA1),ENSG00000139549(DHH),ENSG00000168066(SF1),ENSG00000169297(NR0B1),ENSG00000169083(AR),	0.194651	1
GO:0044304	main axon	cellular_component	25	4842	60	21445	ENSG00000163485(ADORA1),ENSG00000134780(DAGLA),ENSG00000106113(CRHR2),ENSG00000142192(APP),ENSG00000177301(KCNA2),ENSG00000174469(CNTNAP2),ENSG00000184454(NCMAP),ENSG00000075711(DLG1),ENSG00000136531(SCN2A),ENSG00000151150(ANK3),ENSG00000111262(KCNA1),ENSG00000075043(KCNQ2),ENSG00000136541(ERMN),ENSG00000176658(MYO1D),ENSG00000110436(SLC1A2),ENSG00000068903(SIRT2),ENSG00000069424(KCNAB2),ENSG0000…	0.0108744	0.305226
GO:0060736	prostate gland growth	biological_process	5	4842	12	21445	ENSG00000091831(ESR1),ENSG00000169083(AR),ENSG00000113494(PRLR),ENSG00000114062(UBE3A),ENSG00000066468(FGFR2),	0.194651	1
GO:0018342	protein prenylation	biological_process	5	4842	12	21445	ENSG00000125954(CHURC1-FNTB),ENSG00000164219(PGGT1B),ENSG00000129221(AIPL1),ENSG00000188419(CHM),ENSG00000188647(PTAR1),	0.194651	1
GO:0060992	response to fungicide	biological_process	5	4842	12	21445	ENSG00000145545(SRD5A1),ENSG00000147465(STAR),ENSG00000152578(GRIA4),ENSG00000176884(GRIN1),ENSG00000181090(EHMT1),	0.194651	1
GO:0031111	negative regulation of microtubule polymerization or depolymerization	biological_process	15	4842	36	21445	ENSG00000116584(ARHGEF2),ENSG00000180834(MAP6D1),ENSG00000166963(MAP1A),ENSG00000165175(MID1IP1),ENSG00000134982(APC),ENSG00000074054(CLASP1),ENSG00000141556(TBCD),ENSG00000126524(SBDS),ENSG00000087586(AURKA),ENSG00000166503(RP11-382A20.3),ENSG00000129682(FGF13),ENSG00000136108(CKAP2),ENSG00000115266(APC2),ENSG00000004478(FKBP4),ENSG00000125746(EML2),	0.043475	0.634064
GO:0060742	epithelial cell differentiation involved in prostate gland development	biological_process	5	4842	12	21445	ENSG00000159184(HOXB13),ENSG00000169083(AR),ENSG00000073282(TP63),ENSG00000116455(WDR77),ENSG00000066468(FGFR2),	0.194651	1
GO:0017154	semaphorin receptor activity	molecular_function	5	4842	12	21445	ENSG00000130827(PLXNA3),ENSG00000105976(MET),ENSG00000118257(NRP2),ENSG00000076356(PLXNA2),ENSG00000221866(PLXNA4),	0.194651	1
GO:0060442	branching involved in prostate gland morphogenesis	biological_process	5	4842	12	21445	ENSG00000066468(FGFR2),ENSG00000159184(HOXB13),ENSG00000104332(SFRP1),ENSG00000125378(BMP4),ENSG00000091831(ESR1),	0.194651	1
GO:0033003	regulation of mast cell activation	biological_process	15	4842	36	21445	ENSG00000066294(CD84),ENSG00000150637(CD226),ENSG00000165025(SYK),ENSG00000076944(STXBP2),ENSG00000077238(IL4R),ENSG00000119508(NR4A3),ENSG00000118432(CNR1),ENSG00000151422(FER),ENSG00000254087(LYN),ENSG00000154710(RABGEF1),ENSG00000033327(GAB2),ENSG00000092929(UNC13D),ENSG00000130202(PVRL2),ENSG00000188313(PLSCR1),ENSG00000140992(PDPK1),	0.043475	0.634064
GO:0030011	maintenance of cell polarity	biological_process	5	4842	12	21445	ENSG00000090020(SLC9A1),ENSG00000148204(CRB2),ENSG00000111052(LIN7A),ENSG00000151914(DST),ENSG00000029534(ANK1),	0.194651	1
GO:0009086	methionine biosynthetic process	biological_process	5	4842	12	21445	ENSG00000163738(MTHFD2L),ENSG00000149089(APIP),ENSG00000116984(MTR),ENSG00000099810(MTAP),ENSG00000120053(GOT1),	0.194651	1
GO:0071782	endoplasmic reticulum tubular network	cellular_component	5	4842	12	21445	ENSG00000115839(RAB3GAP1),ENSG00000213533(TMEM110),ENSG00000099246(RAB18),ENSG00000167323(STIM1),ENSG00000138617(PARP16),	0.194651	1
GO:0098531	transcription factor activity, direct ligand regulated sequence-specific DNA binding	molecular_function	22	4842	53	21445	ENSG00000169083(AR),ENSG00000143365(RORC),ENSG00000140009(ESR2),ENSG00000131408(NR1H2),ENSG00000050628(PTGER3),ENSG00000198963(RORB),ENSG00000131759(RARA),ENSG00000112033(PPARD),ENSG00000204231(RXRB),ENSG00000069667(RORA),ENSG00000174738(NR1D2),ENSG00000116833(NR5A2),ENSG00000112983(BRD8),ENSG00000186951(PPARA),ENSG00000119508(NR4A3),ENSG00000169297(NR0B1),ENSG00000136931(NR5A1),ENSG00000164749(H…	0.0169381	0.39838
GO:0004879	RNA polymerase II transcription factor activity, ligand-activated sequence-specific DNA binding	molecular_function	22	4842	53	21445	ENSG00000112033(PPARD),ENSG00000204231(RXRB),ENSG00000069667(RORA),ENSG00000174738(NR1D2),ENSG00000112983(BRD8),ENSG00000116833(NR5A2),ENSG00000186951(PPARA),ENSG00000119508(NR4A3),ENSG00000169297(NR0B1),ENSG00000136931(NR5A1),ENSG00000164749(HNF4G),ENSG00000091831(ESR1),ENSG00000126351(THRA),ENSG00000196482(ESRRG),ENSG00000101076(HNF4A),ENSG00000169083(AR),ENSG00000143365(RORC),ENSG00000140009(E…	0.0169381	0.39838
GO:0042551	neuron maturation	biological_process	17	4842	41	21445	ENSG00000160460(SPTBN4),ENSG00000006607(FARP2),ENSG00000169057(MECP2),ENSG00000082701(GSK3B),ENSG00000100151(PICK1),ENSG00000163531(NFASC),ENSG00000186417(GLDN),ENSG00000149922(TBX6),ENSG00000070886(EPHA8),ENSG00000198836(OPA1),ENSG00000137409(MTCH1),ENSG00000142192(APP),ENSG00000188906(LRRK2),ENSG00000174469(CNTNAP2),ENSG00000064999(ANKS1A),ENSG00000188157(AGRN),ENSG00000100987(VSX1),	0.0339396	0.563341
GO:0006833	water transport	biological_process	17	4842	41	21445	ENSG00000129467(ADCY4),ENSG00000165269(AQP7),ENSG00000072062(PRKACA),ENSG00000164742(ADCY1),ENSG00000005249(PRKAR2B),ENSG00000135517(MIP),ENSG00000171885(AQP4),ENSG00000240583(AQP1),ENSG00000162104(ADCY9),ENSG00000107560(RAB11FIP2),ENSG00000165272(AQP3),ENSG00000142875(PRKACB),ENSG00000121281(ADCY7),ENSG00000170961(HAS2),ENSG00000103569(AQP9),ENSG00000167580(AQP2),ENSG00000108946(PRKAR1A),	0.0339396	0.563341
GO:0046320	regulation of fatty acid oxidation	biological_process	12	4842	29	21445	ENSG00000169047(IRS1),ENSG00000142208(AKT1),ENSG00000139160(METTL20),ENSG00000118432(CNR1),ENSG00000186951(PPARA),ENSG00000105221(AKT2),ENSG00000119508(NR4A3),ENSG00000076555(ACACB),ENSG00000072778(ACADVL),ENSG00000102910(LONP2),ENSG00000110090(CPT1A),ENSG00000115361(ACADL),	0.0695434	0.772769
GO:0005227	calcium activated cation channel activity	molecular_function	12	4842	29	21445	ENSG00000171121(KCNMB3),ENSG00000131620(ANO1),ENSG00000105642(KCNN1),ENSG00000165548(TMEM63C),ENSG00000104783(KCNN4),ENSG00000143603(KCNN3),ENSG00000135643(KCNMB4),ENSG00000083067(TRPM3),ENSG00000107593(PKD2L1),ENSG00000145936(KCNMB1),ENSG00000107147(KCNT1),ENSG00000156113(KCNMA1),	0.0695434	0.772769
GO:0043516	regulation of DNA damage response, signal transduction by p53 class mediator	biological_process	12	4842	29	21445	ENSG00000166068(SPRED1),ENSG00000183955(SETD8),ENSG00000141682(PMAIP1),ENSG00000157540(DYRK1A),ENSG00000147889(CDKN2A),ENSG00000153246(PLA2R1),ENSG00000163904(SENP2),ENSG00000198369(SPRED2),ENSG00000096717(SIRT1),ENSG00000026508(CD44),ENSG00000177374(HIC1),ENSG00000135679(MDM2),	0.0695434	0.772769
GO:0006376	mRNA splice site selection	biological_process	12	4842	29	21445	ENSG00000146963(LUC7L2),ENSG00000108848(LUC7L3),ENSG00000168066(SF1),ENSG00000240682(ISY1),ENSG00000111786(SRSF9),ENSG00000101489(CELF4),ENSG00000164985(PSIP1),ENSG00000213516(RBMXL1),ENSG00000185246(PRPF39),ENSG00000117569(PTBP2),ENSG00000149187(CELF1),ENSG00000136450(SRSF1),	0.0695434	0.772769
GO:0043548	phosphatidylinositol 3-kinase binding	molecular_function	12	4842	29	21445	ENSG00000126581(BECN1),ENSG00000140443(IGF1R),ENSG00000173406(DAB1),ENSG00000147689(FAM83A),ENSG00000079805(DNM2),ENSG00000100100(PIK3IP1),ENSG00000169047(IRS1),ENSG00000010810(FYN),ENSG00000163399(ATP1A1),ENSG00000155629(PIK3AP1),ENSG00000091831(ESR1),ENSG00000136848(DAB2IP),	0.0695434	0.772769
GO:0006488	dolichol-linked oligosaccharide biosynthetic process	biological_process	31	4842	75	21445	ENSG00000204386(NEU1),ENSG00000175548(ALG10B),ENSG00000157350(ST3GAL2),ENSG00000163933(RFT1),ENSG00000008513(ST3GAL1),ENSG00000115525(ST3GAL5),ENSG00000086848(ALG9),ENSG00000177511(ST8SIA3),ENSG00000073849(ST6GAL1),ENSG00000117069(ST6GALNAC5),ENSG00000173540(GMPPB),ENSG00000167130(DOLPP1),ENSG00000144591(GMPPA),ENSG00000101901(ALG13),ENSG00000013375(PGM3),ENSG00000159921(GNE),ENSG00000144057(ST6G…	0.00535597	0.193156
GO:0006490	oligosaccharide-lipid intermediate biosynthetic process	biological_process	31	4842	75	21445	ENSG00000178802(MPI),ENSG00000172339(ALG14),ENSG00000253710(ALG11),ENSG00000101638(ST8SIA5),ENSG00000160408(ST6GALNAC6),ENSG00000088035(ALG6),ENSG00000140557(ST8SIA2),ENSG00000139133(ALG10),ENSG00000162139(NEU3),ENSG00000167508(MVD),ENSG00000204386(NEU1),ENSG00000175548(ALG10B),ENSG00000008513(ST3GAL1),ENSG00000115525(ST3GAL5),ENSG00000157350(ST3GAL2),ENSG00000163933(RFT1),ENSG00000086848(ALG9),E…	0.00535597	0.193156
GO:0032414	positive regulation of ion transmembrane transporter activity	biological_process	26	4842	63	21445	ENSG00000186439(TRDN),ENSG00000198929(NOS1AP),ENSG00000233670(PIRT),ENSG00000198947(DMD),ENSG00000088992(TESC),ENSG00000130038(CRACR2A),ENSG00000125378(BMP4),ENSG00000160014(CALM3),ENSG00000197386(HTT),ENSG00000090020(SLC9A1),ENSG00000196632(WNK3),ENSG00000101188(NTSR1),ENSG00000198626(RYR2),ENSG00000197943(PLCG2),ENSG00000079805(DNM2),ENSG00000213533(TMEM110),ENSG00000079337(RAPGEF3),ENSG0000016…	0.010494	0.298779
GO:0004675	transmembrane receptor protein serine/threonine kinase activity	molecular_function	7	4842	17	21445	ENSG00000114739(ACVR2B),ENSG00000163513(TGFBR2),ENSG00000135503(ACVR1B),ENSG00000123612(ACVR1C),ENSG00000107779(BMPR1A),ENSG00000204217(BMPR2),ENSG00000106799(TGFBR1),	0.147977	1
GO:0098900	regulation of action potential	biological_process	14	4842	34	21445	ENSG00000070159(PTPN3),ENSG00000090020(SLC9A1),ENSG00000158445(KCNB1),ENSG00000057294(PKP2),ENSG00000101188(NTSR1),ENSG00000198626(RYR2),ENSG00000198929(NOS1AP),ENSG00000118432(CNR1),ENSG00000115353(TACR1),ENSG00000105974(CAV1),ENSG00000151150(ANK3),ENSG00000177425(PAWR),ENSG00000120907(ADRA1A),ENSG00000265107(GJA5),	0.0539327	0.702246
GO:0046500	S-adenosylmethionine metabolic process	biological_process	7	4842	17	21445	ENSG00000168710(AHCYL1),ENSG00000177000(MTHFR),ENSG00000168906(MAT2A),ENSG00000149089(APIP),ENSG00000158467(AHCYL2),ENSG00000130816(DNMT1),ENSG00000124713(GNMT),	0.147977	1
GO:0031648	protein destabilization	biological_process	14	4842	34	21445	ENSG00000096717(SIRT1),ENSG00000185345(PARK2),ENSG00000197122(SRC),ENSG00000015133(CCDC88C),ENSG00000185164(NOMO2),ENSG00000163904(SENP2),ENSG00000125912(NCLN),ENSG00000072609(CHFR),ENSG00000135679(MDM2),ENSG00000077463(SIRT6),ENSG00000103811(CTSH),ENSG00000147889(CDKN2A),ENSG00000007944(MYLIP),ENSG00000253729(PRKDC),	0.0539327	0.702246
GO:0070884	regulation of calcineurin-NFAT signaling cascade	biological_process	7	4842	17	21445	ENSG00000117602(RCAN3),ENSG00000065361(ERBB3),ENSG00000171867(PRNP),ENSG00000090020(SLC9A1),ENSG00000071282(LMCD1),ENSG00000166869(CHP2),ENSG00000102908(NFAT5),	0.147977	1
GO:0046928	regulation of neurotransmitter secretion	biological_process	21	4842	51	21445	ENSG00000213578(CPLX3),ENSG00000196712(NF1),ENSG00000188906(LRRK2),ENSG00000116473(RAP1A),ENSG00000135643(KCNMB4),ENSG00000185345(PARK2),ENSG00000101098(RIMS4),ENSG00000158528(PPP1R9A),ENSG00000116396(KCNC4),ENSG00000117971(CHRNB4),ENSG00000148053(NTRK2),ENSG00000099365(STX1B),ENSG00000115839(RAB3GAP1),ENSG00000198722(UNC13B),ENSG00000064692(SNCAIP),ENSG00000254893(AC113404.1),ENSG00000047579(DTN…	0.0208049	0.44693
GO:0031235	intrinsic component of the cytoplasmic side of the plasma membrane	cellular_component	7	4842	17	21445	ENSG00000197283(SYNGAP1),ENSG00000145715(RASA1),ENSG00000105808(RASA4),ENSG00000136848(DAB2IP),ENSG00000075391(RASAL2),ENSG00000070182(SPTB),ENSG00000196712(NF1),	0.147977	1
GO:0048038	quinone binding	molecular_function	7	4842	17	21445	ENSG00000182218(HHIPL1),ENSG00000115286(NDUFS7),ENSG00000167397(VKORC1),ENSG00000131471(AOC3),ENSG00000137767(SQRDL),ENSG00000145439(CBR4),ENSG00000196715(VKORC1L1),	0.147977	1
GO:0072202	cell differentiation involved in metanephros development	biological_process	7	4842	17	21445	ENSG00000125618(PAX8),ENSG00000128342(LIF),ENSG00000174059(CD34),ENSG00000018408(WWTR1),ENSG00000162552(WNT4),ENSG00000205213(LGR4),ENSG00000198914(POU3F3),	0.147977	1
GO:0010715	regulation of extracellular matrix disassembly	biological_process	7	4842	17	21445	ENSG00000163975(MFI2),ENSG00000197635(DPP4),ENSG00000134954(ETS1),ENSG00000162733(DDR2),ENSG00000074054(CLASP1),ENSG00000078098(FAP),ENSG00000204580(DDR1),	0.147977	1
GO:0032332	positive regulation of chondrocyte differentiation	biological_process	7	4842	17	21445	ENSG00000134532(SOX5),ENSG00000134013(LOXL2),ENSG00000127948(POR),ENSG00000166949(SMAD3),ENSG00000162878(PKDCC),ENSG00000110693(SOX6),ENSG00000173039(RELA),	0.147977	1
GO:0021522	spinal cord motor neuron differentiation	biological_process	14	4842	34	21445	ENSG00000177468(OLIG3),ENSG00000138136(LBX1),ENSG00000163623(NKX6-1),ENSG00000182372(CLN8),ENSG00000158555(GDPD5),ENSG00000143013(LMO4),ENSG00000007372(PAX6),ENSG00000074047(GLI2),ENSG00000121454(LHX4),ENSG00000180818(HOXC10),ENSG00000159556(ISL2),ENSG00000107882(SUFU),ENSG00000187240(DYNC2H1),ENSG00000185920(PTCH1),	0.0539327	0.702246
GO:0048535	lymph node development	biological_process	7	4842	17	21445	ENSG00000183018(SPNS2),ENSG00000056586(RC3H2),ENSG00000141655(TNFRSF11A),ENSG00000174807(CD248),ENSG00000160683(CXCR5),ENSG00000143365(RORC),ENSG00000119919(NKX2-3),	0.147977	1
GO:0006044	N-acetylglucosamine metabolic process	biological_process	7	4842	17	21445	ENSG00000162694(EXTL2),ENSG00000183196(CHST6),ENSG00000198408(MGEA5),ENSG00000159921(GNE),ENSG00000113552(GNPDA1),ENSG00000140835(CHST4),ENSG00000163281(GNPDA2),	0.147977	1
GO:0043101	purine-containing compound salvage	biological_process	7	4842	17	21445	ENSG00000198931(APRT),ENSG00000264545(RP11-145E5.5),ENSG00000168803(ADAL),ENSG00000093072(CECR1),ENSG00000099810(MTAP),ENSG00000100938(GMPR2),ENSG00000099256(PRTFDC1),	0.147977	1
GO:0021514	ventral spinal cord interneuron differentiation	biological_process	7	4842	17	21445	ENSG00000074047(GLI2),ENSG00000182968(SOX1),ENSG00000007372(PAX6),ENSG00000163623(NKX6-1),ENSG00000107882(SUFU),ENSG00000106038(EVX1),ENSG00000143013(LMO4),	0.147977	1
GO:0051571	positive regulation of histone H3-K4 methylation	biological_process	7	4842	17	21445	ENSG00000118058(KMT2A),ENSG00000012048(BRCA1),ENSG00000100603(SNW1),ENSG00000130816(DNMT1),ENSG00000141646(SMAD4),ENSG00000118513(MYB),ENSG00000137815(RTF1),	0.147977	1
GO:1990089	response to nerve growth factor	biological_process	16	4842	39	21445	ENSG00000107263(RAPGEF1),ENSG00000111737(RAB35),ENSG00000141543(EIF4A3),ENSG00000110047(EHD1),ENSG00000110680(CALCA),ENSG00000101412(E2F1),ENSG00000134313(KIDINS220),ENSG00000142192(APP),ENSG00000116473(RAP1A),ENSG00000100139(MICALL1),ENSG00000134982(APC),ENSG00000129159(KCNC1),ENSG00000130816(DNMT1),ENSG00000142208(AKT1),ENSG00000198400(NTRK1),ENSG00000148053(NTRK2),	0.0419483	0.620157
GO:0048332	mesoderm morphogenesis	biological_process	32	4842	78	21445	ENSG00000154342(WNT3A),ENSG00000064655(EYA2),ENSG00000115109(EPB41L5),ENSG00000108946(PRKAR1A),ENSG00000176692(FOXC2),ENSG00000108379(WNT3),ENSG00000116729(WLS),ENSG00000162367(TAL1),ENSG00000147050(KDM6A),ENSG00000181555(SETD2),ENSG00000259207(ITGB3),ENSG00000186575(NF2),ENSG00000186866(POFUT2),ENSG00000170577(SIX2),ENSG00000149948(HMGA2),ENSG00000125378(BMP4),ENSG00000149922(TBX6),ENSG000001482…	0.00516104	0.187833
GO:0060669	embryonic placenta morphogenesis	biological_process	9	4842	22	21445	ENSG00000083307(GRHL2),ENSG00000185650(ZFP36L1),ENSG00000148926(ADM),ENSG00000166145(SPINT1),ENSG00000181555(SETD2),ENSG00000146374(RSPO3),ENSG00000066468(FGFR2),ENSG00000137270(GCM1),ENSG00000136634(IL10),	0.113063	0.926061
GO:0010613	positive regulation of cardiac muscle hypertrophy	biological_process	9	4842	22	21445	ENSG00000105887(MTPN),ENSG00000138741(TRPC3),ENSG00000154229(PRKCA),ENSG00000127445(PIN1),ENSG00000090020(SLC9A1),ENSG00000136807(CDK9),ENSG00000117298(ECE1),ENSG00000198563(DDX39B),ENSG00000119508(NR4A3),	0.113063	0.926061
GO:0021516	dorsal spinal cord development	biological_process	9	4842	22	21445	ENSG00000111783(RFX4),ENSG00000143869(GDF7),ENSG00000143013(LMO4),ENSG00000162490(DRAXIN),ENSG00000162367(TAL1),ENSG00000138136(LBX1),ENSG00000117707(PROX1),ENSG00000154342(WNT3A),ENSG00000112139(MDGA1),	0.113063	0.926061
GO:0010996	response to auditory stimulus	biological_process	9	4842	22	21445	ENSG00000137868(STRA6),ENSG00000163794(UCN),ENSG00000174469(CNTNAP2),ENSG00000148053(NTRK2),ENSG00000132932(ATP8A2),ENSG00000128573(FOXP2),ENSG00000129159(KCNC1),ENSG00000115353(TACR1),ENSG00000179915(NRXN1),	0.113063	0.926061
GO:0035145	exon-exon junction complex	cellular_component	9	4842	22	21445	ENSG00000141543(EIF4A3),ENSG00000166024(R3HCC1L),ENSG00000205937(RNPS1),ENSG00000111196(MAGOHB),ENSG00000169062(UPF3A),ENSG00000070366(SMG6),ENSG00000136450(SRSF1),ENSG00000150459(SAP18),ENSG00000152332(UHMK1),	0.113063	0.926061
GO:0097546	ciliary base	cellular_component	9	4842	22	21445	ENSG00000072062(PRKACA),ENSG00000078246(TULP3),ENSG00000142875(PRKACB),ENSG00000005249(PRKAR2B),ENSG00000107882(SUFU),ENSG00000163913(IFT122),ENSG00000074047(GLI2),ENSG00000131697(NPHP4),ENSG00000108946(PRKAR1A),	0.113063	0.926061
GO:0021795	cerebral cortex cell migration	biological_process	18	4842	44	21445	ENSG00000139197(PEX5),ENSG00000077782(FGFR1),ENSG00000205336(ADGRG1),ENSG00000118257(NRP2),ENSG00000171943(SRGAP2C),ENSG00000198914(POU3F3),ENSG00000274211(SOCS7),ENSG00000163492(CCDC141),ENSG00000125505(MBOAT7),ENSG00000146648(EGFR),ENSG00000173406(DAB1),ENSG00000096093(EFHC1),ENSG00000129682(FGF13),ENSG00000171450(CDK5R2),ENSG00000077279(DCX),ENSG00000136848(DAB2IP),ENSG00000106852(LHX6),ENSG00…	0.0327118	0.556147
GO:0046697	decidualization	biological_process	9	4842	22	21445	ENSG00000164733(CTSB),ENSG00000128342(LIF),ENSG00000164442(CITED2),ENSG00000113739(STC2),ENSG00000112033(PPARD),ENSG00000136943(CTSV),ENSG00000124212(PTGIS),ENSG00000172270(BSG),ENSG00000091831(ESR1),	0.113063	0.926061
GO:0021952	central nervous system projection neuron axonogenesis	biological_process	9	4842	22	21445	ENSG00000077279(DCX),ENSG00000147862(NFIB),ENSG00000160460(SPTBN4),ENSG00000198198(SZT2),ENSG00000221866(PLXNA4),ENSG00000133216(EPHB2),ENSG00000140937(CDH11),ENSG00000169554(ZEB2),ENSG00000074047(GLI2),	0.113063	0.926061
GO:0042347	negative regulation of NF-kappaB import into nucleus	biological_process	9	4842	22	21445	ENSG00000090612(ZNF268),ENSG00000100906(NFKBIA),ENSG00000082196(C1QTNF3),ENSG00000100614(PPM1A),ENSG00000125735(TNFSF14),ENSG00000136634(IL10),ENSG00000185104(FAF1),ENSG00000138032(PPM1B),ENSG00000101997(CCDC22),	0.113063	0.926061
GO:0046835	carbohydrate phosphorylation	biological_process	9	4842	22	21445	ENSG00000123836(PFKFB2),ENSG00000114268(PFKFB4),ENSG00000149476(TKFC),ENSG00000156958(GALK2),ENSG00000159921(GNE),ENSG00000170525(PFKFB3),ENSG00000111670(GNPTAB),ENSG00000127080(IPPK),ENSG00000171174(RBKS),	0.113063	0.926061
GO:0060711	labyrinthine layer development	biological_process	18	4842	44	21445	ENSG00000137270(GCM1),ENSG00000146374(RSPO3),ENSG00000163904(SENP2),ENSG00000165556(CDX2),ENSG00000109458(GAB1),ENSG00000142208(AKT1),ENSG00000185650(ZFP36L1),ENSG00000136634(IL10),ENSG00000169032(MAP2K1),ENSG00000086598(TMED2),ENSG00000066468(FGFR2),ENSG00000148926(ADM),ENSG00000166145(SPINT1),ENSG00000083307(GRHL2),ENSG00000100030(MAPK1),ENSG00000113555(PCDH12),ENSG00000168214(RBPJ),ENSG0000018…	0.0327118	0.556147
GO:0031683	G-protein beta/gamma-subunit complex binding	molecular_function	9	4842	22	21445	ENSG00000114353(GNAI2),ENSG00000141506(PIK3R5),ENSG00000129467(ADCY4),ENSG00000141404(GNAL),ENSG00000120063(GNA13),ENSG00000088256(GNA11),ENSG00000087258(GNAO1),ENSG00000163485(ADORA1),ENSG00000065135(GNAI3),	0.113063	0.926061
GO:0050772	positive regulation of axonogenesis	biological_process	29	4842	71	21445	ENSG00000179242(CDH4),ENSG00000112902(SEMA5A),ENSG00000140538(NTRK3),ENSG00000169554(ZEB2),ENSG00000148053(NTRK2),ENSG00000204217(BMPR2),ENSG00000198910(L1CAM),ENSG00000103260(METRN),ENSG00000167178(ISLR2),ENSG00000168779(SHOX2),ENSG00000181754(AMIGO1),ENSG00000127603(MACF1),ENSG00000171517(LPAR3),ENSG00000064300(NGFR),ENSG00000185008(ROBO2),ENSG00000008086(CDKL5),ENSG00000182149(IST1),ENSG000001…	0.00796669	0.250162
GO:0001707	mesoderm formation	biological_process	31	4842	76	21445	ENSG00000147050(KDM6A),ENSG00000259207(ITGB3),ENSG00000186575(NF2),ENSG00000108379(WNT3),ENSG00000116729(WLS),ENSG00000162367(TAL1),ENSG00000176692(FOXC2),ENSG00000154342(WNT3A),ENSG00000064655(EYA2),ENSG00000115109(EPB41L5),ENSG00000108946(PRKAR1A),ENSG00000072062(PRKACA),ENSG00000090539(CHRD),ENSG00000122641(INHBA),ENSG00000164171(ITGA2),ENSG00000166949(SMAD3),ENSG00000104313(EYA1),ENSG00000077…	0.00628665	0.214376
GO:0003281	ventricular septum development	biological_process	22	4842	54	21445	ENSG00000109685(WHSC1),ENSG00000169641(LUZP1),ENSG00000183072(NKX2-5),ENSG00000173706(HEG1),ENSG00000117707(PROX1),ENSG00000066468(FGFR2),ENSG00000112655(PTK7),ENSG00000107882(SUFU),ENSG00000179588(ZFPM1),ENSG00000151748(SAV1),ENSG00000135679(MDM2),ENSG00000197603(C5orf42),ENSG00000079805(DNM2),ENSG00000164442(CITED2),ENSG00000179284(DAND5),ENSG00000166847(DCTN5),ENSG00000265107(GJA5),ENSG0000013…	0.0200248	0.438885
GO:0035035	histone acetyltransferase binding	molecular_function	11	4842	27	21445	ENSG00000185591(SP1),ENSG00000134954(ETS1),ENSG00000114166(KAT2B),ENSG00000188786(MTF1),ENSG00000141510(TP53),ENSG00000141052(MYOCD),ENSG00000068305(MEF2A),ENSG00000068903(SIRT2),ENSG00000007372(PAX6),ENSG00000164442(CITED2),ENSG00000119508(NR4A3),	0.0868388	0.840902
GO:0004709	MAP kinase kinase kinase activity	molecular_function	11	4842	27	21445	ENSG00000135341(MAP3K7),ENSG00000073803(MAP3K13),ENSG00000085511(MAP3K4),ENSG00000078061(ARAF),ENSG00000180815(MAP3K15),ENSG00000091436(AC013461.1),ENSG00000095015(MAP3K1),ENSG00000006432(MAP3K9),ENSG00000146648(EGFR),ENSG00000006062(MAP3K14),ENSG00000198909(MAP3K3),	0.0868388	0.840902
GO:0022824	transmitter-gated ion channel activity	molecular_function	11	4842	27	21445	ENSG00000182771(GRID1),ENSG00000149403(GRIK4),ENSG00000273079(GRIN2B),ENSG00000163873(GRIK3),ENSG00000164418(GRIK2),ENSG00000183454(GRIN2A),ENSG00000198785(GRIN3A),ENSG00000176884(GRIN1),ENSG00000152578(GRIA4),ENSG00000120899(PTK2B),ENSG00000145451(GLRA3),	0.0868388	0.840902
GO:0060421	positive regulation of heart growth	biological_process	11	4842	27	21445	ENSG00000077782(FGFR1),ENSG00000117707(PROX1),ENSG00000198563(DDX39B),ENSG00000076555(ACACB),ENSG00000168214(RBPJ),ENSG00000102678(FGF9),ENSG00000127445(PIN1),ENSG00000178568(ERBB4),ENSG00000066468(FGFR2),ENSG00000112062(MAPK14),ENSG00000138685(FGF2),	0.0868388	0.840902
GO:0008066	glutamate receptor activity	molecular_function	11	4842	27	21445	ENSG00000198785(GRIN3A),ENSG00000183454(GRIN2A),ENSG00000152578(GRIA4),ENSG00000176884(GRIN1),ENSG00000120899(PTK2B),ENSG00000168959(GRM5),ENSG00000182771(GRID1),ENSG00000149403(GRIK4),ENSG00000273079(GRIN2B),ENSG00000164418(GRIK2),ENSG00000163873(GRIK3),	0.0868388	0.840902
GO:0010837	regulation of keratinocyte proliferation	biological_process	11	4842	27	21445	ENSG00000164066(INTU),ENSG00000156535(CD109),ENSG00000184304(PRKD1),ENSG00000166263(STXBP4),ENSG00000126233(SLURP1),ENSG00000073282(TP63),ENSG00000136943(CTSV),ENSG00000170961(HAS2),ENSG00000152894(PTPRK),ENSG00000062038(CDH3),ENSG00000125686(MED1),	0.0868388	0.840902
GO:0051973	positive regulation of telomerase activity	biological_process	11	4842	27	21445	ENSG00000039650(PNKP),ENSG00000166923(GREM1),ENSG00000100030(MAPK1),ENSG00000141499(WRAP53),ENSG00000083307(GRHL2),ENSG00000151414(NEK7),ENSG00000089022(MAPKAPK5),ENSG00000085511(MAP3K4),ENSG00000076984(MAP2K7),ENSG00000147421(HMBOX1),ENSG00000173273(TNKS),	0.0868388	0.840902
GO:0022029	telencephalon cell migration	biological_process	24	4842	59	21445	ENSG00000163492(CCDC141),ENSG00000187122(SLIT1),ENSG00000146648(EGFR),ENSG00000107562(CXCL12),ENSG00000173406(DAB1),ENSG00000125505(MBOAT7),ENSG00000198914(POU3F3),ENSG00000274211(SOCS7),ENSG00000168329(CX3CR1),ENSG00000169379(ARL13B),ENSG00000116147(TNR),ENSG00000106852(LHX6),ENSG00000129682(FGF13),ENSG00000171450(CDK5R2),ENSG00000096093(EFHC1),ENSG00000136848(DAB2IP),ENSG00000077279(DCX),ENSG00…	0.0157118	0.384746
GO:0010522	regulation of calcium ion transport into cytosol	biological_process	37	4842	91	21445	ENSG00000113448(PDE4D),ENSG00000131504(DIAPH1),ENSG00000160014(CALM3),ENSG00000087088(BAX),ENSG00000120899(PTK2B),ENSG00000197535(MYO5A),ENSG00000140464(PML),ENSG00000198626(RYR2),ENSG00000101188(NTSR1),ENSG00000143297(FCRL5),ENSG00000155962(CLIC2),ENSG00000127533(F2RL3),ENSG00000105974(CAV1),ENSG00000125378(BMP4),ENSG00000078549(ADCYAP1R1),ENSG00000197386(HTT),ENSG00000109991(P2RX3),ENSG00000254…	0.00310745	0.129761
GO:0097472	cyclin-dependent protein kinase activity	molecular_function	13	4842	32	21445	ENSG00000134058(CDK7),ENSG00000123374(CDK2),ENSG00000065883(CDK13),ENSG00000100490(CDKL1),ENSG00000117266(CDK18),ENSG00000008086(CDKL5),ENSG00000080823(MOK),ENSG00000138395(CDK15),ENSG00000059758(CDK17),ENSG00000136807(CDK9),ENSG00000006837(CDKL3),ENSG00000008128(CDK11A),ENSG00000185324(CDK10),	0.0670034	0.763801
GO:0008589	regulation of smoothened signaling pathway	biological_process	26	4842	64	21445	ENSG00000131873(CHSY1),ENSG00000168779(SHOX2),ENSG00000185920(PTCH1),ENSG00000142875(PRKACB),ENSG00000066468(FGFR2),ENSG00000165588(OTX2),ENSG00000069667(RORA),ENSG00000074047(GLI2),ENSG00000103494(RPGRIP1L),ENSG00000090539(CHRD),ENSG00000072062(PRKACA),ENSG00000127948(POR),ENSG00000102678(FGF9),ENSG00000180447(GAS1),ENSG00000104332(SFRP1),ENSG00000187240(DYNC2H1),ENSG00000111783(RFX4),ENSG000001…	0.0123477	0.332466
GO:0004693	cyclin-dependent protein serine/threonine kinase activity	molecular_function	13	4842	32	21445	ENSG00000185324(CDK10),ENSG00000059758(CDK17),ENSG00000008128(CDK11A),ENSG00000006837(CDKL3),ENSG00000136807(CDK9),ENSG00000117266(CDK18),ENSG00000138395(CDK15),ENSG00000080823(MOK),ENSG00000008086(CDKL5),ENSG00000123374(CDK2),ENSG00000134058(CDK7),ENSG00000100490(CDKL1),ENSG00000065883(CDK13),	0.0670034	0.763801
GO:0006970	response to osmotic stress	biological_process	30	4842	74	21445	ENSG00000156711(MAPK13),ENSG00000117394(SLC2A1),ENSG00000140199(SLC12A6),ENSG00000232810(TNF),ENSG00000116584(ARHGEF2),ENSG00000168398(BDKRB2),ENSG00000136531(SCN2A),ENSG00000103569(AQP9),ENSG00000181856(SLC2A4),ENSG00000087088(BAX),ENSG00000150540(HNMT),ENSG00000120899(PTK2B),ENSG00000105221(AKT2),ENSG00000215301(DDX3X),ENSG00000102908(NFAT5),ENSG00000065534(MYLK),ENSG00000277117(CH507-9B2.1),EN…	0.00765822	0.243691
GO:0030212	hyaluronan metabolic process	biological_process	15	4842	37	21445	ENSG00000170961(HAS2),ENSG00000162267(ITIH3),ENSG00000141367(CLTC),ENSG00000148773(MKI67),ENSG00000019991(HGF),ENSG00000196961(AP2A1),ENSG00000090020(SLC9A1),ENSG00000213614(HEXA),ENSG00000114770(ABCC5),ENSG00000142208(AKT1),ENSG00000102313(ITIH6),ENSG00000133800(LYVE1),ENSG00000123243(ITIH5),ENSG00000026508(CD44),ENSG00000138685(FGF2),	0.0519012	0.684026
GO:0004712	protein serine/threonine/tyrosine kinase activity	molecular_function	17	4842	42	21445	ENSG00000114738(MAPKAPK3),ENSG00000169032(MAP2K1),ENSG00000112062(MAPK14),ENSG00000089022(MAPKAPK5),ENSG00000179335(CLK3),ENSG00000162409(PRKAA2),ENSG00000114739(ACVR2B),ENSG00000061938(TNK2),ENSG00000072062(PRKACA),ENSG00000076984(MAP2K7),ENSG00000188906(LRRK2),ENSG00000006432(MAP3K9),ENSG00000142208(AKT1),ENSG00000087586(AURKA),ENSG00000157540(DYRK1A),ENSG00000071242(RPS6KA2),ENSG00000117676(RP…	0.0403368	0.614658
GO:0035904	aorta development	biological_process	17	4842	42	21445	ENSG00000117707(PROX1),ENSG00000168214(RBPJ),ENSG00000123384(LRP1),ENSG00000129038(LOXL1),ENSG00000107882(SUFU),ENSG00000113083(LOX),ENSG00000065534(MYLK),ENSG00000100324(TAB1),ENSG00000166847(DCTN5),ENSG00000049192(ADAMTS6),ENSG00000079805(DNM2),ENSG00000104313(EYA1),ENSG00000057657(PRDM1),ENSG00000115234(SNX17),ENSG00000103148(NPRL3),ENSG00000006125(AP2B1),ENSG00000070614(NDST1),	0.0403368	0.614658
GO:0051966	regulation of synaptic transmission, glutamatergic	biological_process	17	4842	42	21445	ENSG00000116147(TNR),ENSG00000163794(UCN),ENSG00000157680(DGKI),ENSG00000064300(NGFR),ENSG00000102468(HTR2A),ENSG00000120899(PTK2B),ENSG00000118432(CNR1),ENSG00000164418(GRIK2),ENSG00000251322(SHANK3),ENSG00000163873(GRIK3),ENSG00000188906(LRRK2),ENSG00000072062(PRKACA),ENSG00000198400(NTRK1),ENSG00000148053(NTRK2),ENSG00000163485(ADORA1),ENSG00000179915(NRXN1),ENSG00000115839(RAB3GAP1),	0.0403368	0.614658
GO:0086010	membrane depolarization during action potential	biological_process	17	4842	42	21445	ENSG00000183023(SLC8A1),ENSG00000151150(ANK3),ENSG00000136531(SCN2A),ENSG00000007314(SCN4A),ENSG00000265107(GJA5),ENSG00000177098(SCN4B),ENSG00000070159(PTPN3),ENSG00000198216(CACNA1E),ENSG00000144285(SCN1A),ENSG00000162341(TPCN2),ENSG00000157388(CACNA1D),ENSG00000151067(CACNA1C),ENSG00000006283(CACNA1G),ENSG00000166257(SCN3B),ENSG00000186815(TPCN1),ENSG00000100346(CACNA1I),ENSG00000148408(CACNA1…	0.0403368	0.614658
GO:0004715	non-membrane spanning protein tyrosine kinase activity	molecular_function	19	4842	47	21445	ENSG00000151422(FER),ENSG00000254087(LYN),ENSG00000169398(PTK2),ENSG00000120899(PTK2B),ENSG00000165025(SYK),ENSG00000055332(EIF2AK2),ENSG00000060140(STYK1),ENSG00000010671(BTK),ENSG00000173517(PEAK1),ENSG00000074966(TXK),ENSG00000010810(FYN),ENSG00000135605(TEC),ENSG00000157540(DYRK1A),ENSG00000115661(STK16),ENSG00000143322(ABL2),ENSG00000162878(PKDCC),ENSG00000197122(SRC),ENSG00000101336(HCK),EN…	0.0314385	0.540678
GO:0060193	positive regulation of lipase activity	biological_process	40	4842	99	21445	ENSG00000173020(ADRBK1),ENSG00000162104(ADCY9),ENSG00000067560(RHOA),ENSG00000198121(LPAR1),ENSG00000102468(HTR2A),ENSG00000108946(PRKAR1A),ENSG00000160014(CALM3),ENSG00000005249(PRKAR2B),ENSG00000164742(ADCY1),ENSG00000143322(ABL2),ENSG00000131408(NR1H2),ENSG00000198400(NTRK1),ENSG00000120907(ADRA1A),ENSG00000074966(TXK),ENSG00000102755(FLT1),ENSG00000123360(PDE1B),ENSG00000142875(PRKACB),ENSG00…	0.00236443	0.104219
GO:0004520	endodeoxyribonuclease activity	molecular_function	21	4842	52	21445	ENSG00000157014(TATDN2),ENSG00000213918(DNASE1),ENSG00000129071(MBD4),ENSG00000172732(MUS81),ENSG00000163687(DNASE1L3),ENSG00000149948(HMGA2),ENSG00000196584(XRCC2),ENSG00000167968(DNASE1L2),ENSG00000198690(FAN1),ENSG00000272410(RP11-438J1.1),ENSG00000149273(RPS3),ENSG00000105612(DNASE2),ENSG00000182185(RAD51B),ENSG00000121988(ZRANB3),ENSG00000123415(SMUG1),ENSG00000020922(MRE11A),ENSG00000178295…	0.0245635	0.48803
GO:0035064	methylated histone binding	molecular_function	21	4842	52	21445	ENSG00000100888(CHD8),ENSG00000185513(L3MBTL1),ENSG00000146918(NCAPG2),ENSG00000106723(SPIN1),ENSG00000085224(ATRX),ENSG00000116062(MSH6),ENSG00000141582(CBX4),ENSG00000134013(LOXL2),ENSG00000071243(ING3),ENSG00000067369(TP53BP1),ENSG00000094916(CBX5),ENSG00000119403(PHF19),ENSG00000143033(MTF2),ENSG00000116254(CHD5),ENSG00000111653(ING4),ENSG00000197724(PHF2),ENSG00000006459(KDM7A),ENSG000001610…	0.0245635	0.48803
GO:1904427	positive regulation of calcium ion transmembrane transport	biological_process	23	4842	57	21445	ENSG00000079337(RAPGEF3),ENSG00000102466(FGF14),ENSG00000149596(JPH2),ENSG00000187258(NPSR1),ENSG00000138755(CXCL9),ENSG00000140992(PDPK1),ENSG00000197943(PLCG2),ENSG00000213533(TMEM110),ENSG00000109689(STIM2),ENSG00000127533(F2RL3),ENSG00000167323(STIM1),ENSG00000100739(BDKRB1),ENSG00000125378(BMP4),ENSG00000130038(CRACR2A),ENSG00000160014(CALM3),ENSG00000197386(HTT),ENSG00000087088(BAX),ENSG000…	0.019233	0.431059
GO:0038124	toll-like receptor TLR6:TLR2 signaling pathway	biological_process	31	4842	77	21445	ENSG00000095015(MAP3K1),ENSG00000167207(NOD2),ENSG00000100324(TAB1),ENSG00000139318(DUSP6),ENSG00000117676(RPS6KA1),ENSG00000100906(NFKBIA),ENSG00000068305(MEF2A),ENSG00000244687(UBE2V1),ENSG00000198001(IRAK4),ENSG00000108861(DUSP3),ENSG00000185386(MAPK11),ENSG00000076984(MAP2K7),ENSG00000100030(MAPK1),ENSG00000174130(TLR6),ENSG00000113558(SKP1),ENSG00000100784(RPS6KA5),ENSG00000157625(TAB3),ENSG…	0.00735157	0.238395
GO:0060840	artery development	biological_process	31	4842	77	21445	ENSG00000137868(STRA6),ENSG00000070614(NDST1),ENSG00000196712(NF1),ENSG00000006125(AP2B1),ENSG00000057657(PRDM1),ENSG00000104313(EYA1),ENSG00000204217(BMPR2),ENSG00000084674(APOB),ENSG00000100324(TAB1),ENSG00000065534(MYLK),ENSG00000265107(GJA5),ENSG00000113083(LOX),ENSG00000129038(LOXL1),ENSG00000114739(ACVR2B),ENSG00000169641(LUZP1),ENSG00000106799(TGFBR1),ENSG00000125378(BMP4),ENSG00000141052(…	0.00735157	0.238395
GO:0038123	toll-like receptor TLR1:TLR2 signaling pathway	biological_process	31	4842	77	21445	ENSG00000135341(MAP3K7),ENSG00000114738(MAPKAPK3),ENSG00000169032(MAP2K1),ENSG00000010671(BTK),ENSG00000104365(IKBKB),ENSG00000173039(RELA),ENSG00000150455(TIRAP),ENSG00000065559(MAP2K4),ENSG00000106100(NOD1),ENSG00000112640(PPP2R5D),ENSG00000071242(RPS6KA2),ENSG00000164086(DUSP7),ENSG00000115966(ATF2),ENSG00000112062(MAPK14),ENSG00000157625(TAB3),ENSG00000100784(RPS6KA5),ENSG00000174130(TLR6),EN…	0.00735157	0.238395
GO:0021854	hypothalamus development	biological_process	10	4842	25	21445	ENSG00000106113(CRHR2),ENSG00000140009(ESR2),ENSG00000087088(BAX),ENSG00000134438(RAX),ENSG00000115839(RAB3GAP1),ENSG00000145545(SRD5A1),ENSG00000118257(NRP2),ENSG00000171540(OTP),ENSG00000134954(ETS1),ENSG00000169297(NR0B1),	0.108691	0.912862
GO:0061635	regulation of protein complex stability	biological_process	4	4842	10	21445	ENSG00000159210(SNF8),ENSG00000126775(ATG14),ENSG00000231925(TAPBP),ENSG00000161011(SQSTM1),	0.251956	1
GO:0048251	elastic fiber assembly	biological_process	4	4842	10	21445	ENSG00000113083(LOX),ENSG00000165240(ATP7A),ENSG00000168477(TNXB),ENSG00000187720(THSD4),	0.251956	1
GO:0000290	deadenylation-dependent decapping of nuclear-transcribed mRNA	biological_process	4	4842	10	21445	ENSG00000175324(LSM1),ENSG00000272886(DCP1A),ENSG00000172795(DCP2),ENSG00000229474(PATL2),	0.251956	1
GO:0051010	microtubule plus-end binding	molecular_function	4	4842	10	21445	ENSG00000151914(DST),ENSG00000167323(STIM1),ENSG00000074054(CLASP1),ENSG00000134982(APC),	0.251956	1
GO:0007035	vacuolar acidification	biological_process	6	4842	15	21445	ENSG00000188603(CLN3),ENSG00000169504(CLIC4),ENSG00000018280(SLC11A1),ENSG00000171130(ATP6V0E2),ENSG00000110719(TCIRG1),ENSG00000105929(ATP6V0A4),	0.188616	1
GO:0051589	negative regulation of neurotransmitter transport	biological_process	6	4842	15	21445	ENSG00000185345(PARK2),ENSG00000158528(PPP1R9A),ENSG00000116473(RAP1A),ENSG00000254893(AC113404.1),ENSG00000170385(SLC30A1),ENSG00000196712(NF1),	0.188616	1
GO:0032279	asymmetric synapse	cellular_component	4	4842	10	21445	ENSG00000163485(ADORA1),ENSG00000133019(CHRM3),ENSG00000169181(GSG1L),ENSG00000179841(AKAP5),	0.251956	1
GO:0004176	ATP-dependent peptidase activity	molecular_function	4	4842	10	21445	ENSG00000170500(LONRF2),ENSG00000196365(LONP1),ENSG00000166855(CLPX),ENSG00000102910(LONP2),	0.251956	1
GO:0016556	mRNA modification	biological_process	6	4842	15	21445	ENSG00000146457(WTAP),ENSG00000145388(METTL14),ENSG00000135316(SYNCRIP),ENSG00000164944(KIAA1429),ENSG00000197381(ADARB1),ENSG00000165819(METTL3),	0.188616	1
GO:0007221	positive regulation of transcription of Notch receptor target	biological_process	4	4842	10	21445	ENSG00000161021(MAML1),ENSG00000184384(MAML2),ENSG00000204301(NOTCH4),ENSG00000168214(RBPJ),	0.251956	1
GO:0060080	inhibitory postsynaptic potential	biological_process	6	4842	15	21445	ENSG00000176406(RIMS2),ENSG00000101188(NTSR1),ENSG00000101204(CHRNA4),ENSG00000006210(CX3CL1),ENSG00000198722(UNC13B),ENSG00000164418(GRIK2),	0.188616	1
GO:1901224	positive regulation of NIK/NF-kappaB signaling	biological_process	14	4842	35	21445	ENSG00000167207(NOD2),ENSG00000005339(CREBBP),ENSG00000181634(TNFSF15),ENSG00000100065(CARD10),ENSG00000232810(TNF),ENSG00000106100(NOD1),ENSG00000149273(RPS3),ENSG00000056586(RC3H2),ENSG00000172175(MALT1),ENSG00000130368(MAS1),ENSG00000174130(TLR6),ENSG00000135341(MAP3K7),ENSG00000111961(SASH1),ENSG00000055332(EIF2AK2),	0.0642895	0.742825
GO:0060484	lung-associated mesenchyme development	biological_process	4	4842	10	21445	ENSG00000112655(PTK7),ENSG00000066468(FGFR2),ENSG00000102678(FGF9),ENSG00000077782(FGFR1),	0.251956	1
GO:0001886	endothelial cell morphogenesis	biological_process	4	4842	10	21445	ENSG00000173706(HEG1),ENSG00000204301(NOTCH4),ENSG00000105976(MET),ENSG00000169504(CLIC4),	0.251956	1
GO:0007215	glutamate receptor signaling pathway	biological_process	28	4842	70	21445	ENSG00000152578(GRIA4),ENSG00000174871(CNIH2),ENSG00000134160(TRPM1),ENSG00000075461(CACNG4),ENSG00000120899(PTK2B),ENSG00000152413(HOMER1),ENSG00000179915(NRXN1),ENSG00000198785(GRIN3A),ENSG00000166862(CACNG2),ENSG00000168959(GRM5),ENSG00000149403(GRIK4),ENSG00000198576(ARC),ENSG00000182771(GRID1),ENSG00000251322(SHANK3),ENSG00000163873(GRIK3),ENSG00000273079(GRIN2B),ENSG00000188603(CLN3),ENSG00…	0.0113662	0.31679
GO:0009301	snRNA transcription	biological_process	4	4842	10	21445	ENSG00000128915(ICE2),ENSG00000122484(RPAP2),ENSG00000105656(ELL),ENSG00000118985(ELL2),	0.251956	1
GO:0021527	spinal cord association neuron differentiation	biological_process	6	4842	15	21445	ENSG00000162367(TAL1),ENSG00000138136(LBX1),ENSG00000143869(GDF7),ENSG00000143013(LMO4),ENSG00000154342(WNT3A),ENSG00000112139(MDGA1),	0.188616	1
GO:0008376	acetylgalactosaminyltransferase activity	molecular_function	14	4842	35	21445	ENSG00000100626(GALNT16),ENSG00000144278(GALNT13),ENSG00000136542(GALNT5),ENSG00000164574(GALNT10),ENSG00000167080(B4GALNT2),ENSG00000130035(GALNT8),ENSG00000135454(B4GALNT1),ENSG00000185274(WBSCR17),ENSG00000182870(GALNT9),ENSG00000131873(CHSY1),ENSG00000162885(B3GALNT2),ENSG00000139629(GALNT6),ENSG00000162694(EXTL2),ENSG00000257594(GALNT4),	0.0642895	0.742825
GO:0003084	positive regulation of systemic arterial blood pressure	biological_process	4	4842	10	21445	ENSG00000060237(WNK1),ENSG00000120907(ADRA1A),ENSG00000179142(CYP11B2),ENSG00000166148(AVPR1A),	0.251956	1
GO:0036122	BMP binding	molecular_function	4	4842	10	21445	ENSG00000204217(BMPR2),ENSG00000158747(NBL1),ENSG00000166923(GREM1),ENSG00000180875(GREM2),	0.251956	1
GO:0045342	MHC class II biosynthetic process	biological_process	6	4842	15	21445	ENSG00000179583(CIITA),ENSG00000136634(IL10),ENSG00000165406(MARCH8),ENSG00000172232(AZU1),ENSG00000096717(SIRT1),ENSG00000018280(SLC11A1),	0.188616	1
GO:0030123	AP-3 adaptor complex	cellular_component	4	4842	10	21445	ENSG00000103723(AP3B2),ENSG00000157823(AP3S2),ENSG00000160695(VPS11),ENSG00000166887(VPS39),	0.251956	1
GO:1901077	regulation of relaxation of muscle	biological_process	4	4842	10	21445	ENSG00000177425(PAWR),ENSG00000113448(PDE4D),ENSG00000184588(PDE4B),ENSG00000148660(CAMK2G),	0.251956	1
GO:0007440	foregut morphogenesis	biological_process	4	4842	10	21445	ENSG00000166949(SMAD3),ENSG00000115109(EPB41L5),ENSG00000175387(SMAD2),ENSG00000114739(ACVR2B),	0.251956	1
GO:0046578	regulation of Ras protein signal transduction	biological_process	76	4842	190	21445	ENSG00000036257(CUL3),ENSG00000116584(ARHGEF2),ENSG00000108669(CYTH1),ENSG00000178038(ALS2CL),ENSG00000198400(NTRK1),ENSG00000198399(ITSN2),ENSG00000120645(IQSEC3),ENSG00000107263(RAPGEF1),ENSG00000139132(FGD4),ENSG00000124356(STAMBP),ENSG00000198121(LPAR1),ENSG00000119283(TRIM67),ENSG00000124313(IQSEC2),ENSG00000074964(ARHGEF10L),ENSG00000126822(PLEKHG3),ENSG00000127084(FGD3),ENSG00000165029(ABC…	4.48849e-05	0.00494607
GO:0097201	negative regulation of transcription from RNA polymerase II promoter in response to stress	biological_process	4	4842	10	21445	ENSG00000068903(SIRT2),ENSG00000166135(HIF1AN),ENSG00000134086(VHL),ENSG00000164442(CITED2),	0.251956	1
GO:0032060	bleb assembly	biological_process	4	4842	10	21445	ENSG00000198121(LPAR1),ENSG00000134531(EMP1),ENSG00000171517(LPAR3),ENSG00000065534(MYLK),	0.251956	1
GO:0043422	protein kinase B binding	molecular_function	4	4842	10	21445	ENSG00000131759(RARA),ENSG00000157500(APPL1),ENSG00000115355(CCDC88A),ENSG00000141480(ARRB2),	0.251956	1
GO:0002070	epithelial cell maturation	biological_process	6	4842	15	21445	ENSG00000115112(TFCP2L1),ENSG00000124762(CDKN1A),ENSG00000159184(HOXB13),ENSG00000163623(NKX6-1),ENSG00000163472(TMEM79),ENSG00000158669(GPAT4),	0.188616	1
GO:0014842	regulation of skeletal muscle satellite cell proliferation	biological_process	4	4842	10	21445	ENSG00000112033(PPARD),ENSG00000159086(PAXBP1),ENSG00000003402(CFLAR),ENSG00000138685(FGF2),	0.251956	1
GO:0002063	chondrocyte development	biological_process	10	4842	25	21445	ENSG00000157766(ACAN),ENSG00000204217(BMPR2),ENSG00000196562(SULF2),ENSG00000196739(COL27A1),ENSG00000183688(FAM101B),ENSG00000168779(SHOX2),ENSG00000131873(CHSY1),ENSG00000163513(TGFBR2),ENSG00000060718(COL11A1),ENSG00000162510(MATN1),	0.108691	0.912862
GO:0043117	positive regulation of vascular permeability	biological_process	4	4842	10	21445	ENSG00000163794(UCN),ENSG00000174721(FGFBP3),ENSG00000115353(TACR1),ENSG00000184489(PTP4A3),	0.251956	1
GO:2000109	regulation of macrophage apoptotic process	biological_process	4	4842	10	21445	ENSG00000096717(SIRT1),ENSG00000147889(CDKN2A),ENSG00000167207(NOD2),ENSG00000073849(ST6GAL1),	0.251956	1
GO:0051284	positive regulation of sequestering of calcium ion	biological_process	6	4842	15	21445	ENSG00000186439(TRDN),ENSG00000143297(FCRL5),ENSG00000155962(CLIC2),ENSG00000160014(CALM3),ENSG00000198626(RYR2),ENSG00000101188(NTSR1),	0.188616	1
GO:0051000	positive regulation of nitric-oxide synthase activity	biological_process	8	4842	20	21445	ENSG00000091831(ESR1),ENSG00000106100(NOD1),ENSG00000131979(GCH1),ENSG00000228716(DHFR),ENSG00000120899(PTK2B),ENSG00000198929(NOS1AP),ENSG00000132604(TERF2),ENSG00000142208(AKT1),	0.142601	1
GO:0015174	basic amino acid transmembrane transporter activity	molecular_function	4	4842	10	21445	ENSG00000003989(SLC7A2),ENSG00000138079(SLC3A1),ENSG00000139514(SLC7A1),ENSG00000103042(SLC38A7),	0.251956	1
GO:0045838	positive regulation of membrane potential	biological_process	4	4842	10	21445	ENSG00000082701(GSK3B),ENSG00000151150(ANK3),ENSG00000131183(SLC34A1),ENSG00000165280(VCP),	0.251956	1
GO:0014041	regulation of neuron maturation	biological_process	4	4842	10	21445	ENSG00000188906(LRRK2),ENSG00000198836(OPA1),ENSG00000082701(GSK3B),ENSG00000149922(TBX6),	0.251956	1
GO:0030157	pancreatic juice secretion	biological_process	6	4842	15	21445	ENSG00000240583(AQP1),ENSG00000126562(WNK4),ENSG00000060237(WNK1),ENSG00000163794(UCN),ENSG00000131408(NR1H2),ENSG00000196632(WNK3),	0.188616	1
GO:0014701	junctional sarcoplasmic reticulum membrane	cellular_component	4	4842	10	21445	ENSG00000154118(JPH3),ENSG00000149596(JPH2),ENSG00000198626(RYR2),ENSG00000186439(TRDN),	0.251956	1
GO:0097105	presynaptic membrane assembly	biological_process	4	4842	10	21445	ENSG00000179915(NRXN1),ENSG00000134569(LRP4),ENSG00000165246(NLGN4Y),ENSG00000153707(PTPRD),	0.251956	1
GO:0005154	epidermal growth factor receptor binding	molecular_function	12	4842	30	21445	ENSG00000151422(FER),ENSG00000163235(TGFA),ENSG00000134215(VAV3),ENSG00000160293(VAV2),ENSG00000182585(EPGN),ENSG00000188313(PLSCR1),ENSG00000204842(ATXN2),ENSG00000156738(MS4A1),ENSG00000061938(TNK2),ENSG00000171150(SOCS5),ENSG00000178568(ERBB4),ENSG00000028528(SNX1),	0.0833775	0.831748
GO:0032754	positive regulation of interleukin-5 production	biological_process	4	4842	10	21445	ENSG00000131759(RARA),ENSG00000115602(IL1RL1),ENSG00000177663(IL17RA),ENSG00000113448(PDE4D),	0.251956	1
GO:0032591	dendritic spine membrane	cellular_component	4	4842	10	21445	ENSG00000237515(SHISA9),ENSG00000099864(PALM),ENSG00000179841(AKAP5),ENSG00000108819(PPP1R9B),	0.251956	1
GO:0045499	chemorepellent activity	molecular_function	10	4842	25	21445	ENSG00000135333(EPHA7),ENSG00000187764(SEMA4D),ENSG00000168758(SEMA4C),ENSG00000095539(SEMA4G),ENSG00000185737(NRG3),ENSG00000075223(SEMA3C),ENSG00000012171(SEMA3B),ENSG00000135622(SEMA4F),ENSG00000185070(FLRT2),ENSG00000112902(SEMA5A),	0.108691	0.912862
GO:0030673	axolemma	cellular_component	6	4842	15	21445	ENSG00000110436(SLC1A2),ENSG00000163485(ADORA1),ENSG00000174469(CNTNAP2),ENSG00000029534(ANK1),ENSG00000176658(MYO1D),ENSG00000185008(ROBO2),	0.188616	1
GO:0030506	ankyrin binding	molecular_function	8	4842	20	21445	ENSG00000132677(RHBG),ENSG00000183023(SLC8A1),ENSG00000075043(KCNQ2),ENSG00000070182(SPTB),ENSG00000160460(SPTBN4),ENSG00000163399(ATP1A1),ENSG00000157388(CACNA1D),ENSG00000149115(TNKS1BP1),	0.142601	1
GO:0033689	negative regulation of osteoblast proliferation	biological_process	4	4842	10	21445	ENSG00000055332(EIF2AK2),ENSG00000104332(SFRP1),ENSG00000166949(SMAD3),ENSG00000166923(GREM1),	0.251956	1
GO:1904358	positive regulation of telomere maintenance via telomere lengthening	biological_process	10	4842	25	21445	ENSG00000151414(NEK7),ENSG00000039650(PNKP),ENSG00000100030(MAPK1),ENSG00000141499(WRAP53),ENSG00000258366(RTEL1),ENSG00000173273(TNKS),ENSG00000147421(HMBOX1),ENSG00000076984(MAP2K7),ENSG00000089022(MAPKAPK5),ENSG00000085511(MAP3K4),	0.108691	0.912862
GO:0060976	coronary vasculature development	biological_process	16	4842	40	21445	ENSG00000107882(SUFU),ENSG00000112655(PTK7),ENSG00000105429(MEGF8),ENSG00000187240(DYNC2H1),ENSG00000141052(MYOCD),ENSG00000181555(SETD2),ENSG00000070614(NDST1),ENSG00000138685(FGF2),ENSG00000006125(AP2B1),ENSG00000057657(PRDM1),ENSG00000115234(SNX17),ENSG00000079805(DNM2),ENSG00000197603(C5orf42),ENSG00000049192(ADAMTS6),ENSG00000166847(DCTN5),ENSG00000100324(TAB1),	0.04978	0.667905
GO:0071425	hematopoietic stem cell proliferation	biological_process	8	4842	20	21445	ENSG00000159640(ACE),ENSG00000134245(WNT2B),ENSG00000177479(ARIH2),ENSG00000055332(EIF2AK2),ENSG00000159216(RUNX1),ENSG00000071994(PDCD2),ENSG00000174059(CD34),ENSG00000139083(ETV6),	0.142601	1
GO:0071867	response to monoamine	biological_process	14	4842	35	21445	ENSG00000142192(APP),ENSG00000188906(LRRK2),ENSG00000185345(PARK2),ENSG00000072062(PRKACA),ENSG00000184588(PDE4B),ENSG00000079805(DNM2),ENSG00000198626(RYR2),ENSG00000082701(GSK3B),ENSG00000090020(SLC9A1),ENSG00000147465(STAR),ENSG00000145545(SRD5A1),ENSG00000068903(SIRT2),ENSG00000113448(PDE4D),ENSG00000119508(NR4A3),	0.0642895	0.742825
GO:0060038	cardiac muscle cell proliferation	biological_process	16	4842	40	21445	ENSG00000114861(FOXP1),ENSG00000103034(NDRG4),ENSG00000168214(RBPJ),ENSG00000183072(NKX2-5),ENSG00000108946(PRKAR1A),ENSG00000151748(SAV1),ENSG00000176692(FOXC2),ENSG00000178568(ERBB4),ENSG00000066468(FGFR2),ENSG00000163513(TGFBR2),ENSG00000112062(MAPK14),ENSG00000077782(FGFR1),ENSG00000149256(TENM4),ENSG00000102678(FGF9),ENSG00000185386(MAPK11),ENSG00000138685(FGF2),	0.04978	0.667905
GO:0002162	dystroglycan binding	molecular_function	4	4842	10	21445	ENSG00000198947(DMD),ENSG00000074054(CLASP1),ENSG00000188157(AGRN),ENSG00000035403(VCL),	0.251956	1
GO:1900015	regulation of cytokine production involved in inflammatory response	biological_process	6	4842	15	21445	ENSG00000177830(CHID1),ENSG00000103313(MEFV),ENSG00000112062(MAPK14),ENSG00000112115(IL17A),ENSG00000167207(NOD2),ENSG00000177663(IL17RA),	0.188616	1
GO:0015810	aspartate transport	biological_process	4	4842	10	21445	ENSG00000158296(SLC13A3),ENSG00000103042(SLC38A7),ENSG00000101188(NTSR1),ENSG00000110436(SLC1A2),	0.251956	1
GO:0090312	positive regulation of protein deacetylation	biological_process	6	4842	15	21445	ENSG00000157540(DYRK1A),ENSG00000184304(PRKD1),ENSG00000141510(TP53),ENSG00000140044(JDP2),ENSG00000140464(PML),ENSG00000105287(PRKD2),	0.188616	1
GO:0061377	mammary gland lobule development	biological_process	8	4842	20	21445	ENSG00000204580(DDR1),ENSG00000120659(TNFSF11),ENSG00000169083(AR),ENSG00000163235(TGFA),ENSG00000113494(PRLR),ENSG00000178568(ERBB4),ENSG00000141655(TNFRSF11A),ENSG00000091831(ESR1),	0.142601	1
GO:0071371	cellular response to gonadotropin stimulus	biological_process	6	4842	15	21445	ENSG00000122641(INHBA),ENSG00000125618(PAX8),ENSG00000147465(STAR),ENSG00000127948(POR),ENSG00000177425(PAWR),ENSG00000165802(NSMF),	0.188616	1
GO:0030173	integral component of Golgi membrane	cellular_component	20	4842	50	21445	ENSG00000116260(QSOX1),ENSG00000115525(ST3GAL5),ENSG00000008513(ST3GAL1),ENSG00000157350(ST3GAL2),ENSG00000177511(ST8SIA3),ENSG00000167080(B4GALNT2),ENSG00000165915(SLC39A13),ENSG00000174684(B4GAT1),ENSG00000100060(MFNG),ENSG00000117069(ST6GALNAC5),ENSG00000073849(ST6GAL1),ENSG00000101638(ST8SIA5),ENSG00000144043(TEX261),ENSG00000140557(ST8SIA2),ENSG00000160613(PCSK7),ENSG00000135454(B4GALNT1),EN…	0.0301434	0.52911
GO:0004029	aldehyde dehydrogenase (NAD) activity	molecular_function	8	4842	20	21445	ENSG00000118514(ALDH8A1),ENSG00000184254(ALDH1A3),ENSG00000111275(ALDH2),ENSG00000072210(ALDH3A2),ENSG00000159423(ALDH4A1),ENSG00000128918(ALDH1A2),ENSG00000144908(ALDH1L1),ENSG00000164904(ALDH7A1),	0.142601	1
GO:0048712	negative regulation of astrocyte differentiation	biological_process	6	4842	15	21445	ENSG00000149948(HMGA2),ENSG00000173406(DAB1),ENSG00000141644(MBD1),ENSG00000140538(NTRK3),ENSG00000196712(NF1),ENSG00000169057(MECP2),	0.188616	1
GO:0060043	regulation of cardiac muscle cell proliferation	biological_process	12	4842	30	21445	ENSG00000168214(RBPJ),ENSG00000102678(FGF9),ENSG00000183072(NKX2-5),ENSG00000114861(FOXP1),ENSG00000077782(FGFR1),ENSG00000163513(TGFBR2),ENSG00000066468(FGFR2),ENSG00000178568(ERBB4),ENSG00000138685(FGF2),ENSG00000112062(MAPK14),ENSG00000185386(MAPK11),ENSG00000151748(SAV1),	0.0833775	0.831748
GO:0044546	NLRP3 inflammasome complex assembly	biological_process	4	4842	10	21445	ENSG00000055332(EIF2AK2),ENSG00000068903(SIRT2),ENSG00000174130(TLR6),ENSG00000103313(MEFV),	0.251956	1
GO:0006646	phosphatidylethanolamine biosynthetic process	biological_process	6	4842	15	21445	ENSG00000173868(PHOSPHO1),ENSG00000185813(PCYT2),ENSG00000143845(ETNK2),ENSG00000101577(LPIN2),ENSG00000130304(SLC27A1),ENSG00000138018(EPT1),	0.188616	1
GO:0060749	mammary gland alveolus development	biological_process	8	4842	20	21445	ENSG00000091831(ESR1),ENSG00000141655(TNFRSF11A),ENSG00000178568(ERBB4),ENSG00000113494(PRLR),ENSG00000163235(TGFA),ENSG00000169083(AR),ENSG00000204580(DDR1),ENSG00000120659(TNFSF11),	0.142601	1
GO:0060513	prostatic bud formation	biological_process	4	4842	10	21445	ENSG00000074047(GLI2),ENSG00000125378(BMP4),ENSG00000073282(TP63),ENSG00000169083(AR),	0.251956	1
GO:0046580	negative regulation of Ras protein signal transduction	biological_process	16	4842	40	21445	ENSG00000136848(DAB2IP),ENSG00000160007(ARHGAP35),ENSG00000124356(STAMBP),ENSG00000107263(RAPGEF1),ENSG00000154710(RABGEF1),ENSG00000119283(TRIM67),ENSG00000105808(RASA4),ENSG00000075391(RASAL2),ENSG00000035862(TIMP2),ENSG00000036257(CUL3),ENSG00000196712(NF1),ENSG00000197283(SYNGAP1),ENSG00000145715(RASA1),ENSG00000197457(STMN3),ENSG00000116688(MFN2),ENSG00000120907(ADRA1A),	0.04978	0.667905
GO:0060056	mammary gland involution	biological_process	4	4842	10	21445	ENSG00000087088(BAX),ENSG00000105974(CAV1),ENSG00000140464(PML),ENSG00000115461(IGFBP5),	0.251956	1
GO:0034315	regulation of Arp2/3 complex-mediated actin nucleation	biological_process	6	4842	15	21445	ENSG00000061676(NCKAP1),ENSG00000172725(CORO1B),ENSG00000100151(PICK1),ENSG00000138443(ABI2),ENSG00000254999(BRK1),ENSG00000273749(CYFIP1),	0.188616	1
GO:0031228	intrinsic component of Golgi membrane	cellular_component	22	4842	55	21445	ENSG00000135454(B4GALNT1),ENSG00000188706(ZDHHC9),ENSG00000160613(PCSK7),ENSG00000144043(TEX261),ENSG00000140557(ST8SIA2),ENSG00000101638(ST8SIA5),ENSG00000070731(ST6GALNAC2),ENSG00000111728(ST8SIA1),ENSG00000136213(CHST12),ENSG00000257923(CUX1),ENSG00000157350(ST3GAL2),ENSG00000140835(CHST4),ENSG00000115525(ST3GAL5),ENSG00000008513(ST3GAL1),ENSG00000116260(QSOX1),ENSG00000073849(ST6GAL1),ENSG000…	0.0235501	0.479914
GO:0016653	oxidoreductase activity, acting on NAD(P)H, heme protein as acceptor	molecular_function	4	4842	10	21445	ENSG00000065615(CYB5R4),ENSG00000188566(NDOR1),ENSG00000127948(POR),ENSG00000215883(CYB5RL),	0.251956	1
GO:0002102	podosome	cellular_component	8	4842	20	21445	ENSG00000136279(DBNL),ENSG00000127947(PTPN12),ENSG00000107957(SH3PXD2A),ENSG00000088727(KIF9),ENSG00000167460(TPM4),ENSG00000151651(ADAM8),ENSG00000197321(SVIL),ENSG00000085733(CTTN),	0.142601	1
GO:0007216	G-protein coupled glutamate receptor signaling pathway	biological_process	6	4842	15	21445	ENSG00000152413(HOMER1),ENSG00000163873(GRIK3),ENSG00000083067(TRPM3),ENSG00000168959(GRM5),ENSG00000134160(TRPM1),ENSG00000103942(HOMER2),	0.188616	1
GO:0042135	neurotransmitter catabolic process	biological_process	4	4842	10	21445	ENSG00000175785(PRIMA1),ENSG00000087085(ACHE),ENSG00000184154(LRTOMT),ENSG00000093010(COMT),	0.251956	1
GO:0048570	notochord morphogenesis	biological_process	4	4842	10	21445	ENSG00000148204(CRB2),ENSG00000142627(EPHA2),ENSG00000074047(GLI2),ENSG00000147050(KDM6A),	0.251956	1
GO:0040023	establishment of nucleus localization	biological_process	6	4842	15	21445	ENSG00000188807(TMEM201),ENSG00000132912(DCTN4),ENSG00000187122(SLIT1),ENSG00000054654(SYNE2),ENSG00000065320(NTN1),ENSG00000169398(PTK2),	0.188616	1
GO:0008504	monoamine transmembrane transporter activity	molecular_function	4	4842	10	21445	ENSG00000103546(SLC6A2),ENSG00000112499(SLC22A2),ENSG00000164638(SLC29A4),ENSG00000146477(SLC22A3),	0.251956	1
GO:0060579	ventral spinal cord interneuron fate commitment	biological_process	6	4842	15	21445	ENSG00000107882(SUFU),ENSG00000106038(EVX1),ENSG00000074047(GLI2),ENSG00000007372(PAX6),ENSG00000182968(SOX1),ENSG00000163623(NKX6-1),	0.188616	1
GO:0031904	endosome lumen	cellular_component	10	4842	25	21445	ENSG00000103811(CTSH),ENSG00000142192(APP),ENSG00000113441(LNPEP),ENSG00000084674(APOB),ENSG00000229859(PGA3),ENSG00000081014(AP4E1),ENSG00000100478(AP4S1),ENSG00000164733(CTSB),ENSG00000163131(CTSS),ENSG00000113494(PRLR),	0.108691	0.912862
GO:0048755	branching morphogenesis of a nerve	biological_process	4	4842	10	21445	ENSG00000066468(FGFR2),ENSG00000135333(EPHA7),ENSG00000188906(LRRK2),ENSG00000168779(SHOX2),	0.251956	1
GO:0048265	response to pain	biological_process	12	4842	30	21445	ENSG00000198400(NTRK1),ENSG00000093010(COMT),ENSG00000110680(CALCA),ENSG00000233670(PIRT),ENSG00000115353(TACR1),ENSG00000109991(P2RX3),ENSG00000148408(CACNA1B),ENSG00000131979(GCH1),ENSG00000179403(VWA1),ENSG00000100300(TSPO),ENSG00000103546(SLC6A2),ENSG00000163794(UCN),	0.0833775	0.831748
GO:0098911	regulation of ventricular cardiac muscle cell action potential	biological_process	4	4842	10	21445	ENSG00000198626(RYR2),ENSG00000105974(CAV1),ENSG00000198929(NOS1AP),ENSG00000057294(PKP2),	0.251956	1
GO:0046085	adenosine metabolic process	biological_process	4	4842	10	21445	ENSG00000076685(NT5C2),ENSG00000168803(ADAL),ENSG00000093072(CECR1),ENSG00000014257(ACPP),	0.251956	1
GO:0050771	negative regulation of axonogenesis	biological_process	26	4842	65	21445	ENSG00000012171(SEMA3B),ENSG00000108379(WNT3),ENSG00000168758(SEMA4C),ENSG00000095539(SEMA4G),ENSG00000129682(FGF13),ENSG00000134569(LRP4),ENSG00000067560(RHOA),ENSG00000173406(DAB1),ENSG00000169398(PTK2),ENSG00000065320(NTN1),ENSG00000187764(SEMA4D),ENSG00000135333(EPHA7),ENSG00000154342(WNT3A),ENSG00000133216(EPHB2),ENSG00000112902(SEMA5A),ENSG00000075223(SEMA3C),ENSG00000197283(SYNGAP1),ENSG00…	0.0144648	0.364716
GO:0043114	regulation of vascular permeability	biological_process	12	4842	30	21445	ENSG00000197122(SRC),ENSG00000174721(FGFBP3),ENSG00000172232(AZU1),ENSG00000160007(ARHGAP35),ENSG00000163794(UCN),ENSG00000168398(BDKRB2),ENSG00000126016(AMOT),ENSG00000148926(ADM),ENSG00000184489(PTP4A3),ENSG00000115353(TACR1),ENSG00000159842(ABR),ENSG00000149177(PTPRJ),	0.0833775	0.831748
GO:2000543	positive regulation of gastrulation	biological_process	4	4842	10	21445	ENSG00000165588(OTX2),ENSG00000149256(TENM4),ENSG00000154342(WNT3A),ENSG00000204628(GNB2L1),	0.251956	1
GO:0035414	negative regulation of catenin import into nucleus	biological_process	4	4842	10	21445	ENSG00000102119(EMD),ENSG00000115266(APC2),ENSG00000136848(DAB2IP),ENSG00000018408(WWTR1),	0.251956	1
GO:0034166	toll-like receptor 10 signaling pathway	biological_process	28	4842	70	21445	ENSG00000113558(SKP1),ENSG00000100030(MAPK1),ENSG00000100784(RPS6KA5),ENSG00000115966(ATF2),ENSG00000112062(MAPK14),ENSG00000157625(TAB3),ENSG00000139318(DUSP6),ENSG00000100324(TAB1),ENSG00000100906(NFKBIA),ENSG00000068305(MEF2A),ENSG00000117676(RPS6KA1),ENSG00000095015(MAP3K1),ENSG00000167207(NOD2),ENSG00000076984(MAP2K7),ENSG00000185386(MAPK11),ENSG00000198001(IRAK4),ENSG00000244687(UBE2V1),ENS…	0.0113662	0.31679
GO:0045294	alpha-catenin binding	molecular_function	4	4842	10	21445	ENSG00000035403(VCL),ENSG00000057294(PKP2),ENSG00000129474(AJUBA),ENSG00000196090(PTPRT),	0.251956	1
GO:0032587	ruffle membrane	cellular_component	33	4842	83	21445	ENSG00000196586(MYO6),ENSG00000239672(NME1),ENSG00000088992(TESC),ENSG00000127603(MACF1),ENSG00000149177(PTPRJ),ENSG00000113645(WWC1),ENSG00000142627(EPHA2),ENSG00000078098(FAP),ENSG00000127507(ADGRE2),ENSG00000092820(EZR),ENSG00000140416(TPM1),ENSG00000177106(EPS8L2),ENSG00000124507(PACSIN1),ENSG00000197122(SRC),ENSG00000147481(SNTG1),ENSG00000134982(APC),ENSG00000131504(DIAPH1),ENSG00000168907(…	0.00675058	0.226306
GO:0042147	retrograde transport, endosome to Golgi	biological_process	27	4842	68	21445	ENSG00000175931(UBE2O),ENSG00000177096(FAM109B),ENSG00000151502(VPS26B),ENSG00000185722(ANKFY1),ENSG00000143952(VPS54),ENSG00000028528(SNX1),ENSG00000099290(FAM21A),ENSG00000107036(RIC1),ENSG00000184014(DENND5A),ENSG00000141252(VPS53),ENSG00000107185(RGP1),ENSG00000067208(EVI5),ENSG00000131374(TBC1D5),ENSG00000141367(CLTC),ENSG00000198324(FAM109A),ENSG00000141258(SGSM2),ENSG00000149823(VPS51),ENS…	0.0138481	0.359054
GO:0032947	protein complex scaffold	molecular_function	27	4842	68	21445	ENSG00000170776(AKAP13),ENSG00000111961(SASH1),ENSG00000125107(CNOT1),ENSG00000090020(SLC9A1),ENSG00000149357(LAMTOR1),ENSG00000205726(ITSN1),ENSG00000187961(KLHL17),ENSG00000113645(WWC1),ENSG00000204628(GNB2L1),ENSG00000188906(LRRK2),ENSG00000151208(DLG5),ENSG00000081026(MAGI3),ENSG00000144596(GRIP2),ENSG00000151718(WWC2),ENSG00000121653(MAPK8IP1),ENSG00000151748(SAV1),ENSG00000141068(KSR1),ENSG…	0.0138481	0.359054
GO:0003707	steroid hormone receptor activity	molecular_function	25	4842	63	21445	ENSG00000143365(RORC),ENSG00000140009(ESR2),ENSG00000169083(AR),ENSG00000137819(PAQR5),ENSG00000131759(RARA),ENSG00000198963(RORB),ENSG00000151623(NR3C2),ENSG00000131408(NR1H2),ENSG00000082175(PGR),ENSG00000119508(NR4A3),ENSG00000186951(PPARA),ENSG00000170915(PAQR8),ENSG00000069667(RORA),ENSG00000204231(RXRB),ENSG00000112033(PPARD),ENSG00000174738(NR1D2),ENSG00000116833(NR5A2),ENSG00000101076(HNF…	0.0176503	0.406298
GO:0010595	positive regulation of endothelial cell migration	biological_process	25	4842	63	21445	ENSG00000126016(AMOT),ENSG00000168874(ATOH8),ENSG00000162407(PLPP3),ENSG00000105976(MET),ENSG00000142208(AKT1),ENSG00000204217(BMPR2),ENSG00000154229(PRKCA),ENSG00000105287(PRKD2),ENSG00000118257(NRP2),ENSG00000112902(SEMA5A),ENSG00000127837(AAMP),ENSG00000259207(ITGB3),ENSG00000138685(FGF2),ENSG00000117707(PROX1),ENSG00000125378(BMP4),ENSG00000114861(FOXP1),ENSG00000166025(AMOTL1),ENSG0000012089…	0.0176503	0.406298
GO:0060291	long-term synaptic potentiation	biological_process	21	4842	53	21445	ENSG00000169057(MECP2),ENSG00000168329(CX3CR1),ENSG00000116147(TNR),ENSG00000124214(STAU1),ENSG00000120899(PTK2B),ENSG00000100030(MAPK1),ENSG00000162105(SHANK2),ENSG00000155886(SLC24A2),ENSG00000146006(LRRTM2),ENSG00000100678(SLC8A3),ENSG00000196712(NF1),ENSG00000131095(GFAP),ENSG00000220205(VAMP2),ENSG00000251322(SHANK3),ENSG00000158528(PPP1R9A),ENSG00000143740(SNAP47),ENSG00000148053(NTRK2),ENS…	0.0288446	0.528937
GO:0038083	peptidyl-tyrosine autophosphorylation	biological_process	19	4842	48	21445	ENSG00000143322(ABL2),ENSG00000197122(SRC),ENSG00000101336(HCK),ENSG00000061938(TNK2),ENSG00000105974(CAV1),ENSG00000074966(TXK),ENSG00000010810(FYN),ENSG00000140443(IGF1R),ENSG00000135605(TEC),ENSG00000166923(GREM1),ENSG00000204580(DDR1),ENSG00000165025(SYK),ENSG00000060140(STYK1),ENSG00000010671(BTK),ENSG00000159640(ACE),ENSG00000151422(FER),ENSG00000254087(LYN),ENSG00000169398(PTK2),ENSG000001…	0.0370069	0.588796
GO:0060420	regulation of heart growth	biological_process	17	4842	43	21445	ENSG00000151748(SAV1),ENSG00000112062(MAPK14),ENSG00000178568(ERBB4),ENSG00000066468(FGFR2),ENSG00000163513(TGFBR2),ENSG00000114861(FOXP1),ENSG00000117707(PROX1),ENSG00000076555(ACACB),ENSG00000183072(NKX2-5),ENSG00000168214(RBPJ),ENSG00000185386(MAPK11),ENSG00000138685(FGF2),ENSG00000127445(PIN1),ENSG00000139318(DUSP6),ENSG00000077782(FGFR1),ENSG00000198563(DDX39B),ENSG00000102678(FGF9),	0.0476188	0.653646
GO:1902667	regulation of axon guidance	biological_process	15	4842	38	21445	ENSG00000107562(CXCL12),ENSG00000076356(PLXNA2),ENSG00000221866(PLXNA4),ENSG00000154342(WNT3A),ENSG00000187764(SEMA4D),ENSG00000130827(PLXNA3),ENSG00000105429(MEGF8),ENSG00000135622(SEMA4F),ENSG00000075223(SEMA3C),ENSG00000108379(WNT3),ENSG00000204217(BMPR2),ENSG00000095539(SEMA4G),ENSG00000168758(SEMA4C),ENSG00000112902(SEMA5A),ENSG00000012171(SEMA3B),	0.0614887	0.721673
GO:0034146	toll-like receptor 5 signaling pathway	biological_process	28	4842	71	21445	ENSG00000167207(NOD2),ENSG00000095015(MAP3K1),ENSG00000100324(TAB1),ENSG00000139318(DUSP6),ENSG00000117676(RPS6KA1),ENSG00000100906(NFKBIA),ENSG00000068305(MEF2A),ENSG00000244687(UBE2V1),ENSG00000198001(IRAK4),ENSG00000108861(DUSP3),ENSG00000076984(MAP2K7),ENSG00000185386(MAPK11),ENSG00000100030(MAPK1),ENSG00000113558(SKP1),ENSG00000100784(RPS6KA5),ENSG00000157625(TAB3),ENSG00000112062(MAPK14),EN…	0.0132412	0.350186
GO:0032411	positive regulation of transporter activity	biological_process	28	4842	71	21445	ENSG00000167323(STIM1),ENSG00000213533(TMEM110),ENSG00000149596(JPH2),ENSG00000118058(KMT2A),ENSG00000102466(FGF14),ENSG00000163131(CTSS),ENSG00000090020(SLC9A1),ENSG00000198947(DMD),ENSG00000127561(SYNGR3),ENSG00000186439(TRDN),ENSG00000198929(NOS1AP),ENSG00000197386(HTT),ENSG00000130038(CRACR2A),ENSG00000125378(BMP4),ENSG00000088992(TESC),ENSG00000151150(ANK3),ENSG00000251322(SHANK3),ENSG000000…	0.0132412	0.350186
GO:0032456	endocytic recycling	biological_process	13	4842	33	21445	ENSG00000119396(RAB14),ENSG00000149823(VPS51),ENSG00000110047(EHD1),ENSG00000164715(LMTK2),ENSG00000137642(SORL1),ENSG00000103034(NDRG4),ENSG00000141252(VPS53),ENSG00000111737(RAB35),ENSG00000100139(MICALL1),ENSG00000013016(EHD3),ENSG00000188042(ARL4C),ENSG00000004766(VPS50),ENSG00000159210(SNF8),	0.0797359	0.807606
GO:0003338	metanephros morphogenesis	biological_process	13	4842	33	21445	ENSG00000168621(GDNF),ENSG00000125618(PAX8),ENSG00000248905(FMN1),ENSG00000205213(LGR4),ENSG00000005513(SOX8),ENSG00000162552(WNT4),ENSG00000128342(LIF),ENSG00000166923(GREM1),ENSG00000008710(PKD1),ENSG00000138759(FRAS1),ENSG00000170577(SIX2),ENSG00000125378(BMP4),ENSG00000162849(KIF26B),	0.0797359	0.807606
GO:0050805	negative regulation of synaptic transmission	biological_process	26	4842	66	21445	ENSG00000101489(CELF4),ENSG00000102468(HTR2A),ENSG00000120899(PTK2B),ENSG00000141543(EIF4A3),ENSG00000162105(SHANK2),ENSG00000174871(CNIH2),ENSG00000251322(SHANK3),ENSG00000163873(GRIK3),ENSG00000185345(PARK2),ENSG00000163686(ABHD6),ENSG00000163485(ADORA1),ENSG00000158445(KCNB1),ENSG00000116147(TNR),ENSG00000114353(GNAI2),ENSG00000254893(AC113404.1),ENSG00000117013(KCNQ4),ENSG00000100151(PICK1),E…	0.0168724	0.39762
GO:0021799	cerebral cortex radially oriented cell migration	biological_process	11	4842	28	21445	ENSG00000106852(LHX6),ENSG00000171943(SRGAP2C),ENSG00000205336(ADGRG1),ENSG00000171450(CDK5R2),ENSG00000077279(DCX),ENSG00000136848(DAB2IP),ENSG00000163492(CCDC141),ENSG00000125505(MBOAT7),ENSG00000173406(DAB1),ENSG00000198914(POU3F3),ENSG00000274211(SOCS7),	0.103943	0.920407
GO:0034134	toll-like receptor 2 signaling pathway	biological_process	33	4842	84	21445	ENSG00000173039(RELA),ENSG00000104365(IKBKB),ENSG00000135341(MAP3K7),ENSG00000010671(BTK),ENSG00000169032(MAP2K1),ENSG00000114738(MAPKAPK3),ENSG00000065559(MAP2K4),ENSG00000150455(TIRAP),ENSG00000106100(NOD1),ENSG00000071242(RPS6KA2),ENSG00000164086(DUSP7),ENSG00000112640(PPP2R5D),ENSG00000155629(PIK3AP1),ENSG00000157625(TAB3),ENSG00000112062(MAPK14),ENSG00000115966(ATF2),ENSG00000100784(RPS6KA5)…	0.00783086	0.247202
GO:0016763	transferase activity, transferring pentosyl groups	molecular_function	22	4842	56	21445	ENSG00000173273(TNKS),ENSG00000198931(APRT),ENSG00000111339(ART4),ENSG00000136940(PDCL),ENSG00000173950(XXYLT1),ENSG00000111224(PARP11),ENSG00000099256(PRTFDC1),ENSG00000138617(PARP16),ENSG00000114491(UMPS),ENSG00000151883(PARP8),ENSG00000173193(PARP14),ENSG00000059378(PARP12),ENSG00000077463(SIRT6),ENSG00000105486(LIG1),ENSG00000264545(RP11-145E5.5),ENSG00000105939(ZC3HAV1),ENSG00000015532(XYLT2…	0.0275559	0.51972
GO:0050856	regulation of T cell receptor signaling pathway	biological_process	11	4842	28	21445	ENSG00000177425(PAWR),ENSG00000149177(PTPRJ),ENSG00000160185(UBASH3A),ENSG00000108861(DUSP3),ENSG00000171867(PRNP),ENSG00000120690(ELF1),ENSG00000092820(EZR),ENSG00000172175(MALT1),ENSG00000154096(THY1),ENSG00000104783(KCNN4),ENSG00000105287(PRKD2),	0.103943	0.920407
GO:0016441	posttranscriptional gene silencing	biological_process	20	4842	51	21445	ENSG00000165819(METTL3),ENSG00000126070(AGO3),ENSG00000139546(TARBP2),ENSG00000149187(CELF1),ENSG00000175387(SMAD2),ENSG00000128191(DGCR8),ENSG00000087087(SRRT),ENSG00000090905(TNRC6A),ENSG00000125107(CNOT1),ENSG00000124571(XPO5),ENSG00000100354(TNRC6B),ENSG00000142279(WTIP),ENSG00000113360(DROSHA),ENSG00000144791(LIMD1),ENSG00000092847(AGO1),ENSG00000206557(TRIM71),ENSG00000129474(AJUBA),ENSG000…	0.03534	0.571442
GO:0035194	posttranscriptional gene silencing by RNA	biological_process	20	4842	51	21445	ENSG00000166949(SMAD3),ENSG00000123908(AGO2),ENSG00000206557(TRIM71),ENSG00000144791(LIMD1),ENSG00000113360(DROSHA),ENSG00000092847(AGO1),ENSG00000129474(AJUBA),ENSG00000134644(PUM1),ENSG00000124571(XPO5),ENSG00000100354(TNRC6B),ENSG00000142279(WTIP),ENSG00000090905(TNRC6A),ENSG00000087087(SRRT),ENSG00000125107(CNOT1),ENSG00000175387(SMAD2),ENSG00000149187(CELF1),ENSG00000139546(TARBP2),ENSG00000…	0.03534	0.571442
GO:0014069	postsynaptic density	cellular_component	74	4842	189	21445	ENSG00000189410(SH2D5),ENSG00000136279(DBNL),ENSG00000116544(DLGAP3),ENSG00000158528(PPP1R9A),ENSG00000144596(GRIP2),ENSG00000204217(BMPR2),ENSG00000186472(PCLO),ENSG00000140992(PDPK1),ENSG00000058404(CAMK2B),ENSG00000197283(SYNGAP1),ENSG00000184588(PDE4B),ENSG00000183454(GRIN2A),ENSG00000108819(PPP1R9B),ENSG00000112186(CAP2),ENSG00000137845(ADAM10),ENSG00000134909(ARHGAP32),ENSG00000113742(CPEB4…	9.8061e-05	0.00851842
GO:0001221	transcription cofactor binding	molecular_function	9	4842	23	21445	ENSG00000119508(NR4A3),ENSG00000186951(PPARA),ENSG00000118689(FOXO3),ENSG00000069667(RORA),ENSG00000124177(CHD6),ENSG00000109118(PHF12),ENSG00000111596(CNOT2),ENSG00000091831(ESR1),ENSG00000198517(MAFK),	0.136411	1
GO:0030728	ovulation	biological_process	9	4842	23	21445	ENSG00000077238(IL4R),ENSG00000272333(KMT2B),ENSG00000096717(SIRT1),ENSG00000081051(AFP),ENSG00000122641(INHBA),ENSG00000118689(FOXO3),ENSG00000174697(LEP),ENSG00000163083(INHBB),ENSG00000122861(PLAU),	0.136411	1
GO:0017134	fibroblast growth factor binding	molecular_function	9	4842	23	21445	ENSG00000063660(GPC1),ENSG00000066468(FGFR2),ENSG00000090863(GLG1),ENSG00000174721(FGFBP3),ENSG00000105372(RPS19),ENSG00000166037(CEP57),ENSG00000068078(FGFR3),ENSG00000077782(FGFR1),ENSG00000113013(HSPA9),	0.136411	1
GO:0060443	mammary gland morphogenesis	biological_process	18	4842	46	21445	ENSG00000091831(ESR1),ENSG00000185920(PTCH1),ENSG00000140464(PML),ENSG00000163513(TGFBR2),ENSG00000066468(FGFR2),ENSG00000115461(IGFBP5),ENSG00000065320(NTN1),ENSG00000125378(BMP4),ENSG00000074047(GLI2),ENSG00000142627(EPHA2),ENSG00000087088(BAX),ENSG00000197122(SRC),ENSG00000105974(CAV1),ENSG00000169083(AR),ENSG00000185737(NRG3),ENSG00000162552(WNT4),ENSG00000125686(MED1),ENSG00000204580(DDR1),	0.0454537	0.647063
GO:0032924	activin receptor signaling pathway	biological_process	18	4842	46	21445	ENSG00000070404(FSTL3),ENSG00000166949(SMAD3),ENSG00000135503(ACVR1B),ENSG00000143869(GDF7),ENSG00000122641(INHBA),ENSG00000102678(FGF9),ENSG00000157933(SKI),ENSG00000204217(BMPR2),ENSG00000179284(DAND5),ENSG00000164442(CITED2),ENSG00000163083(INHBB),ENSG00000213463(SYNJ2BP),ENSG00000156466(GDF6),ENSG00000114739(ACVR2B),ENSG00000175387(SMAD2),ENSG00000106799(TGFBR1),ENSG00000174106(LEMD3),ENSG000…	0.0454537	0.647063
GO:0031954	positive regulation of protein autophosphorylation	biological_process	9	4842	23	21445	ENSG00000197122(SRC),ENSG00000125249(RAP2A),ENSG00000170962(PDGFD),ENSG00000159640(ACE),ENSG00000020922(MRE11A),ENSG00000145431(PDGFC),ENSG00000160014(CALM3),ENSG00000113522(RAD50),ENSG00000166923(GREM1),	0.136411	1
GO:0071108	protein K48-linked deubiquitination	biological_process	9	4842	23	21445	ENSG00000180667(YOD1),ENSG00000138592(USP8),ENSG00000163930(BAP1),ENSG00000264522(OTUD7B),ENSG00000066427(ATXN3),ENSG00000135913(USP37),ENSG00000169918(OTUD7A),ENSG00000089723(OTUB2),ENSG00000136878(USP20),	0.136411	1
GO:0000737	DNA catabolic process, endonucleolytic	biological_process	9	4842	23	21445	ENSG00000087088(BAX),ENSG00000147889(CDKN2A),ENSG00000156709(AIFM1),ENSG00000169598(DFFB),ENSG00000163687(DNASE1L3),ENSG00000160049(DFFA),ENSG00000189060(H1F0),ENSG00000172732(MUS81),ENSG00000105612(DNASE2),	0.136411	1
GO:0051058	negative regulation of small GTPase mediated signal transduction	biological_process	16	4842	41	21445	ENSG00000036257(CUL3),ENSG00000035862(TIMP2),ENSG00000075391(RASAL2),ENSG00000196712(NF1),ENSG00000197283(SYNGAP1),ENSG00000197457(STMN3),ENSG00000145715(RASA1),ENSG00000116688(MFN2),ENSG00000120907(ADRA1A),ENSG00000136848(DAB2IP),ENSG00000160007(ARHGAP35),ENSG00000107263(RAPGEF1),ENSG00000124356(STAMBP),ENSG00000119283(TRIM67),ENSG00000154710(RABGEF1),ENSG00000105808(RASA4),	0.0586625	0.718254
GO:0060402	calcium ion transport into cytosol	biological_process	48	4842	123	21445	ENSG00000102468(HTR2A),ENSG00000087088(BAX),ENSG00000120899(PTK2B),ENSG00000134160(TRPM1),ENSG00000160014(CALM3),ENSG00000113448(PDE4D),ENSG00000131504(DIAPH1),ENSG00000162341(TPCN2),ENSG00000127412(TRPV5),ENSG00000140464(PML),ENSG00000198626(RYR2),ENSG00000101188(NTSR1),ENSG00000197535(MYO5A),ENSG00000120907(ADRA1A),ENSG00000197943(PLCG2),ENSG00000137077(CCL21),ENSG00000143297(FCRL5),ENSG0000010…	0.00166752	0.0800209
GO:0000380	alternative mRNA splicing, via spliceosome	biological_process	16	4842	41	21445	ENSG00000134453(RBM17),ENSG00000078328(RBFOX1),ENSG00000234414(RBMY1A1),ENSG00000101489(CELF4),ENSG00000146457(WTAP),ENSG00000150459(SAP18),ENSG00000011304(PTBP1),ENSG00000152332(UHMK1),ENSG00000119707(RBM25),ENSG00000259956(RBM15B),ENSG00000147274(RBMX),ENSG00000136450(SRSF1),ENSG00000157540(DYRK1A),ENSG00000099783(HNRNPM),ENSG00000205937(RNPS1),ENSG00000065883(CDK13),	0.0586625	0.718254
GO:0055017	cardiac muscle tissue growth	biological_process	23	4842	59	21445	ENSG00000114861(FOXP1),ENSG00000103034(NDRG4),ENSG00000141052(MYOCD),ENSG00000173706(HEG1),ENSG00000108946(PRKAR1A),ENSG00000168214(RBPJ),ENSG00000183072(NKX2-5),ENSG00000151748(SAV1),ENSG00000163513(TGFBR2),ENSG00000066468(FGFR2),ENSG00000178568(ERBB4),ENSG00000112062(MAPK14),ENSG00000077463(SIRT6),ENSG00000176692(FOXC2),ENSG00000149256(TENM4),ENSG00000163110(PDLIM5),ENSG00000077782(FGFR1),ENSG0…	0.0262877	0.50705
GO:0017137	Rab GTPase binding	molecular_function	37	4842	95	21445	ENSG00000107036(RIC1),ENSG00000184014(DENND5A),ENSG00000105186(ANKRD27),ENSG00000100139(MICALL1),ENSG00000177169(ULK1),ENSG00000118873(RAB3GAP2),ENSG00000156973(PDE6D),ENSG00000135956(TMEM127),ENSG00000197535(MYO5A),ENSG00000176406(RIMS2),ENSG00000185722(ANKFY1),ENSG00000148429(USP6NL),ENSG00000107560(RAB11FIP2),ENSG00000243156(MICAL3),ENSG00000089169(RPH3A),ENSG00000110047(EHD1),ENSG00000164292(…	0.00562893	0.198783
GO:0031527	filopodium membrane	cellular_component	7	4842	18	21445	ENSG00000198947(DMD),ENSG00000054654(SYNE2),ENSG00000125753(VASP),ENSG00000099864(PALM),ENSG00000259207(ITGB3),ENSG00000186575(NF2),ENSG00000179841(AKAP5),	0.180614	1
GO:2000647	negative regulation of stem cell proliferation	biological_process	7	4842	18	21445	ENSG00000148704(VAX1),ENSG00000213859(KCTD11),ENSG00000044115(CTNNA1),ENSG00000077942(FBLN1),ENSG00000125378(BMP4),ENSG00000196712(NF1),ENSG00000147862(NFIB),	0.180614	1
GO:0030033	microvillus assembly	biological_process	7	4842	18	21445	ENSG00000092820(EZR),ENSG00000134602(STK26),ENSG00000101076(HNF4A),ENSG00000125249(RAP2A),ENSG00000128567(PODXL),ENSG00000076864(RAP1GAP),ENSG00000075651(PLD1),	0.180614	1
GO:0060612	adipose tissue development	biological_process	14	4842	36	21445	ENSG00000148339(SLC25A25),ENSG00000174697(LEP),ENSG00000221818(EBF2),ENSG00000184675(AMER1),ENSG00000112033(PPARD),ENSG00000149948(HMGA2),ENSG00000115966(ATF2),ENSG00000177398(UMODL1),ENSG00000113369(ARRDC3),ENSG00000143365(RORC),ENSG00000140718(FTO),ENSG00000005513(SOX8),ENSG00000101493(ZNF516),ENSG00000140463(BBS4),	0.0760244	0.785388
GO:0006309	apoptotic DNA fragmentation	biological_process	7	4842	18	21445	ENSG00000163687(DNASE1L3),ENSG00000169598(DFFB),ENSG00000156709(AIFM1),ENSG00000160049(DFFA),ENSG00000189060(H1F0),ENSG00000087088(BAX),ENSG00000147889(CDKN2A),	0.180614	1
GO:0002076	osteoblast development	biological_process	7	4842	18	21445	ENSG00000091831(ESR1),ENSG00000166949(SMAD3),ENSG00000258227(CLEC5A),ENSG00000087085(ACHE),ENSG00000242252(BGLAP),ENSG00000144791(LIMD1),ENSG00000074047(GLI2),	0.180614	1
GO:0006907	pinocytosis	biological_process	7	4842	18	21445	ENSG00000131408(NR1H2),ENSG00000185722(ANKFY1),ENSG00000114738(MAPKAPK3),ENSG00000105974(CAV1),ENSG00000173548(SNX33),ENSG00000079805(DNM2),ENSG00000134516(DOCK2),	0.180614	1
GO:0003283	atrial septum development	biological_process	7	4842	18	21445	ENSG00000183072(NKX2-5),ENSG00000109685(WHSC1),ENSG00000179284(DAND5),ENSG00000265107(GJA5),ENSG00000134250(NOTCH2),ENSG00000179588(ZFPM1),ENSG00000135679(MDM2),	0.180614	1
GO:2001273	regulation of glucose import in response to insulin stimulus	biological_process	7	4842	18	21445	ENSG00000135828(RNASEL),ENSG00000277443(MARCKS),ENSG00000132356(PRKAA1),ENSG00000170476(MZB1),ENSG00000105221(AKT2),ENSG00000064300(NGFR),ENSG00000169047(IRS1),	0.180614	1
GO:0044030	regulation of DNA methylation	biological_process	7	4842	18	21445	ENSG00000082701(GSK3B),ENSG00000169057(MECP2),ENSG00000071655(MBD3),ENSG00000141644(MBD1),ENSG00000012048(BRCA1),ENSG00000130816(DNMT1),ENSG00000083307(GRHL2),	0.180614	1
GO:0006198	cAMP catabolic process	biological_process	7	4842	18	21445	ENSG00000123360(PDE1B),ENSG00000204628(GNB2L1),ENSG00000205268(PDE7A),ENSG00000079337(RAPGEF3),ENSG00000105650(PDE4C),ENSG00000113448(PDE4D),ENSG00000184588(PDE4B),	0.180614	1
GO:0010569	regulation of double-strand break repair via homologous recombination	biological_process	7	4842	18	21445	ENSG00000026036(RTEL1-TNFRSF6B),ENSG00000117748(RPA2),ENSG00000132436(FIGNL1),ENSG00000258366(RTEL1),ENSG00000164808(SPIDR),ENSG00000182263(FIGN),ENSG00000077463(SIRT6),	0.180614	1
GO:0036119	response to platelet-derived growth factor	biological_process	7	4842	18	21445	ENSG00000170962(PDGFD),ENSG00000172725(CORO1B),ENSG00000197122(SRC),ENSG00000151422(FER),ENSG00000170961(HAS2),ENSG00000130816(DNMT1),ENSG00000010810(FYN),	0.180614	1
GO:0035357	peroxisome proliferator activated receptor signaling pathway	biological_process	7	4842	18	21445	ENSG00000096717(SIRT1),ENSG00000124212(PTGIS),ENSG00000171456(ASXL1),ENSG00000125686(MED1),ENSG00000164442(CITED2),ENSG00000174697(LEP),ENSG00000048540(LMO3),	0.180614	1
GO:0031210	phosphatidylcholine binding	molecular_function	7	4842	18	21445	ENSG00000117868(ESYT2),ENSG00000196712(NF1),ENSG00000132975(GPR12),ENSG00000116745(RPE65),ENSG00000115561(CHMP3),ENSG00000110243(APOA5),ENSG00000132465(JCHAIN),	0.180614	1
GO:0003678	DNA helicase activity	molecular_function	21	4842	54	21445	ENSG00000013573(DDX11),ENSG00000173575(CHD2),ENSG00000104884(ERCC2),ENSG00000112249(ASCC3),ENSG00000020922(MRE11A),ENSG00000127311(HELB),ENSG00000128908(INO80),ENSG00000165392(WRN),ENSG00000100888(CHD8),ENSG00000132740(IGHMBP2),ENSG00000085224(ATRX),ENSG00000113522(RAD50),ENSG00000104738(MCM4),ENSG00000145907(G3BP1),ENSG00000153922(CHD1),ENSG00000258366(RTEL1),ENSG00000073111(MCM2),ENSG0000017000…	0.0336954	0.560069
GO:0055024	regulation of cardiac muscle tissue development	biological_process	19	4842	49	21445	ENSG00000127445(PIN1),ENSG00000138685(FGF2),ENSG00000185386(MAPK11),ENSG00000198563(DDX39B),ENSG00000166923(GREM1),ENSG00000102678(FGF9),ENSG00000149596(JPH2),ENSG00000077782(FGFR1),ENSG00000066468(FGFR2),ENSG00000163513(TGFBR2),ENSG00000178568(ERBB4),ENSG00000112062(MAPK14),ENSG00000151748(SAV1),ENSG00000168214(RBPJ),ENSG00000183072(NKX2-5),ENSG00000154342(WNT3A),ENSG00000114861(FOXP1),ENSG00000…	0.0433111	0.634004
GO:0071320	cellular response to cAMP	biological_process	19	4842	49	21445	ENSG00000123104(ITPR2),ENSG00000127314(RAP1B),ENSG00000086991(NOX4),ENSG00000115461(IGFBP5),ENSG00000113448(PDE4D),ENSG00000103569(AQP9),ENSG00000240583(AQP1),ENSG00000164588(HCN1),ENSG00000147465(STAR),ENSG00000145545(SRD5A1),ENSG00000107263(RAPGEF1),ENSG00000092820(EZR),ENSG00000079337(RAPGEF3),ENSG00000100678(SLC8A3),ENSG00000183023(SLC8A1),ENSG00000001626(CFTR),ENSG00000116473(RAP1A),ENSG0000…	0.0433111	0.634004
GO:0048168	regulation of neuronal synaptic plasticity	biological_process	19	4842	49	21445	ENSG00000118058(KMT2A),ENSG00000197283(SYNGAP1),ENSG00000115839(RAB3GAP1),ENSG00000058404(CAMK2B),ENSG00000168959(GRM5),ENSG00000198576(ARC),ENSG00000164418(GRIK2),ENSG00000251322(SHANK3),ENSG00000196712(NF1),ENSG00000165802(NSMF),ENSG00000133216(EPHB2),ENSG00000176884(GRIN1),ENSG00000070808(CAMK2A),ENSG00000154118(JPH3),ENSG00000082701(GSK3B),ENSG00000187902(SHISA7),ENSG00000237515(SHISA9),ENSG0…	0.0433111	0.634004
GO:0019228	neuronal action potential	biological_process	12	4842	31	21445	ENSG00000109991(P2RX3),ENSG00000177425(PAWR),ENSG00000007314(SCN4A),ENSG00000100346(CACNA1I),ENSG00000135643(KCNMB4),ENSG00000177301(KCNA2),ENSG00000144285(SCN1A),ENSG00000171121(KCNMB3),ENSG00000136531(SCN2A),ENSG00000164418(GRIK2),ENSG00000151150(ANK3),ENSG00000111262(KCNA1),	0.0990321	0.887486
GO:0030201	heparan sulfate proteoglycan metabolic process	biological_process	12	4842	31	21445	ENSG00000070614(NDST1),ENSG00000138604(GLCE),ENSG00000063660(GPC1),ENSG00000015532(XYLT2),ENSG00000171004(HS6ST2),ENSG00000185352(HS6ST3),ENSG00000173083(HPSE),ENSG00000196562(SULF2),ENSG00000149541(B3GAT3),ENSG00000111817(DSE),ENSG00000162694(EXTL2),ENSG00000125430(HS3ST3B1),	0.0990321	0.887486
GO:0021885	forebrain cell migration	biological_process	24	4842	62	21445	ENSG00000139197(PEX5),ENSG00000077782(FGFR1),ENSG00000185737(NRG3),ENSG00000171943(SRGAP2C),ENSG00000118257(NRP2),ENSG00000188906(LRRK2),ENSG00000205336(ADGRG1),ENSG00000163492(CCDC141),ENSG00000187122(SLIT1),ENSG00000146648(EGFR),ENSG00000107562(CXCL12),ENSG00000173406(DAB1),ENSG00000125505(MBOAT7),ENSG00000198914(POU3F3),ENSG00000274211(SOCS7),ENSG00000168329(CX3CR1),ENSG00000169379(ARL13B),ENS…	0.0250477	0.49517
GO:0060135	maternal process involved in female pregnancy	biological_process	24	4842	62	21445	ENSG00000179841(AKAP5),ENSG00000091879(ANGPT2),ENSG00000057657(PRDM1),ENSG00000172270(BSG),ENSG00000142208(AKT1),ENSG00000204217(BMPR2),ENSG00000128335(APOL2),ENSG00000125686(MED1),ENSG00000134760(DSG1),ENSG00000164442(CITED2),ENSG00000128342(LIF),ENSG00000173320(STOX2),ENSG00000162552(WNT4),ENSG00000169083(AR),ENSG00000145730(PAM),ENSG00000124212(PTGIS),ENSG00000086598(TMED2),ENSG00000091831(ESR…	0.0250477	0.49517
GO:0032330	regulation of chondrocyte differentiation	biological_process	17	4842	44	21445	ENSG00000127948(POR),ENSG00000166949(SMAD3),ENSG00000090863(GLG1),ENSG00000162878(PKDCC),ENSG00000006747(SCIN),ENSG00000183688(FAM101B),ENSG00000110693(SOX6),ENSG00000151388(ADAMTS12),ENSG00000166923(GREM1),ENSG00000134013(LOXL2),ENSG00000168779(SHOX2),ENSG00000173039(RELA),ENSG00000106799(TGFBR1),ENSG00000134532(SOX5),ENSG00000074047(GLI2),ENSG00000125378(BMP4),ENSG00000170577(SIX2),	0.0558548	0.709421
GO:0030514	negative regulation of BMP signaling pathway	biological_process	17	4842	44	21445	ENSG00000166147(FBN1),ENSG00000090539(CHRD),ENSG00000105974(CAV1),ENSG00000070404(FSTL3),ENSG00000198742(SMURF1),ENSG00000157933(SKI),ENSG00000100614(PPM1A),ENSG00000064393(HIPK2),ENSG00000174453(VWC2L),ENSG00000179284(DAND5),ENSG00000166923(GREM1),ENSG00000104332(SFRP1),ENSG00000180875(GREM2),ENSG00000174106(LEMD3),ENSG00000188730(VWC2),ENSG00000101938(CHRDL1),ENSG00000158747(NBL1),	0.0558548	0.709421
GO:0048368	lateral mesoderm development	biological_process	5	4842	13	21445	ENSG00000107779(BMPR1A),ENSG00000164442(CITED2),ENSG00000179284(DAND5),ENSG00000077782(FGFR1),ENSG00000175387(SMAD2),	0.242099	1
GO:0048333	mesodermal cell differentiation	biological_process	15	4842	39	21445	ENSG00000176692(FOXC2),ENSG00000066468(FGFR2),ENSG00000170577(SIX2),ENSG00000125378(BMP4),ENSG00000149948(HMGA2),ENSG00000154342(WNT3A),ENSG00000064655(EYA2),ENSG00000147050(KDM6A),ENSG00000122641(INHBA),ENSG00000164171(ITGA2),ENSG00000104313(EYA1),ENSG00000259207(ITGB3),ENSG00000077782(FGFR1),ENSG00000107779(BMPR1A),ENSG00000162367(TAL1),	0.0723184	0.788874
GO:0046498	S-adenosylhomocysteine metabolic process	biological_process	5	4842	13	21445	ENSG00000149089(APIP),ENSG00000168710(AHCYL1),ENSG00000158467(AHCYL2),ENSG00000130816(DNMT1),ENSG00000116237(ICMT),	0.242099	1
GO:0060850	regulation of transcription involved in cell fate commitment	biological_process	10	4842	26	21445	ENSG00000117707(PROX1),ENSG00000163623(NKX6-1),ENSG00000069667(RORA),ENSG00000116254(CHD5),ENSG00000125378(BMP4),ENSG00000138136(LBX1),ENSG00000139613(SMARCC2),ENSG00000143365(RORC),ENSG00000007372(PAX6),ENSG00000106038(EVX1),	0.12985	0.980552
GO:0070365	hepatocyte differentiation	biological_process	5	4842	13	21445	ENSG00000164171(ITGA2),ENSG00000162998(FRZB),ENSG00000165891(E2F7),ENSG00000117707(PROX1),ENSG00000125378(BMP4),	0.242099	1
GO:0010667	negative regulation of cardiac muscle cell apoptotic process	biological_process	5	4842	13	21445	ENSG00000183072(NKX2-5),ENSG00000140992(PDPK1),ENSG00000079337(RAPGEF3),ENSG00000141052(MYOCD),ENSG00000124523(SIRT5),	0.242099	1
GO:0036010	protein localization to endosome	biological_process	5	4842	13	21445	ENSG00000111737(RAB35),ENSG00000137642(SORL1),ENSG00000078902(TOLLIP),ENSG00000092820(EZR),ENSG00000100139(MICALL1),	0.242099	1
GO:0045879	negative regulation of smoothened signaling pathway	biological_process	10	4842	26	21445	ENSG00000072062(PRKACA),ENSG00000090539(CHRD),ENSG00000185920(PTCH1),ENSG00000078246(TULP3),ENSG00000142875(PRKACB),ENSG00000111783(RFX4),ENSG00000107882(SUFU),ENSG00000126603(GLIS2),ENSG00000163913(IFT122),ENSG00000213859(KCTD11),	0.12985	0.980552
GO:0042953	lipoprotein transport	biological_process	5	4842	13	21445	ENSG00000123384(LRP1),ENSG00000038945(MSR1),ENSG00000084674(APOB),ENSG00000166501(PRKCB),ENSG00000186908(ZDHHC17),	0.242099	1
GO:0010524	positive regulation of calcium ion transport into cytosol	biological_process	20	4842	52	21445	ENSG00000186439(TRDN),ENSG00000087088(BAX),ENSG00000078549(ADCYAP1R1),ENSG00000197386(HTT),ENSG00000160014(CALM3),ENSG00000109991(P2RX3),ENSG00000125378(BMP4),ENSG00000124181(PLCG1),ENSG00000101188(NTSR1),ENSG00000154096(THY1),ENSG00000138741(TRPC3),ENSG00000140992(PDPK1),ENSG00000138755(CXCL9),ENSG00000187258(NPSR1),ENSG00000010610(CD4),ENSG00000149596(JPH2),ENSG00000100739(BDKRB1),ENSG000001059…	0.0412099	0.613049
GO:0008143	poly(A) binding	molecular_function	5	4842	13	21445	ENSG00000141543(EIF4A3),ENSG00000135316(SYNCRIP),ENSG00000215301(DDX3X),ENSG00000116001(TIA1),ENSG00000100722(ZC3H14),	0.242099	1
GO:0046710	GDP metabolic process	biological_process	5	4842	13	21445	ENSG00000130830(MPP1),ENSG00000075711(DLG1),ENSG00000081026(MAGI3),ENSG00000108852(MPP2),ENSG00000143774(GUK1),	0.242099	1
GO:0006000	fructose metabolic process	biological_process	5	4842	13	21445	ENSG00000140263(SORD),ENSG00000149476(TKFC),ENSG00000114268(PFKFB4),ENSG00000170525(PFKFB3),ENSG00000123836(PFKFB2),	0.242099	1
GO:0006878	cellular copper ion homeostasis	biological_process	5	4842	13	21445	ENSG00000165240(ATP7A),ENSG00000171867(PRNP),ENSG00000177556(ATOX1),ENSG00000101997(CCDC22),ENSG00000142192(APP),	0.242099	1
GO:0030547	receptor inhibitor activity	molecular_function	5	4842	13	21445	ENSG00000140009(ESR2),ENSG00000136695(IL36RN),ENSG00000180155(LYNX1),ENSG00000137496(IL18BP),ENSG00000163956(LRPAP1),	0.242099	1
GO:1902603	carnitine transmembrane transport	biological_process	5	4842	13	21445	ENSG00000110090(CPT1A),ENSG00000131791(PRKAB2),ENSG00000278540(ACACA),ENSG00000076555(ACACB),ENSG00000162409(PRKAA2),	0.242099	1
GO:0010745	negative regulation of macrophage derived foam cell differentiation	biological_process	5	4842	13	21445	ENSG00000186951(PPARA),ENSG00000165029(ABCA1),ENSG00000259207(ITGB3),ENSG00000100906(NFKBIA),ENSG00000131408(NR1H2),	0.242099	1
GO:0016558	protein import into peroxisome matrix	biological_process	5	4842	13	21445	ENSG00000157911(PEX10),ENSG00000114757(PEX5L),ENSG00000215193(PEX26),ENSG00000139197(PEX5),ENSG00000102910(LONP2),	0.242099	1
GO:0006677	glycosylceramide metabolic process	biological_process	5	4842	13	21445	ENSG00000188603(CLN3),ENSG00000102393(GLA),ENSG00000160408(ST6GALNAC6),ENSG00000070610(GBA2),ENSG00000132356(PRKAA1),	0.242099	1
GO:0070633	transepithelial transport	biological_process	5	4842	13	21445	ENSG00000240583(AQP1),ENSG00000132677(RHBG),ENSG00000167995(BEST1),ENSG00000089057(SLC23A2),ENSG00000064651(SLC12A2),	0.242099	1
GO:0071564	npBAF complex	cellular_component	5	4842	13	21445	ENSG00000080503(SMARCA2),ENSG00000073584(SMARCE1),ENSG00000139613(SMARCC2),ENSG00000117713(ARID1A),ENSG00000141380(SS18),	0.242099	1
GO:0032392	DNA geometric change	biological_process	25	4842	65	21445	ENSG00000153922(CHD1),ENSG00000029993(HMGB3),ENSG00000258366(RTEL1),ENSG00000170004(CHD3),ENSG00000121988(ZRANB3),ENSG00000173575(CHD2),ENSG00000104884(ERCC2),ENSG00000112249(ASCC3),ENSG00000127311(HELB),ENSG00000020922(MRE11A),ENSG00000128908(INO80),ENSG00000100888(CHD8),ENSG00000085224(ATRX),ENSG00000113522(RAD50),ENSG00000185129(PURA),ENSG00000145907(G3BP1),ENSG00000073111(MCM2),ENSG0000021530…	0.0238415	0.481727
GO:0072044	collecting duct development	biological_process	5	4842	13	21445	ENSG00000125378(BMP4),ENSG00000008710(PKD1),ENSG00000151208(DLG5),ENSG00000125618(PAX8),ENSG00000167580(AQP2),	0.242099	1
GO:0097067	cellular response to thyroid hormone stimulus	biological_process	5	4842	13	21445	ENSG00000103811(CTSH),ENSG00000164733(CTSB),ENSG00000125686(MED1),ENSG00000125378(BMP4),ENSG00000163131(CTSS),	0.242099	1
GO:0015939	pantothenate metabolic process	biological_process	5	4842	13	21445	ENSG00000169710(FASN),ENSG00000112303(VNN2),ENSG00000138074(SLC5A6),ENSG00000138621(PPCDC),ENSG00000125779(PANK2),	0.242099	1
GO:0033119	negative regulation of RNA splicing	biological_process	10	4842	26	21445	ENSG00000111786(SRSF9),ENSG00000119314(PTBP3),ENSG00000205937(RNPS1),ENSG00000157540(DYRK1A),ENSG00000105221(AKT2),ENSG00000150459(SAP18),ENSG00000011304(PTBP1),ENSG00000117569(PTBP2),ENSG00000147274(RBMX),ENSG00000101489(CELF4),	0.12985	0.980552
GO:0009312	oligosaccharide biosynthetic process	biological_process	5	4842	13	21445	ENSG00000172318(B3GALT1),ENSG00000117069(ST6GALNAC5),ENSG00000070526(ST6GALNAC1),ENSG00000117394(SLC2A1),ENSG00000160408(ST6GALNAC6),	0.242099	1
GO:0006684	sphingomyelin metabolic process	biological_process	5	4842	13	21445	ENSG00000100596(SPTLC2),ENSG00000136699(SMPD4),ENSG00000182156(ENPP7),ENSG00000188603(CLN3),ENSG00000166311(SMPD1),	0.242099	1
GO:0032099	negative regulation of appetite	biological_process	5	4842	13	21445	ENSG00000174697(LEP),ENSG00000186951(PPARA),ENSG00000117691(NENF),ENSG00000140463(BBS4),ENSG00000163794(UCN),	0.242099	1
GO:0015937	coenzyme A biosynthetic process	biological_process	5	4842	13	21445	ENSG00000138621(PPCDC),ENSG00000120137(PANK3),ENSG00000278540(ACACA),ENSG00000125779(PANK2),ENSG00000076555(ACACB),	0.242099	1
GO:0051969	regulation of transmission of nerve impulse	biological_process	5	4842	13	21445	ENSG00000164171(ITGA2),ENSG00000177425(PAWR),ENSG00000166148(AVPR1A),ENSG00000117971(CHRNB4),ENSG00000116147(TNR),	0.242099	1
GO:0032769	negative regulation of monooxygenase activity	biological_process	5	4842	13	21445	ENSG00000102393(GLA),ENSG00000162676(GFI1),ENSG00000118432(CNR1),ENSG00000105974(CAV1),ENSG00000082701(GSK3B),	0.242099	1
GO:0000731	DNA synthesis involved in DNA repair	biological_process	5	4842	13	21445	ENSG00000062822(POLD1),ENSG00000096717(SIRT1),ENSG00000077514(POLD3),ENSG00000177084(POLE),ENSG00000165392(WRN),	0.242099	1
GO:0032183	SUMO binding	molecular_function	5	4842	13	21445	ENSG00000078902(TOLLIP),ENSG00000141582(CBX4),ENSG00000189051(RNF222),ENSG00000140464(PML),ENSG00000149273(RPS3),	0.242099	1
GO:0071364	cellular response to epidermal growth factor stimulus	biological_process	10	4842	26	21445	ENSG00000126581(BECN1),ENSG00000125686(MED1),ENSG00000109917(ZPR1),ENSG00000142208(AKT1),ENSG00000146648(EGFR),ENSG00000140992(PDPK1),ENSG00000084207(GSTP1),ENSG00000108819(PPP1R9B),ENSG00000124181(PLCG1),ENSG00000136848(DAB2IP),	0.12985	0.980552
GO:0038066	p38MAPK cascade	biological_process	10	4842	26	21445	ENSG00000085511(MAP3K4),ENSG00000092820(EZR),ENSG00000111961(SASH1),ENSG00000112062(MAPK14),ENSG00000136848(DAB2IP),ENSG00000075711(DLG1),ENSG00000177463(NR2C2),ENSG00000019991(HGF),ENSG00000198909(MAP3K3),ENSG00000081913(PHLPP1),	0.12985	0.980552
GO:0046931	pore complex assembly	biological_process	5	4842	13	21445	ENSG00000110713(NUP98),ENSG00000111581(NUP107),ENSG00000058804(NDC1),ENSG00000163468(CCT3),ENSG00000102900(NUP93),	0.242099	1
GO:0051354	negative regulation of oxidoreductase activity	biological_process	10	4842	26	21445	ENSG00000118432(CNR1),ENSG00000257017(HP),ENSG00000162676(GFI1),ENSG00000185345(PARK2),ENSG00000182346(DAOA),ENSG00000082701(GSK3B),ENSG00000188906(LRRK2),ENSG00000105974(CAV1),ENSG00000185973(TMLHE),ENSG00000102393(GLA),	0.12985	0.980552
GO:2000479	regulation of cAMP-dependent protein kinase activity	biological_process	5	4842	13	21445	ENSG00000108946(PRKAR1A),ENSG00000171033(PKIA),ENSG00000130766(SESN2),ENSG00000005249(PRKAR2B),ENSG00000096717(SIRT1),	0.242099	1
GO:0060401	cytosolic calcium ion transport	biological_process	48	4842	125	21445	ENSG00000138741(TRPC3),ENSG00000154118(JPH3),ENSG00000154096(THY1),ENSG00000184304(PRKD1),ENSG00000124181(PLCG1),ENSG00000151067(CACNA1C),ENSG00000197386(HTT),ENSG00000254087(LYN),ENSG00000109991(P2RX3),ENSG00000078549(ADCYAP1R1),ENSG00000125378(BMP4),ENSG00000198947(DMD),ENSG00000110680(CALCA),ENSG00000186439(TRDN),ENSG00000142185(TRPM2),ENSG00000072062(PRKACA),ENSG00000138685(FGF2),ENSG00000085…	0.002195	0.098576
GO:0046324	regulation of glucose import	biological_process	23	4842	60	21445	ENSG00000142208(AKT1),ENSG00000170476(MZB1),ENSG00000157500(APPL1),ENSG00000277443(MARCKS),ENSG00000135828(RNASEL),ENSG00000169696(ASPSCR1),ENSG00000232810(TNF),ENSG00000116473(RAP1A),ENSG00000064300(NGFR),ENSG00000105221(AKT2),ENSG00000095637(SORBS1),ENSG00000169047(IRS1),ENSG00000110436(SLC1A2),ENSG00000006831(ADIPOR2),ENSG00000077463(SIRT6),ENSG00000162344(FGF19),ENSG00000125744(RTN2),ENSG0000…	0.0305181	0.532545
GO:0035195	gene silencing by miRNA	biological_process	18	4842	47	21445	ENSG00000206557(TRIM71),ENSG00000113360(DROSHA),ENSG00000144791(LIMD1),ENSG00000092847(AGO1),ENSG00000129474(AJUBA),ENSG00000134644(PUM1),ENSG00000124571(XPO5),ENSG00000142279(WTIP),ENSG00000166949(SMAD3),ENSG00000123908(AGO2),ENSG00000165819(METTL3),ENSG00000126070(AGO3),ENSG00000090905(TNRC6A),ENSG00000087087(SRRT),ENSG00000125107(CNOT1),ENSG00000175387(SMAD2),ENSG00000139546(TARBP2),ENSG000001…	0.0530963	0.695924
GO:0021517	ventral spinal cord development	biological_process	18	4842	47	21445	ENSG00000185920(PTCH1),ENSG00000187240(DYNC2H1),ENSG00000107882(SUFU),ENSG00000106038(EVX1),ENSG00000180818(HOXC10),ENSG00000121454(LHX4),ENSG00000114861(FOXP1),ENSG00000159556(ISL2),ENSG00000007372(PAX6),ENSG00000173406(DAB1),ENSG00000074047(GLI2),ENSG00000143013(LMO4),ENSG00000158555(GDPD5),ENSG00000163623(NKX6-1),ENSG00000182372(CLN8),ENSG00000182968(SOX1),ENSG00000177468(OLIG3),ENSG0000013813…	0.0530963	0.695924
GO:0031641	regulation of myelination	biological_process	13	4842	34	21445	ENSG00000124920(MYRF),ENSG00000064300(NGFR),ENSG00000132970(WASF3),ENSG00000068903(SIRT2),ENSG00000204231(RXRB),ENSG00000019991(HGF),ENSG00000109917(ZPR1),ENSG00000142208(AKT1),ENSG00000149256(TENM4),ENSG00000042832(TG),ENSG00000131759(RARA),ENSG00000184454(NCMAP),ENSG00000075711(DLG1),	0.0940946	0.865394
GO:0004536	deoxyribonuclease activity	molecular_function	26	4842	68	21445	ENSG00000105612(DNASE2),ENSG00000272410(RP11-438J1.1),ENSG00000149273(RPS3),ENSG00000182185(RAD51B),ENSG00000282827(ATRIP),ENSG00000185379(RAD51D),ENSG00000154328(NEIL2),ENSG00000213918(DNASE1),ENSG00000169598(DFFB),ENSG00000167968(DNASE1L2),ENSG00000198690(FAN1),ENSG00000172183(ISG20),ENSG00000121988(ZRANB3),ENSG00000020922(MRE11A),ENSG00000123415(SMUG1),ENSG00000178295(GEN1),ENSG00000113522(RAD…	0.0226731	0.472562
GO:0032206	positive regulation of telomere maintenance	biological_process	13	4842	34	21445	ENSG00000085224(ATRX),ENSG00000039650(PNKP),ENSG00000012061(ERCC1),ENSG00000141499(WRAP53),ENSG00000173273(TNKS),ENSG00000147421(HMBOX1),ENSG00000076984(MAP2K7),ENSG00000085511(MAP3K4),ENSG00000151414(NEK7),ENSG00000100030(MAPK1),ENSG00000132604(TERF2),ENSG00000258366(RTEL1),ENSG00000089022(MAPKAPK5),	0.0940946	0.865394
GO:0071526	semaphorin-plexin signaling pathway	biological_process	13	4842	34	21445	ENSG00000012171(SEMA3B),ENSG00000118257(NRP2),ENSG00000112902(SEMA5A),ENSG00000095539(SEMA4G),ENSG00000168758(SEMA4C),ENSG00000075223(SEMA3C),ENSG00000105976(MET),ENSG00000135622(SEMA4F),ENSG00000006607(FARP2),ENSG00000130827(PLXNA3),ENSG00000221866(PLXNA4),ENSG00000076356(PLXNA2),ENSG00000187764(SEMA4D),	0.0940946	0.865394
GO:0001573	ganglioside metabolic process	biological_process	13	4842	34	21445	ENSG00000204386(NEU1),ENSG00000157350(ST3GAL2),ENSG00000008513(ST3GAL1),ENSG00000115525(ST3GAL5),ENSG00000177511(ST8SIA3),ENSG00000117069(ST6GALNAC5),ENSG00000160408(ST6GALNAC6),ENSG00000140557(ST8SIA2),ENSG00000135454(B4GALNT1),ENSG00000162139(NEU3),ENSG00000070526(ST6GALNAC1),ENSG00000204099(NEU4),ENSG00000070731(ST6GALNAC2),	0.0940946	0.865394
GO:0035023	regulation of Rho protein signal transduction	biological_process	42	4842	110	21445	ENSG00000165029(ABCA1),ENSG00000127084(FGD3),ENSG00000126217(MCF2L),ENSG00000177106(EPS8L2),ENSG00000134215(VAV3),ENSG00000214944(ARHGEF28),ENSG00000074964(ARHGEF10L),ENSG00000126822(PLEKHG3),ENSG00000064300(NGFR),ENSG00000053524(MCF2L2),ENSG00000159842(ABR),ENSG00000180263(FGD6),ENSG00000236699(ARHGEF38),ENSG00000205726(ITSN1),ENSG00000196914(ARHGEF12),ENSG00000006607(FARP2),ENSG00000160145(KALR…	0.00442003	0.168599
GO:0021515	cell differentiation in spinal cord	biological_process	21	4842	55	21445	ENSG00000182372(CLN8),ENSG00000163623(NKX6-1),ENSG00000162367(TAL1),ENSG00000177468(OLIG3),ENSG00000138136(LBX1),ENSG00000182968(SOX1),ENSG00000158555(GDPD5),ENSG00000143013(LMO4),ENSG00000143869(GDF7),ENSG00000159556(ISL2),ENSG00000154342(WNT3A),ENSG00000112139(MDGA1),ENSG00000121454(LHX4),ENSG00000180818(HOXC10),ENSG00000074047(GLI2),ENSG00000162490(DRAXIN),ENSG00000007372(PAX6),ENSG00000187240…	0.0391637	0.60218
GO:0035249	synaptic transmission, glutamatergic	biological_process	24	4842	63	21445	ENSG00000118432(CNR1),ENSG00000120899(PTK2B),ENSG00000102468(HTR2A),ENSG00000064300(NGFR),ENSG00000150394(CDH8),ENSG00000174871(CNIH2),ENSG00000176884(GRIN1),ENSG00000115902(SLC1A4),ENSG00000198722(UNC13B),ENSG00000116147(TNR),ENSG00000157680(DGKI),ENSG00000163794(UCN),ENSG00000148053(NTRK2),ENSG00000198400(NTRK1),ENSG00000115839(RAB3GAP1),ENSG00000179915(NRXN1),ENSG00000163485(ADORA1),ENSG000001…	0.0290001	0.527721
GO:0002691	regulation of cellular extravasation	biological_process	8	4842	21	21445	ENSG00000182621(PLCB1),ENSG00000050628(PTGER3),ENSG00000170962(PDGFD),ENSG00000177425(PAWR),ENSG00000107562(CXCL12),ENSG00000159842(ABR),ENSG00000137077(CCL21),ENSG00000151651(ADAM8),	0.171745	1
GO:0002029	desensitization of G-protein coupled receptor protein signaling pathway	biological_process	8	4842	21	21445	ENSG00000141480(ARRB2),ENSG00000148926(ADM),ENSG00000137486(ARRB1),ENSG00000110680(CALCA),ENSG00000079805(DNM2),ENSG00000198055(GRK6),ENSG00000050628(PTGER3),ENSG00000173020(ADRBK1),	0.171745	1
GO:1903393	positive regulation of adherens junction organization	biological_process	8	4842	21	21445	ENSG00000076201(PTPN23),ENSG00000248905(FMN1),ENSG00000162552(WNT4),ENSG00000100034(PPM1F),ENSG00000115109(EPB41L5),ENSG00000149177(PTPRJ),ENSG00000104332(SFRP1),ENSG00000166949(SMAD3),	0.171745	1
GO:0070577	lysine-acetylated histone binding	molecular_function	8	4842	21	21445	ENSG00000028310(BRD9),ENSG00000076108(BAZ2A),ENSG00000166164(BRD7),ENSG00000141867(BRD4),ENSG00000142453(CARM1),ENSG00000118058(KMT2A),ENSG00000204256(BRD2),ENSG00000122779(TRIM24),	0.171745	1
GO:2000463	positive regulation of excitatory postsynaptic potential	biological_process	8	4842	21	21445	ENSG00000251322(SHANK3),ENSG00000082701(GSK3B),ENSG00000176406(RIMS2),ENSG00000099365(STX1B),ENSG00000120899(PTK2B),ENSG00000111249(CUX2),ENSG00000179915(NRXN1),ENSG00000176884(GRIN1),	0.171745	1
GO:0010874	regulation of cholesterol efflux	biological_process	8	4842	21	21445	ENSG00000165029(ABCA1),ENSG00000100906(NFKBIA),ENSG00000123384(LRP1),ENSG00000149357(LAMTOR1),ENSG00000198911(SREBF2),ENSG00000185920(PTCH1),ENSG00000131408(NR1H2),ENSG00000096717(SIRT1),	0.171745	1
GO:0009214	cyclic nucleotide catabolic process	biological_process	8	4842	21	21445	ENSG00000205268(PDE7A),ENSG00000204628(GNB2L1),ENSG00000123360(PDE1B),ENSG00000184588(PDE4B),ENSG00000113448(PDE4D),ENSG00000105650(PDE4C),ENSG00000079337(RAPGEF3),ENSG00000173786(CNP),	0.171745	1
GO:0008327	methyl-CpG binding	molecular_function	8	4842	21	21445	ENSG00000161036(LRWD1),ENSG00000071655(MBD3),ENSG00000173276(ZBTB21),ENSG00000141644(MBD1),ENSG00000169057(MECP2),ENSG00000177311(ZBTB38),ENSG00000116455(WDR77),ENSG00000130816(DNMT1),	0.171745	1
GO:0051018	protein kinase A binding	molecular_function	16	4842	42	21445	ENSG00000105127(AKAP8),ENSG00000188906(LRRK2),ENSG00000072062(PRKACA),ENSG00000149273(RPS3),ENSG00000131759(RARA),ENSG00000005249(PRKAR2B),ENSG00000179841(AKAP5),ENSG00000023516(AKAP11),ENSG00000170011(MYRIP),ENSG00000108946(PRKAR1A),ENSG00000198626(RYR2),ENSG00000170776(AKAP13),ENSG00000082701(GSK3B),ENSG00000171033(PKIA),ENSG00000197976(AKAP17A),ENSG00000092820(EZR),	0.0686694	0.767356
GO:1900744	regulation of p38MAPK cascade	biological_process	8	4842	21	21445	ENSG00000111961(SASH1),ENSG00000092820(EZR),ENSG00000085511(MAP3K4),ENSG00000019991(HGF),ENSG00000075711(DLG1),ENSG00000136848(DAB2IP),ENSG00000081913(PHLPP1),ENSG00000198909(MAP3K3),	0.171745	1
GO:0005540	hyaluronic acid binding	molecular_function	8	4842	21	21445	ENSG00000187664(HAPLN4),ENSG00000010327(STAB1),ENSG00000026508(CD44),ENSG00000130287(NCAN),ENSG00000133800(LYVE1),ENSG00000157766(ACAN),ENSG00000140511(HAPLN3),ENSG00000204381(LAYN),	0.171745	1
GO:0050687	negative regulation of defense response to virus	biological_process	8	4842	21	21445	ENSG00000055332(EIF2AK2),ENSG00000139546(TARBP2),ENSG00000138032(PPM1B),ENSG00000197111(PCBP2),ENSG00000112343(TRIM38),ENSG00000185745(IFIT1),ENSG00000204516(MICB),ENSG00000149476(TKFC),	0.171745	1
GO:0060074	synapse maturation	biological_process	8	4842	21	21445	ENSG00000179915(NRXN1),ENSG00000162599(NFIA),ENSG00000100095(SEZ6L),ENSG00000058404(CAMK2B),ENSG00000063015(SEZ6),ENSG00000072071(ADGRL1),ENSG00000136848(DAB2IP),ENSG00000099864(PALM),	0.171745	1
GO:1903725	regulation of phospholipid metabolic process	biological_process	24	4842	63	21445	ENSG00000138685(FGF2),ENSG00000145016(RUBCN),ENSG00000141506(PIK3R5),ENSG00000197122(SRC),ENSG00000130304(SLC27A1),ENSG00000068078(FGFR3),ENSG00000167207(NOD2),ENSG00000102755(FLT1),ENSG00000100100(PIK3IP1),ENSG00000134215(VAV3),ENSG00000069122(ADGRF5),ENSG00000137077(CCL21),ENSG00000178568(ERBB4),ENSG00000110148(CCKBR),ENSG00000136848(DAB2IP),ENSG00000126775(ATG14),ENSG00000160293(VAV2),ENSG0000…	0.0290001	0.527721
GO:0071731	response to nitric oxide	biological_process	8	4842	21	21445	ENSG00000115705(TPO),ENSG00000138668(HNRNPD),ENSG00000240583(AQP1),ENSG00000116984(MTR),ENSG00000156709(AIFM1),ENSG00000123374(CDK2),ENSG00000079805(DNM2),ENSG00000125378(BMP4),	0.171745	1
GO:0035268	protein mannosylation	biological_process	8	4842	21	21445	ENSG00000009830(POMT2),ENSG00000165905(GYLTL1B),ENSG00000132581(SDF2),ENSG00000130714(POMT1),ENSG00000106692(FKTN),ENSG00000118600(TMEM5),ENSG00000174684(B4GAT1),ENSG00000214960(ISPD),	0.171745	1
GO:0005865	striated muscle thin filament	cellular_component	8	4842	21	21445	ENSG00000170807(LMOD2),ENSG00000138594(TMOD3),ENSG00000167460(TPM4),ENSG00000101470(TNNC2),ENSG00000130595(TNNT3),ENSG00000143549(TPM3),ENSG00000159173(TNNI1),ENSG00000140416(TPM1),	0.171745	1
GO:0035327	transcriptionally active chromatin	cellular_component	8	4842	21	21445	ENSG00000117115(PADI2),ENSG00000072364(AFF4),ENSG00000107371(EXOSC3),ENSG00000128915(ICE2),ENSG00000141456(PELP1),ENSG00000105656(ELL),ENSG00000091831(ESR1),ENSG00000164985(PSIP1),	0.171745	1
GO:1903010	regulation of bone development	biological_process	8	4842	21	21445	ENSG00000142453(CARM1),ENSG00000120659(TNFSF11),ENSG00000166923(GREM1),ENSG00000164038(SLC9B2),ENSG00000183688(FAM101B),ENSG00000119714(GPR68),ENSG00000127948(POR),ENSG00000183160(TMEM119),	0.171745	1
GO:0014850	response to muscle activity	biological_process	8	4842	21	21445	ENSG00000145545(SRD5A1),ENSG00000179841(AKAP5),ENSG00000164171(ITGA2),ENSG00000198626(RYR2),ENSG00000162409(PRKAA2),ENSG00000162430(SEPN1),ENSG00000105221(AKT2),ENSG00000185739(SRL),	0.171745	1
GO:1901796	regulation of signal transduction by p53 class mediator	biological_process	19	4842	50	21445	ENSG00000116254(CHD5),ENSG00000147889(CDKN2A),ENSG00000153246(PLA2R1),ENSG00000170633(RNF34),ENSG00000092871(RFFL),ENSG00000183955(SETD8),ENSG00000185499(MUC1),ENSG00000135679(MDM2),ENSG00000122779(TRIM24),ENSG00000166068(SPRED1),ENSG00000141682(PMAIP1),ENSG00000157540(DYRK1A),ENSG00000198369(SPRED2),ENSG00000096717(SIRT1),ENSG00000177374(HIC1),ENSG00000186834(HEXIM1),ENSG00000026508(CD44),ENSG00…	0.0504084	0.670291
GO:0030204	chondroitin sulfate metabolic process	biological_process	22	4842	58	21445	ENSG00000109956(B3GAT1),ENSG00000171451(DSEL),ENSG00000149541(B3GAT3),ENSG00000136213(CHST12),ENSG00000116704(SLC35D1),ENSG00000162512(SDC3),ENSG00000180767(CHST13),ENSG00000115884(SDC1),ENSG00000122863(CHST3),ENSG00000011465(DCN),ENSG00000015532(XYLT2),ENSG00000131873(CHSY1),ENSG00000130287(NCAN),ENSG00000173546(CSPG4),ENSG00000027847(B4GALT7),ENSG00000111817(DSE),ENSG00000213614(HEXA),ENSG00000…	0.0371818	0.586871
GO:1902692	regulation of neuroblast proliferation	biological_process	11	4842	29	21445	ENSG00000044115(CTNNA1),ENSG00000213859(KCTD11),ENSG00000007372(PAX6),ENSG00000100146(SOX10),ENSG00000006210(CX3CL1),ENSG00000148704(VAX1),ENSG00000188906(LRRK2),ENSG00000171540(OTP),ENSG00000196712(NF1),ENSG00000080166(DCT),ENSG00000168329(CX3CR1),	0.12319	0.944639
GO:0030262	apoptotic nuclear changes	biological_process	11	4842	29	21445	ENSG00000147889(CDKN2A),ENSG00000134398(ERN2),ENSG00000123612(ACVR1C),ENSG00000160570(DEDD2),ENSG00000179526(SHARPIN),ENSG00000087088(BAX),ENSG00000160049(DFFA),ENSG00000189060(H1F0),ENSG00000156709(AIFM1),ENSG00000163687(DNASE1L3),ENSG00000169598(DFFB),	0.12319	0.944639
GO:0033146	regulation of intracellular estrogen receptor signaling pathway	biological_process	11	4842	29	21445	ENSG00000012048(BRCA1),ENSG00000142453(CARM1),ENSG00000169083(AR),ENSG00000167548(KMT2D),ENSG00000125686(MED1),ENSG00000145604(SKP2),ENSG00000100201(DDX17),ENSG00000197122(SRC),ENSG00000111596(CNOT2),ENSG00000125107(CNOT1),ENSG00000109775(UFSP2),	0.12319	0.944639
GO:0034698	response to gonadotropin	biological_process	11	4842	29	21445	ENSG00000130368(MAS1),ENSG00000140009(ESR2),ENSG00000177425(PAWR),ENSG00000136943(CTSV),ENSG00000111206(FOXM1),ENSG00000125618(PAX8),ENSG00000147465(STAR),ENSG00000127948(POR),ENSG00000145545(SRD5A1),ENSG00000165802(NSMF),ENSG00000122641(INHBA),	0.12319	0.944639
GO:2001222	regulation of neuron migration	biological_process	11	4842	29	21445	ENSG00000184194(GPR173),ENSG00000185737(NRG3),ENSG00000163623(NKX6-1),ENSG00000178568(ERBB4),ENSG00000171943(SRGAP2C),ENSG00000165802(NSMF),ENSG00000156687(UNC5D),ENSG00000205336(ADGRG1),ENSG00000082701(GSK3B),ENSG00000136848(DAB2IP),ENSG00000185070(FLRT2),	0.12319	0.944639
GO:0045070	positive regulation of viral genome replication	biological_process	11	4842	29	21445	ENSG00000215301(DDX3X),ENSG00000124214(STAU1),ENSG00000197381(ADARB1),ENSG00000116833(NR5A2),ENSG00000101558(VAPA),ENSG00000166794(PPIB),ENSG00000112343(TRIM38),ENSG00000185745(IFIT1),ENSG00000124164(VAPB),ENSG00000139546(TARBP2),ENSG00000084072(PPIE),	0.12319	0.944639
GO:0043616	keratinocyte proliferation	biological_process	14	4842	37	21445	ENSG00000062038(CDH3),ENSG00000101311(FERMT1),ENSG00000126233(SLURP1),ENSG00000112033(PPARD),ENSG00000170961(HAS2),ENSG00000136943(CTSV),ENSG00000184304(PRKD1),ENSG00000166263(STXBP4),ENSG00000185920(PTCH1),ENSG00000125686(MED1),ENSG00000073282(TP63),ENSG00000152894(PTPRK),ENSG00000164066(INTU),ENSG00000156535(CD109),	0.0892201	0.84809
GO:0002039	p53 binding	molecular_function	28	4842	74	21445	ENSG00000096717(SIRT1),ENSG00000166164(BRD7),ENSG00000141510(TP53),ENSG00000005339(CREBBP),ENSG00000082701(GSK3B),ENSG00000187555(USP7),ENSG00000141867(BRD4),ENSG00000089022(MAPKAPK5),ENSG00000092871(RFFL),ENSG00000183955(SETD8),ENSG00000168411(RFWD3),ENSG00000133878(DUSP26),ENSG00000067369(TP53BP1),ENSG00000131467(PSME3),ENSG00000140538(NTRK3),ENSG00000122779(TRIM24),ENSG00000073282(TP63),ENSG00…	0.02046	0.442716
GO:0051279	regulation of release of sequestered calcium ion into cytosol	biological_process	28	4842	74	21445	ENSG00000149596(JPH2),ENSG00000138755(CXCL9),ENSG00000154127(UBASH3B),ENSG00000140992(PDPK1),ENSG00000187258(NPSR1),ENSG00000072062(PRKACA),ENSG00000183023(SLC8A1),ENSG00000100739(BDKRB1),ENSG00000254087(LYN),ENSG00000197386(HTT),ENSG00000186439(TRDN),ENSG00000198947(DMD),ENSG00000154096(THY1),ENSG00000154118(JPH3),ENSG00000184304(PRKD1),ENSG00000124181(PLCG1),ENSG00000151067(CACNA1C),ENSG0000014…	0.02046	0.442716
GO:0060076	excitatory synapse	cellular_component	76	4842	201	21445	ENSG00000164418(GRIK2),ENSG00000069329(VPS35),ENSG00000179841(AKAP5),ENSG00000157193(LRP8),ENSG00000197122(SRC),ENSG00000047849(MAP4),ENSG00000148053(NTRK2),ENSG00000111052(LIN7A),ENSG00000163110(PDLIM5),ENSG00000148660(CAMK2G),ENSG00000151067(CACNA1C),ENSG00000066468(FGFR2),ENSG00000075340(ADD2),ENSG00000103942(HOMER2),ENSG00000157680(DGKI),ENSG00000142408(CACNG8),ENSG00000165246(NLGN4Y),ENSG000…	0.000195936	0.0148524
GO:0002088	lens development in camera-type eye	biological_process	26	4842	69	21445	ENSG00000151012(SLC7A11),ENSG00000163513(TGFBR2),ENSG00000105325(FZR1),ENSG00000106799(TGFBR1),ENSG00000142627(EPHA2),ENSG00000125378(BMP4),ENSG00000140538(NTRK3),ENSG00000166949(SMAD3),ENSG00000064309(CDON),ENSG00000182968(SOX1),ENSG00000109846(CRYAB),ENSG00000169554(ZEB2),ENSG00000007372(PAX6),ENSG00000141161(UNC45B),ENSG00000117707(PROX1),ENSG00000188158(NHS),ENSG00000135517(MIP),ENSG000001342…	0.0261264	0.504757
GO:0021510	spinal cord development	biological_process	41	4842	109	21445	ENSG00000177468(OLIG3),ENSG00000182968(SOX1),ENSG00000142208(AKT1),ENSG00000182372(CLN8),ENSG00000163623(NKX6-1),ENSG00000196712(NF1),ENSG00000104884(ERCC2),ENSG00000179841(AKAP5),ENSG00000090539(CHRD),ENSG00000162490(DRAXIN),ENSG00000074047(GLI2),ENSG00000114861(FOXP1),ENSG00000112139(MDGA1),ENSG00000159556(ISL2),ENSG00000121481(RNF2),ENSG00000135414(GDF11),ENSG00000008710(PKD1),ENSG00000145545(…	0.00607351	0.208904
GO:0016854	racemase and epimerase activity	molecular_function	6	4842	16	21445	ENSG00000143891(GALM),ENSG00000138604(GLCE),ENSG00000159921(GNE),ENSG00000197713(RPE),ENSG00000171451(DSEL),ENSG00000111817(DSE),	0.229939	1
GO:0016572	histone phosphorylation	biological_process	12	4842	32	21445	ENSG00000154229(PRKCA),ENSG00000162302(RPS6KA4),ENSG00000087586(AURKA),ENSG00000123374(CDK2),ENSG00000145041(VPRBP),ENSG00000100784(RPS6KA5),ENSG00000113648(H2AFY),ENSG00000132356(PRKAA1),ENSG00000162409(PRKAA2),ENSG00000136807(CDK9),ENSG00000166501(PRKCB),ENSG00000149948(HMGA2),	0.116592	0.928759
GO:0034391	regulation of smooth muscle cell apoptotic process	biological_process	6	4842	16	21445	ENSG00000147889(CDKN2A),ENSG00000141480(ARRB2),ENSG00000137486(ARRB1),ENSG00000256053(APOPT1),ENSG00000096717(SIRT1),ENSG00000082701(GSK3B),	0.229939	1
GO:0033173	calcineurin-NFAT signaling cascade	biological_process	9	4842	24	21445	ENSG00000166869(CHP2),ENSG00000102908(NFAT5),ENSG00000171867(PRNP),ENSG00000090020(SLC9A1),ENSG00000071282(LMCD1),ENSG00000065361(ERBB3),ENSG00000107758(PPP3CB),ENSG00000117602(RCAN3),ENSG00000101096(NFATC2),	0.1626	1
GO:0045723	positive regulation of fatty acid biosynthetic process	biological_process	6	4842	16	21445	ENSG00000101076(HNF4A),ENSG00000009950(MLXIPL),ENSG00000131408(NR1H2),ENSG00000165175(MID1IP1),ENSG00000166148(AVPR1A),ENSG00000110243(APOA5),	0.229939	1
GO:0019201	nucleotide kinase activity	molecular_function	9	4842	24	21445	ENSG00000081026(MAGI3),ENSG00000154027(AK5),ENSG00000143774(GUK1),ENSG00000130830(MPP1),ENSG00000075711(DLG1),ENSG00000162433(AK4),ENSG00000004455(AK2),ENSG00000039650(PNKP),ENSG00000108852(MPP2),	0.1626	1
GO:0043198	dendritic shaft	cellular_component	15	4842	40	21445	ENSG00000183023(SLC8A1),ENSG00000179841(AKAP5),ENSG00000005249(PRKAR2B),ENSG00000063015(SEZ6),ENSG00000142192(APP),ENSG00000116584(ARHGEF2),ENSG00000144596(GRIP2),ENSG00000183853(KIRREL),ENSG00000197283(SYNGAP1),ENSG00000196924(FLNA),ENSG00000082701(GSK3B),ENSG00000101188(NTSR1),ENSG00000102468(HTR2A),ENSG00000198121(LPAR1),ENSG00000174871(CNIH2),	0.0844665	0.837696
GO:0042044	fluid transport	biological_process	18	4842	48	21445	ENSG00000121281(ADCY7),ENSG00000170961(HAS2),ENSG00000103569(AQP9),ENSG00000108946(PRKAR1A),ENSG00000167580(AQP2),ENSG00000171885(AQP4),ENSG00000162104(ADCY9),ENSG00000240583(AQP1),ENSG00000165272(AQP3),ENSG00000107560(RAB11FIP2),ENSG00000168710(AHCYL1),ENSG00000142875(PRKACB),ENSG00000129467(ADCY4),ENSG00000072062(PRKACA),ENSG00000165269(AQP7),ENSG00000164742(ADCY1),ENSG00000135517(MIP),ENSG0000…	0.0616692	0.722367
GO:0060218	hematopoietic stem cell differentiation	biological_process	6	4842	16	21445	ENSG00000104884(ERCC2),ENSG00000159640(ACE),ENSG00000173575(CHD2),ENSG00000055332(EIF2AK2),ENSG00000104332(SFRP1),ENSG00000162367(TAL1),	0.229939	1
GO:0030889	negative regulation of B cell proliferation	biological_process	6	4842	16	21445	ENSG00000254087(LYN),ENSG00000147889(CDKN2A),ENSG00000177425(PAWR),ENSG00000136634(IL10),ENSG00000163599(CTLA4),ENSG00000057657(PRDM1),	0.229939	1
GO:0034237	protein kinase A regulatory subunit binding	molecular_function	6	4842	16	21445	ENSG00000105127(AKAP8),ENSG00000198626(RYR2),ENSG00000072062(PRKACA),ENSG00000179841(AKAP5),ENSG00000023516(AKAP11),ENSG00000092820(EZR),	0.229939	1
GO:0010586	miRNA metabolic process	biological_process	6	4842	16	21445	ENSG00000123908(AGO2),ENSG00000173039(RELA),ENSG00000113360(DROSHA),ENSG00000092847(AGO1),ENSG00000206557(TRIM71),ENSG00000144535(DIS3L2),	0.229939	1
GO:0048665	neuron fate specification	biological_process	12	4842	32	21445	ENSG00000104313(EYA1),ENSG00000140538(NTRK3),ENSG00000163623(NKX6-1),ENSG00000138136(LBX1),ENSG00000177468(OLIG3),ENSG00000182968(SOX1),ENSG00000106038(EVX1),ENSG00000107882(SUFU),ENSG00000159556(ISL2),ENSG00000180818(HOXC10),ENSG00000074047(GLI2),ENSG00000007372(PAX6),	0.116592	0.928759
GO:0060219	camera-type eye photoreceptor cell differentiation	biological_process	6	4842	16	21445	ENSG00000149489(ROM1),ENSG00000005513(SOX8),ENSG00000198963(RORB),ENSG00000164588(HCN1),ENSG00000154096(THY1),ENSG00000069188(SDK2),	0.229939	1
GO:0002031	G-protein coupled receptor internalization	biological_process	6	4842	16	21445	ENSG00000148926(ADM),ENSG00000141480(ARRB2),ENSG00000137486(ARRB1),ENSG00000079805(DNM2),ENSG00000110680(CALCA),ENSG00000050628(PTGER3),	0.229939	1
GO:0030125	clathrin vesicle coat	cellular_component	9	4842	24	21445	ENSG00000131374(TBC1D5),ENSG00000141367(CLTC),ENSG00000146648(EGFR),ENSG00000072134(EPN2),ENSG00000118473(SGIP1),ENSG00000070371(CLTCL1),ENSG00000275066(SYNRG),ENSG00000196961(AP2A1),ENSG00000006125(AP2B1),	0.1626	1
GO:0060009	Sertoli cell development	biological_process	6	4842	16	21445	ENSG00000005513(SOX8),ENSG00000085224(ATRX),ENSG00000140009(ESR2),ENSG00000198400(NTRK1),ENSG00000091831(ESR1),ENSG00000115884(SDC1),	0.229939	1
GO:0005262	calcium channel activity	molecular_function	42	4842	112	21445	ENSG00000130433(CACNG6),ENSG00000130943(PKDREJ),ENSG00000184014(DENND5A),ENSG00000109689(STIM2),ENSG00000170456(DENND5B),ENSG00000140090(SLC24A4),ENSG00000166862(CACNG2),ENSG00000198785(GRIN3A),ENSG00000162341(TPCN2),ENSG00000157388(CACNA1D),ENSG00000006283(CACNA1G),ENSG00000151062(CACNA2D4),ENSG00000198626(RYR2),ENSG00000127412(TRPV5),ENSG00000075461(CACNG4),ENSG00000167723(TRPV3),ENSG0000013416…	0.00576696	0.201861
GO:0022839	ion gated channel activity	molecular_function	15	4842	40	21445	ENSG00000083067(TRPM3),ENSG00000135643(KCNMB4),ENSG00000104783(KCNN4),ENSG00000165548(TMEM63C),ENSG00000131620(ANO1),ENSG00000171121(KCNMB3),ENSG00000156113(KCNMA1),ENSG00000136295(TTYH3),ENSG00000107147(KCNT1),ENSG00000074855(ANO8),ENSG00000145936(KCNMB1),ENSG00000107593(PKD2L1),ENSG00000143603(KCNN3),ENSG00000105642(KCNN1),ENSG00000108684(ASIC2),	0.0844665	0.837696
GO:0006071	glycerol metabolic process	biological_process	6	4842	16	21445	ENSG00000198814(GK),ENSG00000120053(GOT1),ENSG00000175066(GK5),ENSG00000174697(LEP),ENSG00000149476(TKFC),ENSG00000173085(COQ2),	0.229939	1
GO:0032717	negative regulation of interleukin-8 production	biological_process	6	4842	16	21445	ENSG00000136634(IL10),ENSG00000160712(IL6R),ENSG00000264522(OTUD7B),ENSG00000137486(ARRB1),ENSG00000101425(BPI),ENSG00000196975(ANXA4),	0.229939	1
GO:0051923	sulfation	biological_process	6	4842	16	21445	ENSG00000105398(SULT2A1),ENSG00000140835(CHST4),ENSG00000070614(NDST1),ENSG00000131873(CHSY1),ENSG00000111962(UST),ENSG00000196502(SULT1A1),	0.229939	1
GO:0015278	calcium-release channel activity	molecular_function	6	4842	16	21445	ENSG00000149596(JPH2),ENSG00000123104(ITPR2),ENSG00000186815(TPCN1),ENSG00000198626(RYR2),ENSG00000154118(JPH3),ENSG00000162341(TPCN2),	0.229939	1
GO:0033688	regulation of osteoblast proliferation	biological_process	9	4842	24	21445	ENSG00000104332(SFRP1),ENSG00000055332(EIF2AK2),ENSG00000183160(TMEM119),ENSG00000066468(FGFR2),ENSG00000166949(SMAD3),ENSG00000005513(SOX8),ENSG00000067560(RHOA),ENSG00000173083(HPSE),ENSG00000166923(GREM1),	0.1626	1
GO:0005905	coated pit	cellular_component	27	4842	72	21445	ENSG00000070371(CLTCL1),ENSG00000127527(EPS15L1),ENSG00000141367(CLTC),ENSG00000146648(EGFR),ENSG00000196586(MYO6),ENSG00000205726(ITSN1),ENSG00000111737(RAB35),ENSG00000131374(TBC1D5),ENSG00000006125(AP2B1),ENSG00000061938(TNK2),ENSG00000142192(APP),ENSG00000115977(AAK1),ENSG00000049283(EPN3),ENSG00000196961(AP2A1),ENSG00000123384(LRP1),ENSG00000118473(SGIP1),ENSG00000130787(HIP1R),ENSG000000810…	0.0247748	0.49059
GO:0036315	cellular response to sterol	biological_process	6	4842	16	21445	ENSG00000069667(RORA),ENSG00000165029(ABCA1),ENSG00000143365(RORC),ENSG00000122641(INHBA),ENSG00000185920(PTCH1),ENSG00000157193(LRP8),	0.229939	1
GO:0042559	pteridine-containing compound biosynthetic process	biological_process	6	4842	16	21445	ENSG00000163738(MTHFD2L),ENSG00000065911(MTHFD2),ENSG00000131979(GCH1),ENSG00000228716(DHFR),ENSG00000132570(PCBD2),ENSG00000178700(DHFRL1),	0.229939	1
GO:0035988	chondrocyte proliferation	biological_process	6	4842	16	21445	ENSG00000162733(DDR2),ENSG00000149948(HMGA2),ENSG00000170577(SIX2),ENSG00000068078(FGFR3),ENSG00000204217(BMPR2),ENSG00000157227(MMP14),	0.229939	1
GO:0060603	mammary gland duct morphogenesis	biological_process	12	4842	32	21445	ENSG00000125686(MED1),ENSG00000204580(DDR1),ENSG00000162552(WNT4),ENSG00000169083(AR),ENSG00000197122(SRC),ENSG00000074047(GLI2),ENSG00000142627(EPHA2),ENSG00000065320(NTN1),ENSG00000066468(FGFR2),ENSG00000185920(PTCH1),ENSG00000140464(PML),ENSG00000091831(ESR1),	0.116592	0.928759
GO:0007213	G-protein coupled acetylcholine receptor signaling pathway	biological_process	6	4842	16	21445	ENSG00000114353(GNAI2),ENSG00000173020(ADRBK1),ENSG00000182621(PLCB1),ENSG00000133019(CHRM3),ENSG00000188157(AGRN),ENSG00000088256(GNA11),	0.229939	1
GO:0051900	regulation of mitochondrial depolarization	biological_process	6	4842	16	21445	ENSG00000204628(GNB2L1),ENSG00000188906(LRRK2),ENSG00000100300(TSPO),ENSG00000197122(SRC),ENSG00000064300(NGFR),ENSG00000196684(HSH2D),	0.229939	1
GO:0000381	regulation of alternative mRNA splicing, via spliceosome	biological_process	12	4842	32	21445	ENSG00000146457(WTAP),ENSG00000101489(CELF4),ENSG00000078328(RBFOX1),ENSG00000234414(RBMY1A1),ENSG00000150459(SAP18),ENSG00000011304(PTBP1),ENSG00000152332(UHMK1),ENSG00000119707(RBM25),ENSG00000259956(RBM15B),ENSG00000147274(RBMX),ENSG00000157540(DYRK1A),ENSG00000205937(RNPS1),	0.116592	0.928759
GO:0045120	pronucleus	cellular_component	6	4842	16	21445	ENSG00000117724(CENPF),ENSG00000185122(HSF1),ENSG00000106462(EZH2),ENSG00000105127(AKAP8),ENSG00000117394(SLC2A1),ENSG00000087586(AURKA),	0.229939	1
GO:0006995	cellular response to nitrogen starvation	biological_process	6	4842	16	21445	ENSG00000132677(RHBG),ENSG00000197548(ATG7),ENSG00000197769(MAP1LC3C),ENSG00000126581(BECN1),ENSG00000139112(GABARAPL1),ENSG00000175224(ATG13),	0.229939	1
GO:0032212	positive regulation of telomere maintenance via telomerase	biological_process	9	4842	24	21445	ENSG00000100030(MAPK1),ENSG00000141499(WRAP53),ENSG00000039650(PNKP),ENSG00000151414(NEK7),ENSG00000085511(MAP3K4),ENSG00000089022(MAPKAPK5),ENSG00000147421(HMBOX1),ENSG00000076984(MAP2K7),ENSG00000173273(TNKS),	0.1626	1
GO:0021904	dorsal/ventral neural tube patterning	biological_process	9	4842	24	21445	ENSG00000074047(GLI2),ENSG00000125378(BMP4),ENSG00000163913(IFT122),ENSG00000154342(WNT3A),ENSG00000142875(PRKACB),ENSG00000107882(SUFU),ENSG00000072062(PRKACA),ENSG00000185920(PTCH1),ENSG00000078246(TULP3),	0.1626	1
GO:0033005	positive regulation of mast cell activation	biological_process	6	4842	16	21445	ENSG00000165025(SYK),ENSG00000130202(PVRL2),ENSG00000077238(IL4R),ENSG00000150637(CD226),ENSG00000033327(GAB2),ENSG00000119508(NR4A3),	0.229939	1
GO:0004629	phospholipase C activity	molecular_function	12	4842	32	21445	ENSG00000197943(PLCG2),ENSG00000167004(PDIA3),ENSG00000163485(ADORA1),ENSG00000168398(BDKRB2),ENSG00000182621(PLCB1),ENSG00000164220(F2RL2),ENSG00000187091(PLCD1),ENSG00000133019(CHRM3),ENSG00000101333(PLCB4),ENSG00000110148(CCKBR),ENSG00000124181(PLCG1),ENSG00000166428(PLD4),	0.116592	0.928759
GO:0010634	positive regulation of epithelial cell migration	biological_process	37	4842	99	21445	ENSG00000168874(ATOH8),ENSG00000204217(BMPR2),ENSG00000142208(AKT1),ENSG00000122694(GLIPR2),ENSG00000197122(SRC),ENSG00000154229(PRKCA),ENSG00000105287(PRKD2),ENSG00000112902(SEMA5A),ENSG00000164171(ITGA2),ENSG00000118257(NRP2),ENSG00000138685(FGF2),ENSG00000125378(BMP4),ENSG00000100034(PPM1F),ENSG00000170961(HAS2),ENSG00000114861(FOXP1),ENSG00000166025(AMOTL1),ENSG00000113140(SPARC),ENSG00000124…	0.00973724	0.285426
GO:0060395	SMAD protein signal transduction	biological_process	22	4842	59	21445	ENSG00000239306(RBM14),ENSG00000166949(SMAD3),ENSG00000143869(GDF7),ENSG00000151136(BTBD11),ENSG00000169359(SLC33A1),ENSG00000122641(INHBA),ENSG00000113441(LNPEP),ENSG00000157933(SKI),ENSG00000064393(HIPK2),ENSG00000141646(SMAD4),ENSG00000163083(INHBB),ENSG00000168874(ATOH8),ENSG00000116985(BMP8B),ENSG00000168487(BMP1),ENSG00000156466(GDF6),ENSG00000101076(HNF4A),ENSG00000169071(ROR2),ENSG0000008…	0.0428899	0.629388
GO:0010976	positive regulation of neuron projection development	biological_process	88	4842	236	21445	ENSG00000107263(RAPGEF1),ENSG00000169032(MAP2K1),ENSG00000099864(PALM),ENSG00000112655(PTK7),ENSG00000104365(IKBKB),ENSG00000019991(HGF),ENSG00000176406(RIMS2),ENSG00000067560(RHOA),ENSG00000198121(LPAR1),ENSG00000107562(CXCL12),ENSG00000018236(CNTN1),ENSG00000080371(RAB21),ENSG00000257923(CUX1),ENSG00000106462(EZH2),ENSG00000119283(TRIM67),ENSG00000214575(CPEB1),ENSG00000103034(NDRG4),ENSG000001…	9.48369e-05	0.00829893
GO:0050770	regulation of axonogenesis	biological_process	63	4842	169	21445	ENSG00000140538(NTRK3),ENSG00000112902(SEMA5A),ENSG00000197283(SYNGAP1),ENSG00000075223(SEMA3C),ENSG00000169554(ZEB2),ENSG00000198910(L1CAM),ENSG00000204217(BMPR2),ENSG00000167178(ISLR2),ENSG00000103260(METRN),ENSG00000076928(ARHGEF1),ENSG00000135622(SEMA4F),ENSG00000168779(SHOX2),ENSG00000181754(AMIGO1),ENSG00000130827(PLXNA3),ENSG00000176884(GRIN1),ENSG00000261594(TPBGL),ENSG00000008086(CDKL5),…	0.000907973	0.0504943
GO:0048489	synaptic vesicle transport	biological_process	38	4842	102	21445	ENSG00000189114(BLOC1S3),ENSG00000165246(NLGN4Y),ENSG00000205726(ITSN1),ENSG00000184702(SEPT5),ENSG00000254893(AC113404.1),ENSG00000119522(DENND1A),ENSG00000272636(DOC2B),ENSG00000198722(UNC13B),ENSG00000072071(ADGRL1),ENSG00000099365(STX1B),ENSG00000186472(PCLO),ENSG00000166900(STX3),ENSG00000115839(RAB3GAP1),ENSG00000102466(FGF14),ENSG00000111052(LIN7A),ENSG00000124507(PACSIN1),ENSG00000220205(…	0.00923531	0.276154
GO:0048640	negative regulation of developmental growth	biological_process	32	4842	86	21445	ENSG00000168758(SEMA4C),ENSG00000095539(SEMA4G),ENSG00000108379(WNT3),ENSG00000012171(SEMA3B),ENSG00000047644(WWC3),ENSG00000169398(PTK2),ENSG00000113739(STC2),ENSG00000065320(NTN1),ENSG00000187764(SEMA4D),ENSG00000135333(EPHA7),ENSG00000154342(WNT3A),ENSG00000104332(SFRP1),ENSG00000151748(SAV1),ENSG00000151718(WWC2),ENSG00000129682(FGF13),ENSG00000075223(SEMA3C),ENSG00000108557(RAI1),ENSG0000006…	0.0165521	0.395554
GO:0010611	regulation of cardiac muscle hypertrophy	biological_process	13	4842	35	21445	ENSG00000127445(PIN1),ENSG00000154229(PRKCA),ENSG00000108010(GLRX3),ENSG00000198563(DDX39B),ENSG00000117298(ECE1),ENSG00000090020(SLC9A1),ENSG00000071282(LMCD1),ENSG00000170776(AKAP13),ENSG00000138741(TRPC3),ENSG00000082701(GSK3B),ENSG00000105887(MTPN),ENSG00000119508(NR4A3),ENSG00000136807(CDK9),	0.110159	0.918715
GO:0040019	positive regulation of embryonic development	biological_process	13	4842	35	21445	ENSG00000154342(WNT3A),ENSG00000165588(OTX2),ENSG00000177463(NR2C2),ENSG00000149256(TENM4),ENSG00000162552(WNT4),ENSG00000126016(AMOT),ENSG00000169083(AR),ENSG00000204628(GNB2L1),ENSG00000122965(RBM19),ENSG00000168621(GDNF),ENSG00000182621(PLCB1),ENSG00000074054(CLASP1),ENSG00000134245(WNT2B),	0.110159	0.918715
GO:0006270	DNA replication initiation	biological_process	13	4842	35	21445	ENSG00000104738(MCM4),ENSG00000123374(CDK2),ENSG00000167513(CDT1),ENSG00000175305(CCNE2),ENSG00000140534(TICRR),ENSG00000014138(POLA2),ENSG00000100297(MCM5),ENSG00000073111(MCM2),ENSG00000164815(ORC5),ENSG00000177084(POLE),ENSG00000115947(ORC4),ENSG00000185129(PURA),ENSG00000161036(LRWD1),	0.110159	0.918715
GO:0045494	photoreceptor cell maintenance	biological_process	13	4842	35	21445	ENSG00000148600(CDHR1),ENSG00000150275(PCDH15),ENSG00000070729(CNGB1),ENSG00000131697(NPHP4),ENSG00000182372(CLN8),ENSG00000163914(RHO),ENSG00000140463(BBS4),ENSG00000174483(BBS1),ENSG00000107736(CDH23),ENSG00000225830(ERCC6),ENSG00000156171(DRAM2),ENSG00000006611(USH1C),ENSG00000182040(USH1G),	0.110159	0.918715
GO:2000779	regulation of double-strand break repair	biological_process	13	4842	35	21445	ENSG00000111206(FOXM1),ENSG00000198585(NUDT16),ENSG00000166439(RNF169),ENSG00000164808(SPIDR),ENSG00000132436(FIGNL1),ENSG00000109685(WHSC1),ENSG00000026036(RTEL1-TNFRSF6B),ENSG00000149948(HMGA2),ENSG00000117748(RPA2),ENSG00000077463(SIRT6),ENSG00000140464(PML),ENSG00000258366(RTEL1),ENSG00000182263(FIGN),	0.110159	0.918715
GO:0010464	regulation of mesenchymal cell proliferation	biological_process	13	4842	35	21445	ENSG00000147862(NFIB),ENSG00000090539(CHRD),ENSG00000107779(BMPR1A),ENSG00000102678(FGF9),ENSG00000128573(FOXP2),ENSG00000073282(TP63),ENSG00000077782(FGFR1),ENSG00000066468(FGFR2),ENSG00000163513(TGFBR2),ENSG00000168779(SHOX2),ENSG00000148516(ZEB1),ENSG00000125378(BMP4),ENSG00000114861(FOXP1),	0.110159	0.918715
GO:0009925	basal plasma membrane	cellular_component	13	4842	35	21445	ENSG00000105974(CAV1),ENSG00000151150(ANK3),ENSG00000158352(SHROOM4),ENSG00000105976(MET),ENSG00000204217(BMPR2),ENSG00000079337(RAPGEF3),ENSG00000091409(ITGA6),ENSG00000117013(KCNQ4),ENSG00000240583(AQP1),ENSG00000112851(ERBB2IP),ENSG00000174059(CD34),ENSG00000151914(DST),ENSG00000089057(SLC23A2),	0.110159	0.918715
GO:0002062	chondrocyte differentiation	biological_process	36	4842	97	21445	ENSG00000173039(RELA),ENSG00000159216(RUNX1),ENSG00000182158(CREB3L2),ENSG00000134532(SOX5),ENSG00000183688(FAM101B),ENSG00000006747(SCIN),ENSG00000162878(PKDCC),ENSG00000090863(GLG1),ENSG00000147862(NFIB),ENSG00000134245(WNT2B),ENSG00000134013(LOXL2),ENSG00000157766(ACAN),ENSG00000166923(GREM1),ENSG00000196739(COL27A1),ENSG00000131873(CHSY1),ENSG00000168779(SHOX2),ENSG00000163513(TGFBR2),ENSG000…	0.0117052	0.321717
GO:0061035	regulation of cartilage development	biological_process	23	4842	62	21445	ENSG00000127948(POR),ENSG00000166949(SMAD3),ENSG00000131759(RARA),ENSG00000090863(GLG1),ENSG00000162878(PKDCC),ENSG00000110693(SOX6),ENSG00000183688(FAM101B),ENSG00000006747(SCIN),ENSG00000204217(BMPR2),ENSG00000151388(ADAMTS12),ENSG00000166923(GREM1),ENSG00000134013(LOXL2),ENSG00000168487(BMP1),ENSG00000142453(CARM1),ENSG00000162998(FRZB),ENSG00000168779(SHOX2),ENSG00000173039(RELA),ENSG00000134…	0.0405857	0.608326
GO:0042641	actomyosin	cellular_component	23	4842	62	21445	ENSG00000065534(MYLK),ENSG00000126016(AMOT),ENSG00000050405(LIMA1),ENSG00000154330(PGM5),ENSG00000089159(PXN),ENSG00000159251(ACTC1),ENSG00000158352(SHROOM4),ENSG00000122545(SEPT7),ENSG00000172725(CORO1B),ENSG00000114166(KAT2B),ENSG00000143549(TPM3),ENSG00000120913(PDLIM2),ENSG00000169398(PTK2),ENSG00000095637(SORBS1),ENSG00000086991(NOX4),ENSG00000101335(MYL9),ENSG00000197535(MYO5A),ENSG00000167…	0.0405857	0.608326
GO:0030166	proteoglycan biosynthetic process	biological_process	23	4842	62	21445	ENSG00000070614(NDST1),ENSG00000111962(UST),ENSG00000171004(HS6ST2),ENSG00000185352(HS6ST3),ENSG00000204217(BMPR2),ENSG00000111817(DSE),ENSG00000157766(ACAN),ENSG00000154080(CHST9),ENSG00000138604(GLCE),ENSG00000122863(CHST3),ENSG00000011465(DCN),ENSG00000015532(XYLT2),ENSG00000131873(CHSY1),ENSG00000173546(CSPG4),ENSG00000130287(NCAN),ENSG00000171451(DSEL),ENSG00000109956(B3GAT1),ENSG00000149541…	0.0405857	0.608326
GO:0030027	lamellipodium	cellular_component	66	4842	178	21445	ENSG00000111859(NEDD9),ENSG00000128567(PODXL),ENSG00000138443(ABI2),ENSG00000166900(STX3),ENSG00000142192(APP),ENSG00000177301(KCNA2),ENSG00000134982(APC),ENSG00000132970(WASF3),ENSG00000088992(TESC),ENSG00000205726(ITSN1),ENSG00000242498(ARPIN),ENSG00000142627(EPHA2),ENSG00000196405(EVL),ENSG00000197635(DPP4),ENSG00000090020(SLC9A1),ENSG00000277363(SRCIN1),ENSG00000115355(CCDC88A),ENSG0000012601…	0.000777398	0.0455754
GO:0051125	regulation of actin nucleation	biological_process	10	4842	27	21445	ENSG00000248905(FMN1),ENSG00000273749(CYFIP1),ENSG00000242498(ARPIN),ENSG00000138443(ABI2),ENSG00000061676(NCKAP1),ENSG00000172725(CORO1B),ENSG00000006747(SCIN),ENSG00000100151(PICK1),ENSG00000254999(BRK1),ENSG00000171475(WIPF2),	0.153506	1
GO:0043124	negative regulation of I-kappaB kinase/NF-kappaB signaling	biological_process	20	4842	54	21445	ENSG00000136848(DAB2IP),ENSG00000169918(OTUD7A),ENSG00000138032(PPM1B),ENSG00000168421(RHOH),ENSG00000091831(ESR1),ENSG00000136634(IL10),ENSG00000101997(CCDC22),ENSG00000069667(RORA),ENSG00000082196(C1QTNF3),ENSG00000084207(GSTP1),ENSG00000167984(NLRC3),ENSG00000096717(SIRT1),ENSG00000185104(FAF1),ENSG00000115602(IL1RL1),ENSG00000264522(OTUD7B),ENSG00000165233(CARD19),ENSG00000090612(ZNF268),ENSG…	0.0551794	0.70536
GO:0021955	central nervous system neuron axonogenesis	biological_process	10	4842	27	21445	ENSG00000077279(DCX),ENSG00000198198(SZT2),ENSG00000147862(NFIB),ENSG00000160460(SPTBN4),ENSG00000169398(PTK2),ENSG00000140937(CDH11),ENSG00000133216(EPHB2),ENSG00000221866(PLXNA4),ENSG00000074047(GLI2),ENSG00000169554(ZEB2),	0.153506	1
GO:0072488	ammonium transmembrane transport	biological_process	10	4842	27	21445	ENSG00000131791(PRKAB2),ENSG00000278540(ACACA),ENSG00000076555(ACACB),ENSG00000064651(SLC12A2),ENSG00000240583(AQP1),ENSG00000112499(SLC22A2),ENSG00000146477(SLC22A3),ENSG00000110090(CPT1A),ENSG00000162409(PRKAA2),ENSG00000132677(RHBG),	0.153506	1
GO:0033687	osteoblast proliferation	biological_process	10	4842	27	21445	ENSG00000166949(SMAD3),ENSG00000183160(TMEM119),ENSG00000066468(FGFR2),ENSG00000055332(EIF2AK2),ENSG00000104332(SFRP1),ENSG00000166923(GREM1),ENSG00000132436(FIGNL1),ENSG00000067560(RHOA),ENSG00000173083(HPSE),ENSG00000005513(SOX8),	0.153506	1
GO:0046777	protein autophosphorylation	biological_process	87	4842	235	21445	ENSG00000101336(HCK),ENSG00000105974(CAV1),ENSG00000166923(GREM1),ENSG00000115661(STK16),ENSG00000074966(TXK),ENSG00000198909(MAP3K3),ENSG00000010810(FYN),ENSG00000089022(MAPKAPK5),ENSG00000179335(CLK3),ENSG00000010671(BTK),ENSG00000159640(ACE),ENSG00000152332(UHMK1),ENSG00000082701(GSK3B),ENSG00000162733(DDR2),ENSG00000115694(STK25),ENSG00000164715(LMTK2),ENSG00000070808(CAMK2A),ENSG00000120899(…	0.000127028	0.0106462
GO:0015085	calcium ion transmembrane transporter activity	molecular_function	47	4842	127	21445	ENSG00000183454(GRIN2A),ENSG00000153956(CACNA2D1),ENSG00000149596(JPH2),ENSG00000158683(PKD1L1),ENSG00000119121(TRPM6),ENSG00000160991(ORAI2),ENSG00000166473(PKD1L2),ENSG00000083067(TRPM3),ENSG00000156026(MCU),ENSG00000183023(SLC8A1),ENSG00000100678(SLC8A3),ENSG00000167535(CACNB3),ENSG00000176884(GRIN1),ENSG00000123104(ITPR2),ENSG00000155886(SLC24A2),ENSG00000142185(TRPM2),ENSG00000186815(TPCN1),…	0.00443335	0.168567
GO:0035591	signaling adaptor activity	molecular_function	27	4842	73	21445	ENSG00000101082(SLA2),ENSG00000047648(ARHGAP6),ENSG00000141293(SKAP1),ENSG00000033327(GAB2),ENSG00000111252(SH2B3),ENSG00000143514(TP53BP2),ENSG00000196684(HSH2D),ENSG00000109458(GAB1),ENSG00000154016(GRAP),ENSG00000087266(SH3BP2),ENSG00000134215(VAV3),ENSG00000155926(SLA),ENSG00000204628(GNB2L1),ENSG00000002834(LASP1),ENSG00000197122(SRC),ENSG00000109684(CLNK),ENSG00000169047(IRS1),ENSG000000956…	0.0283838	0.526981
GO:0000287	magnesium ion binding	molecular_function	78	4842	211	21445	ENSG00000088992(TESC),ENSG00000239672(NME1),ENSG00000206190(ATP10A),ENSG00000163545(NUAK2),ENSG00000073146(MOV10L1),ENSG00000116954(RRAGC),ENSG00000132436(FIGNL1),ENSG00000101181(MTG2),ENSG00000153531(ADPRHL1),ENSG00000100784(RPS6KA5),ENSG00000116062(MSH6),ENSG00000100605(ITPK1),ENSG00000132932(ATP8A2),ENSG00000154330(PGM5),ENSG00000099256(PRTFDC1),ENSG00000100614(PPM1A),ENSG00000169118(CSNK1G1),…	0.000289787	0.0202868
GO:0007004	telomere maintenance via telomerase	biological_process	17	4842	46	21445	ENSG00000039650(PNKP),ENSG00000141499(WRAP53),ENSG00000113522(RAD50),ENSG00000020922(MRE11A),ENSG00000085511(MAP3K4),ENSG00000070366(SMG6),ENSG00000173273(TNKS),ENSG00000197122(SRC),ENSG00000076984(MAP2K7),ENSG00000147421(HMBOX1),ENSG00000149115(TNKS1BP1),ENSG00000100030(MAPK1),ENSG00000132604(TERF2),ENSG00000151414(NEK7),ENSG00000089022(MAPKAPK5),ENSG00000140464(PML),ENSG00000145912(NHP2),	0.075455	0.782903
GO:0060078	regulation of postsynaptic membrane potential	biological_process	24	4842	65	21445	ENSG00000176406(RIMS2),ENSG00000101188(NTSR1),ENSG00000082701(GSK3B),ENSG00000101489(CELF4),ENSG00000141543(EIF4A3),ENSG00000120899(PTK2B),ENSG00000063015(SEZ6),ENSG00000251322(SHANK3),ENSG00000163485(ADORA1),ENSG00000179915(NRXN1),ENSG00000157680(DGKI),ENSG00000169057(MECP2),ENSG00000198722(UNC13B),ENSG00000176884(GRIN1),ENSG00000188906(LRRK2),ENSG00000158528(PPP1R9A),ENSG00000164418(GRIK2),ENSG…	0.0383859	0.597945
GO:0051150	regulation of smooth muscle cell differentiation	biological_process	7	4842	19	21445	ENSG00000148516(ZEB1),ENSG00000118579(MED28),ENSG00000184481(FOXO4),ENSG00000066468(FGFR2),ENSG00000125378(BMP4),ENSG00000141052(MYOCD),ENSG00000061455(PRDM6),	0.217048	1
GO:0043274	phospholipase binding	molecular_function	7	4842	19	21445	ENSG00000058404(CAMK2B),ENSG00000140992(PDPK1),ENSG00000112081(SRSF3),ENSG00000153246(PLA2R1),ENSG00000047648(ARHGAP6),ENSG00000160014(CALM3),ENSG00000185345(PARK2),	0.217048	1
GO:2000311	regulation of alpha-amino-3-hydroxy-5-methyl-4-isoxazole propionate selective glutamate receptor activity	biological_process	7	4842	19	21445	ENSG00000198576(ARC),ENSG00000142408(CACNG8),ENSG00000251322(SHANK3),ENSG00000174871(CNIH2),ENSG00000179915(NRXN1),ENSG00000166862(CACNG2),ENSG00000075461(CACNG4),	0.217048	1
GO:1902170	cellular response to reactive nitrogen species	biological_process	7	4842	19	21445	ENSG00000115705(TPO),ENSG00000138668(HNRNPD),ENSG00000240583(AQP1),ENSG00000116984(MTR),ENSG00000156709(AIFM1),ENSG00000123374(CDK2),ENSG00000079805(DNM2),	0.217048	1
GO:0002335	mature B cell differentiation	biological_process	7	4842	19	21445	ENSG00000197943(PLCG2),ENSG00000120899(PTK2B),ENSG00000119919(NKX2-3),ENSG00000100060(MFNG),ENSG00000028277(POU2F2),ENSG00000134250(NOTCH2),ENSG00000172175(MALT1),	0.217048	1
GO:0015697	quaternary ammonium group transport	biological_process	7	4842	19	21445	ENSG00000162409(PRKAA2),ENSG00000112499(SLC22A2),ENSG00000146477(SLC22A3),ENSG00000110090(CPT1A),ENSG00000131791(PRKAB2),ENSG00000278540(ACACA),ENSG00000076555(ACACB),	0.217048	1
GO:0046337	phosphatidylethanolamine metabolic process	biological_process	7	4842	19	21445	ENSG00000101577(LPIN2),ENSG00000173868(PHOSPHO1),ENSG00000185813(PCYT2),ENSG00000143845(ETNK2),ENSG00000130304(SLC27A1),ENSG00000138018(EPT1),ENSG00000135241(PNPLA8),	0.217048	1
GO:0016878	acid-thiol ligase activity	molecular_function	7	4842	19	21445	ENSG00000068366(ACSL4),ENSG00000176715(ACSF3),ENSG00000166743(ACSM1),ENSG00000172340(SUCLG2),ENSG00000136143(SUCLA2),ENSG00000173124(ACSM6),ENSG00000111058(ACSS3),	0.217048	1
GO:0031083	BLOC-1 complex	cellular_component	7	4842	19	21445	ENSG00000047579(DTNBP1),ENSG00000143740(SNAP47),ENSG00000259040(BLOC1S5-TXNDC5),ENSG00000186222(BLOC1S4),ENSG00000155252(PI4K2A),ENSG00000073584(SMARCE1),ENSG00000189114(BLOC1S3),	0.217048	1
GO:0002902	regulation of B cell apoptotic process	biological_process	7	4842	19	21445	ENSG00000136634(IL10),ENSG00000010671(BTK),ENSG00000217128(FNIP1),ENSG00000254087(LYN),ENSG00000114861(FOXP1),ENSG00000196684(HSH2D),ENSG00000087088(BAX),	0.217048	1
GO:0043539	protein serine/threonine kinase activator activity	molecular_function	7	4842	19	21445	ENSG00000171450(CDK5R2),ENSG00000266173(STRADA),ENSG00000169032(MAP2K1),ENSG00000101109(STK4),ENSG00000160014(CALM3),ENSG00000135932(CAB39),ENSG00000138617(PARP16),	0.217048	1
GO:0006590	thyroid hormone generation	biological_process	7	4842	19	21445	ENSG00000125686(MED1),ENSG00000140274(DUOXA2),ENSG00000211452(DIO1),ENSG00000125618(PAX8),ENSG00000042832(TG),ENSG00000009765(IYD),ENSG00000115705(TPO),	0.217048	1
GO:0046653	tetrahydrofolate metabolic process	biological_process	7	4842	19	21445	ENSG00000065911(MTHFD2),ENSG00000163738(MTHFD2L),ENSG00000178700(DHFRL1),ENSG00000177000(MTHFR),ENSG00000228716(DHFR),ENSG00000131979(GCH1),ENSG00000144908(ALDH1L1),	0.217048	1
GO:1900271	regulation of long-term synaptic potentiation	biological_process	7	4842	19	21445	ENSG00000196712(NF1),ENSG00000251322(SHANK3),ENSG00000168329(CX3CR1),ENSG00000158528(PPP1R9A),ENSG00000124214(STAU1),ENSG00000183454(GRIN2A),ENSG00000105662(CRTC1),	0.217048	1
GO:0034185	apolipoprotein binding	molecular_function	7	4842	19	21445	ENSG00000157193(LRP8),ENSG00000123384(LRP1),ENSG00000213398(LCAT),ENSG00000186868(MAPT),ENSG00000127022(CANX),ENSG00000134569(LRP4),ENSG00000165029(ABCA1),	0.217048	1
GO:0060045	positive regulation of cardiac muscle cell proliferation	biological_process	7	4842	19	21445	ENSG00000168214(RBPJ),ENSG00000102678(FGF9),ENSG00000077782(FGFR1),ENSG00000178568(ERBB4),ENSG00000066468(FGFR2),ENSG00000138685(FGF2),ENSG00000112062(MAPK14),	0.217048	1
GO:0097035	regulation of membrane lipid distribution	biological_process	14	4842	38	21445	ENSG00000165029(ABCA1),ENSG00000130270(ATP8B3),ENSG00000118322(ATP10B),ENSG00000188313(PLSCR1),ENSG00000132932(ATP8A2),ENSG00000187838(TMEM256-PLSCR3),ENSG00000054793(ATP9A),ENSG00000163933(RFT1),ENSG00000104783(KCNN4),ENSG00000124406(ATP8A1),ENSG00000143515(ATP8B2),ENSG00000206190(ATP10A),ENSG00000145246(ATP10D),ENSG00000158156(XKR8),	0.103951	0.919111
GO:0042166	acetylcholine binding	molecular_function	7	4842	19	21445	ENSG00000196811(CHRNG),ENSG00000135902(CHRND),ENSG00000120903(CHRNA2),ENSG00000133019(CHRM3),ENSG00000087085(ACHE),ENSG00000101204(CHRNA4),ENSG00000117971(CHRNB4),	0.217048	1
GO:0031061	negative regulation of histone methylation	biological_process	7	4842	19	21445	ENSG00000143033(MTF2),ENSG00000115548(KDM3A),ENSG00000130816(DNMT1),ENSG00000012048(BRCA1),ENSG00000169057(MECP2),ENSG00000196092(PAX5),ENSG00000113648(H2AFY),	0.217048	1
GO:0060231	mesenchymal to epithelial transition	biological_process	7	4842	19	21445	ENSG00000128342(LIF),ENSG00000166923(GREM1),ENSG00000162552(WNT4),ENSG00000125378(BMP4),ENSG00000170577(SIX2),ENSG00000125618(PAX8),ENSG00000168621(GDNF),	0.217048	1
GO:0010881	regulation of cardiac muscle contraction by regulation of the release of sequestered calcium ion	biological_process	7	4842	19	21445	ENSG00000160014(CALM3),ENSG00000198947(DMD),ENSG00000072062(PRKACA),ENSG00000198626(RYR2),ENSG00000155962(CLIC2),ENSG00000183023(SLC8A1),ENSG00000151067(CACNA1C),	0.217048	1
GO:0086019	cell-cell signaling involved in cardiac conduction	biological_process	7	4842	19	21445	ENSG00000177098(SCN4B),ENSG00000265107(GJA5),ENSG00000166257(SCN3B),ENSG00000182963(GJC1),ENSG00000198626(RYR2),ENSG00000157388(CACNA1D),ENSG00000057294(PKP2),	0.217048	1
GO:0051570	regulation of histone H3-K9 methylation	biological_process	7	4842	19	21445	ENSG00000196092(PAX5),ENSG00000096717(SIRT1),ENSG00000118513(MYB),ENSG00000130816(DNMT1),ENSG00000115548(KDM3A),ENSG00000145391(SETD7),ENSG00000012048(BRCA1),	0.217048	1
GO:0003300	cardiac muscle hypertrophy	biological_process	21	4842	57	21445	ENSG00000198626(RYR2),ENSG00000170776(AKAP13),ENSG00000105887(MTPN),ENSG00000138741(TRPC3),ENSG00000082701(GSK3B),ENSG00000090020(SLC9A1),ENSG00000071282(LMCD1),ENSG00000136807(CDK9),ENSG00000141052(MYOCD),ENSG00000108509(CAMTA2),ENSG00000119508(NR4A3),ENSG00000174697(LEP),ENSG00000198825(INPP5F),ENSG00000108010(GLRX3),ENSG00000154229(PRKCA),ENSG00000127445(PIN1),ENSG00000163110(PDLIM5),ENSG00000…	0.0521453	0.686483
GO:0051183	vitamin transporter activity	molecular_function	7	4842	19	21445	ENSG00000117479(SLC19A2),ENSG00000137868(STRA6),ENSG00000076351(SLC46A1),ENSG00000138074(SLC5A6),ENSG00000117394(SLC2A1),ENSG00000173638(SLC19A1),ENSG00000089057(SLC23A2),	0.217048	1
GO:0007019	microtubule depolymerization	biological_process	14	4842	38	21445	ENSG00000126524(SBDS),ENSG00000197457(STMN3),ENSG00000166503(RP11-382A20.3),ENSG00000087586(AURKA),ENSG00000180834(MAP6D1),ENSG00000165175(MID1IP1),ENSG00000166963(MAP1A),ENSG00000116584(ARHGEF2),ENSG00000074054(CLASP1),ENSG00000015592(STMN4),ENSG00000134982(APC),ENSG00000115266(APC2),ENSG00000129682(FGF13),ENSG00000136108(CKAP2),	0.103951	0.919111
GO:0005085	guanyl-nucleotide exchange factor activity	molecular_function	78	4842	212	21445	ENSG00000183208(GDPGP1),ENSG00000124313(IQSEC2),ENSG00000139132(FGD4),ENSG00000107263(RAPGEF1),ENSG00000177963(RIC8A),ENSG00000108669(CYTH1),ENSG00000134516(DOCK2),ENSG00000198399(ITSN2),ENSG00000178038(ALS2CL),ENSG00000237441(RGL2),ENSG00000120645(IQSEC3),ENSG00000118873(RAB3GAP2),ENSG00000079337(RAPGEF3),ENSG00000167994(RAB3IL1),ENSG00000147459(DOCK5),ENSG00000166444(ST5),ENSG00000184014(DENND5…	0.000326574	0.0219579
GO:0019226	transmission of nerve impulse	biological_process	25	4842	68	21445	ENSG00000160460(SPTBN4),ENSG00000108797(CNTNAP1),ENSG00000075461(CACNG4),ENSG00000151150(ANK3),ENSG00000111262(KCNA1),ENSG00000166086(JAM3),ENSG00000136531(SCN2A),ENSG00000171121(KCNMB3),ENSG00000117971(CHRNB4),ENSG00000007314(SCN4A),ENSG00000164007(CLDN19),ENSG00000166862(CACNG2),ENSG00000116147(TNR),ENSG00000144285(SCN1A),ENSG00000142408(CACNG8),ENSG00000163531(NFASC),ENSG00000100346(CACNA1I),E…	0.0362899	0.582842
GO:0001508	action potential	biological_process	43	4842	117	21445	ENSG00000177098(SCN4B),ENSG00000265107(GJA5),ENSG00000177425(PAWR),ENSG00000101204(CHRNA4),ENSG00000088256(GNA11),ENSG00000135643(KCNMB4),ENSG00000177301(KCNA2),ENSG00000183023(SLC8A1),ENSG00000164418(GRIK2),ENSG00000109991(P2RX3),ENSG00000186815(TPCN1),ENSG00000198929(NOS1AP),ENSG00000166257(SCN3B),ENSG00000198947(DMD),ENSG00000100346(CACNA1I),ENSG00000144285(SCN1A),ENSG00000198216(CACNA1E),ENSG…	0.00706063	0.232123
GO:0030971	receptor tyrosine kinase binding	molecular_function	18	4842	49	21445	ENSG00000129946(SHC2),ENSG00000185737(NRG3),ENSG00000161011(SQSTM1),ENSG00000148053(NTRK2),ENSG00000109917(ZPR1),ENSG00000152104(PTPN14),ENSG00000204628(GNB2L1),ENSG00000091879(ANGPT2),ENSG00000141510(TP53),ENSG00000033327(GAB2),ENSG00000090554(FLT3LG),ENSG00000091622(PITPNM3),ENSG00000169047(IRS1),ENSG00000134569(LRP4),ENSG00000179943(FIZ1),ENSG00000101280(ANGPT4),ENSG00000124181(PLCG1),ENSG0000…	0.0712321	0.784938
GO:0043525	positive regulation of neuron apoptotic process	biological_process	18	4842	49	21445	ENSG00000135333(EPHA7),ENSG00000117560(FASLG),ENSG00000087088(BAX),ENSG00000213949(ITGA1),ENSG00000082701(GSK3B),ENSG00000115966(ATF2),ENSG00000156709(AIFM1),ENSG00000106144(CASP2),ENSG00000118689(FOXO3),ENSG00000141682(PMAIP1),ENSG00000177425(PAWR),ENSG00000132906(CASP9),ENSG00000185345(PARK2),ENSG00000076984(MAP2K7),ENSG00000196712(NF1),ENSG00000127445(PIN1),ENSG00000141510(TP53),ENSG0000016441…	0.0712321	0.784938
GO:0031267	small GTPase binding	molecular_function	95	4842	259	21445	ENSG00000105186(ANKRD27),ENSG00000205339(IPO7),ENSG00000196935(SRGAP1),ENSG00000148429(USP6NL),ENSG00000115839(RAB3GAP1),ENSG00000131558(EXOC4),ENSG00000198700(IPO9),ENSG00000124571(XPO5),ENSG00000111490(TBC1D30),ENSG00000188419(CHM),ENSG00000124207(CSE1L),ENSG00000176641(RNF152),ENSG00000188906(LRRK2),ENSG00000174791(RIN1),ENSG00000146122(DAAM2),ENSG00000181852(RNF41),ENSG00000100106(TRIOBP),ENS…	8.38975e-05	0.00762186
GO:0035861	site of double-strand break	cellular_component	11	4842	30	21445	ENSG00000117748(RPA2),ENSG00000163961(RNF168),ENSG00000113522(RAD50),ENSG00000168411(RFWD3),ENSG00000171320(ESCO2),ENSG00000136273(HUS1),ENSG00000070950(RAD18),ENSG00000166439(RNF169),ENSG00000165280(VCP),ENSG00000020922(MRE11A),ENSG00000115966(ATF2),	0.144648	1
GO:0008076	voltage-gated potassium channel complex	cellular_component	33	4842	90	21445	ENSG00000156113(KCNMA1),ENSG00000107147(KCNT1),ENSG00000135750(KCNK1),ENSG00000198929(NOS1AP),ENSG00000162989(KCNJ3),ENSG00000105642(KCNN1),ENSG00000117013(KCNQ4),ENSG00000181754(AMIGO1),ENSG00000069431(ABCC9),ENSG00000158445(KCNB1),ENSG00000116396(KCNC4),ENSG00000182324(KCNJ14),ENSG00000135643(KCNMB4),ENSG00000174469(CNTNAP2),ENSG00000177301(KCNA2),ENSG00000171385(KCND3),ENSG00000220205(VAMP2),E…	0.0178555	0.408651
GO:0030291	protein serine/threonine kinase inhibitor activity	molecular_function	11	4842	30	21445	ENSG00000147889(CDKN2A),ENSG00000166068(SPRED1),ENSG00000060237(WNK1),ENSG00000108946(PRKAR1A),ENSG00000198369(SPRED2),ENSG00000114166(KAT2B),ENSG00000186834(HEXIM1),ENSG00000124762(CDKN1A),ENSG00000113648(H2AFY),ENSG00000005249(PRKAR2B),ENSG00000171033(PKIA),	0.144648	1
GO:0042994	cytoplasmic sequestering of transcription factor	biological_process	11	4842	30	21445	ENSG00000125735(TNFSF14),ENSG00000079999(KEAP1),ENSG00000100906(NFKBIA),ENSG00000090612(ZNF268),ENSG00000101997(CCDC22),ENSG00000107882(SUFU),ENSG00000008710(PKD1),ENSG00000126351(THRA),ENSG00000185104(FAF1),ENSG00000136634(IL10),ENSG00000107175(CREB3),	0.144648	1
GO:0098815	modulation of excitatory postsynaptic potential	biological_process	11	4842	30	21445	ENSG00000179915(NRXN1),ENSG00000176884(GRIN1),ENSG00000111249(CUX2),ENSG00000120899(PTK2B),ENSG00000141543(EIF4A3),ENSG00000099365(STX1B),ENSG00000188906(LRRK2),ENSG00000176406(RIMS2),ENSG00000082701(GSK3B),ENSG00000251322(SHANK3),ENSG00000101489(CELF4),	0.144648	1
GO:0032508	DNA duplex unwinding	biological_process	22	4842	60	21445	ENSG00000165392(WRN),ENSG00000100888(CHD8),ENSG00000132740(IGHMBP2),ENSG00000113522(RAD50),ENSG00000104738(MCM4),ENSG00000085224(ATRX),ENSG00000112249(ASCC3),ENSG00000104884(ERCC2),ENSG00000127311(HELB),ENSG00000020922(MRE11A),ENSG00000013573(DDX11),ENSG00000173575(CHD2),ENSG00000128908(INO80),ENSG00000215301(DDX3X),ENSG00000073111(MCM2),ENSG00000170004(CHD3),ENSG00000100297(MCM5),ENSG00000026036…	0.0492541	0.672217
GO:0051928	positive regulation of calcium ion transport	biological_process	41	4842	112	21445	ENSG00000157388(CACNA1D),ENSG00000152413(HOMER1),ENSG00000101188(NTSR1),ENSG00000198626(RYR2),ENSG00000196632(WNK3),ENSG00000070808(CAMK2A),ENSG00000087088(BAX),ENSG00000107562(CXCL12),ENSG00000160014(CALM3),ENSG00000167723(TRPV3),ENSG00000141480(ARRB2),ENSG00000127533(F2RL3),ENSG00000105974(CAV1),ENSG00000109689(STIM2),ENSG00000197943(PLCG2),ENSG00000079337(RAPGEF3),ENSG00000124181(PLCG1),ENSG00…	0.00892084	0.270834
GO:0034162	toll-like receptor 9 signaling pathway	biological_process	30	4842	82	21445	ENSG00000106100(NOD1),ENSG00000164086(DUSP7),ENSG00000071242(RPS6KA2),ENSG00000112640(PPP2R5D),ENSG00000104365(IKBKB),ENSG00000173039(RELA),ENSG00000114738(MAPKAPK3),ENSG00000169032(MAP2K1),ENSG00000135341(MAP3K7),ENSG00000065559(MAP2K4),ENSG00000076984(MAP2K7),ENSG00000185386(MAPK11),ENSG00000198001(IRAK4),ENSG00000244687(UBE2V1),ENSG00000108861(DUSP3),ENSG00000139318(DUSP6),ENSG00000100324(TAB1…	0.0240135	0.482745
GO:0005801	cis-Golgi network	cellular_component	15	4842	41	21445	ENSG00000136152(COG3),ENSG00000170348(TMED10),ENSG00000168172(HOOK3),ENSG00000149541(B3GAT3),ENSG00000013523(ANGEL1),ENSG00000106692(FKTN),ENSG00000182541(LIMK2),ENSG00000181704(YIPF6),ENSG00000117500(TMED5),ENSG00000180834(MAP6D1),ENSG00000116128(BCL9),ENSG00000080189(SLC35C2),ENSG00000116793(PHTF1),ENSG00000137502(RAB30),ENSG00000108587(GOSR1),	0.0980027	0.880249
GO:0042461	photoreceptor cell development	biological_process	15	4842	41	21445	ENSG00000131697(NPHP4),ENSG00000070729(CNGB1),ENSG00000148053(NTRK2),ENSG00000140463(BBS4),ENSG00000138175(ARL3),ENSG00000057657(PRDM1),ENSG00000198963(RORB),ENSG00000160439(RDH13),ENSG00000134160(TRPM1),ENSG00000135541(AHI1),ENSG00000007372(PAX6),ENSG00000154096(THY1),ENSG00000129535(NRL),ENSG00000116745(RPE65),ENSG00000164588(HCN1),	0.0980027	0.880249
GO:0051865	protein autoubiquitination	biological_process	19	4842	52	21445	ENSG00000188906(LRRK2),ENSG00000159461(AMFR),ENSG00000185345(PARK2),ENSG00000148356(LRSAM1),ENSG00000130939(UBE4B),ENSG00000204977(TRIM13),ENSG00000109332(UBE2D3),ENSG00000168159(RNF187),ENSG00000206557(TRIM71),ENSG00000114062(UBE3A),ENSG00000173821(RNF213),ENSG00000110315(RNF141),ENSG00000111961(SASH1),ENSG00000108395(TRIM37),ENSG00000198862(LTN1),ENSG00000012048(BRCA1),ENSG00000049167(ERCC8),EN…	0.0672076	0.764663
GO:0005070	SH3/SH2 adaptor activity	molecular_function	19	4842	52	21445	ENSG00000108797(CNTNAP1),ENSG00000143514(TP53BP2),ENSG00000005020(SKAP2),ENSG00000095637(SORBS1),ENSG00000047648(ARHGAP6),ENSG00000141293(SKAP1),ENSG00000109684(CLNK),ENSG00000101082(SLA2),ENSG00000002834(LASP1),ENSG00000197122(SRC),ENSG00000100351(GRAP2),ENSG00000128656(CHN1),ENSG00000109458(GAB1),ENSG00000154016(GRAP),ENSG00000134215(VAV3),ENSG00000155926(SLA),ENSG00000087266(SH3BP2),ENSG000001…	0.0672076	0.764663
GO:1990782	protein tyrosine kinase binding	molecular_function	19	4842	52	21445	ENSG00000171150(SOCS5),ENSG00000124181(PLCG1),ENSG00000101280(ANGPT4),ENSG00000179943(FIZ1),ENSG00000134569(LRP4),ENSG00000091622(PITPNM3),ENSG00000169047(IRS1),ENSG00000090554(FLT3LG),ENSG00000033327(GAB2),ENSG00000141510(TP53),ENSG00000091879(ANGPT2),ENSG00000204628(GNB2L1),ENSG00000152104(PTPN14),ENSG00000109917(ZPR1),ENSG00000010610(CD4),ENSG00000148053(NTRK2),ENSG00000161011(SQSTM1),ENSG0000…	0.0672076	0.764663
GO:1903169	regulation of calcium ion transmembrane transport	biological_process	42	4842	115	21445	ENSG00000154118(JPH3),ENSG00000154096(THY1),ENSG00000124181(PLCG1),ENSG00000184304(PRKD1),ENSG00000090020(SLC9A1),ENSG00000151067(CACNA1C),ENSG00000254087(LYN),ENSG00000197386(HTT),ENSG00000125378(BMP4),ENSG00000167535(CACNB3),ENSG00000130038(CRACR2A),ENSG00000120088(CRHR1),ENSG00000198947(DMD),ENSG00000198929(NOS1AP),ENSG00000186439(TRDN),ENSG00000072062(PRKACA),ENSG00000100739(BDKRB1),ENSG00000…	0.00844418	0.259675
GO:0009247	glycolipid biosynthetic process	biological_process	23	4842	63	21445	ENSG00000140557(ST8SIA2),ENSG00000160408(ST6GALNAC6),ENSG00000101638(ST8SIA5),ENSG00000132356(PRKAA1),ENSG00000135454(B4GALNT1),ENSG00000148985(PGAP2),ENSG00000070526(ST6GALNAC1),ENSG00000143315(PIGM),ENSG00000151665(PIGF),ENSG00000163964(PIGX),ENSG00000070731(ST6GALNAC2),ENSG00000111728(ST8SIA1),ENSG00000161395(PGAP3),ENSG00000087111(PIGS),ENSG00000007541(PIGQ),ENSG00000157350(ST3GAL2),ENSG00000…	0.046505	0.654203
GO:0004843	thiol-dependent ubiquitin-specific protease activity	molecular_function	27	4842	74	21445	ENSG00000055483(USP36),ENSG00000264522(OTUD7B),ENSG00000103404(USP31),ENSG00000129204(USP6),ENSG00000118369(USP35),ENSG00000169918(OTUD7A),ENSG00000135913(USP37),ENSG00000136878(USP20),ENSG00000058056(USP13),ENSG00000101557(USP14),ENSG00000180667(YOD1),ENSG00000175390(EIF3F),ENSG00000089723(OTUB2),ENSG00000163930(BAP1),ENSG00000036672(USP2),ENSG00000152484(USP12),ENSG00000138592(USP8),ENSG0000013…	0.0324022	0.552462
GO:0003279	cardiac septum development	biological_process	31	4842	85	21445	ENSG00000135679(MDM2),ENSG00000179588(ZFPM1),ENSG00000066468(FGFR2),ENSG00000134250(NOTCH2),ENSG00000125378(BMP4),ENSG00000169641(LUZP1),ENSG00000183072(NKX2-5),ENSG00000109685(WHSC1),ENSG00000006125(AP2B1),ENSG00000057657(PRDM1),ENSG00000070614(NDST1),ENSG00000137868(STRA6),ENSG00000265107(GJA5),ENSG00000100324(TAB1),ENSG00000151748(SAV1),ENSG00000112655(PTK7),ENSG00000107882(SUFU),ENSG000001177…	0.0226997	0.472288
GO:0014059	regulation of dopamine secretion	biological_process	8	4842	22	21445	ENSG00000168621(GDNF),ENSG00000047579(DTNBP1),ENSG00000177301(KCNA2),ENSG00000185345(PARK2),ENSG00000107562(CXCL12),ENSG00000102468(HTR2A),ENSG00000101204(CHRNA4),ENSG00000118432(CNR1),	0.204166	1
GO:0097066	response to thyroid hormone	biological_process	8	4842	22	21445	ENSG00000103811(CTSH),ENSG00000131183(SLC34A1),ENSG00000004455(AK2),ENSG00000079999(KEAP1),ENSG00000164733(CTSB),ENSG00000125686(MED1),ENSG00000125378(BMP4),ENSG00000163131(CTSS),	0.204166	1
GO:0016849	phosphorus-oxygen lyase activity	molecular_function	8	4842	22	21445	ENSG00000162104(ADCY9),ENSG00000164742(ADCY1),ENSG00000143199(ADCY10),ENSG00000129467(ADCY4),ENSG00000149476(TKFC),ENSG00000152402(GUCY1A2),ENSG00000121281(ADCY7),ENSG00000109743(BST1),	0.204166	1
GO:0006471	protein ADP-ribosylation	biological_process	8	4842	22	21445	ENSG00000068903(SIRT2),ENSG00000178685(PARP10),ENSG00000138617(PARP16),ENSG00000111339(ART4),ENSG00000114166(KAT2B),ENSG00000173273(TNKS),ENSG00000077463(SIRT6),ENSG00000105486(LIG1),	0.204166	1
GO:0048103	somatic stem cell division	biological_process	8	4842	22	21445	ENSG00000154342(WNT3A),ENSG00000077782(FGFR1),ENSG00000147889(CDKN2A),ENSG00000134532(SOX5),ENSG00000129682(FGF13),ENSG00000152518(ZFP36L2),ENSG00000066468(FGFR2),ENSG00000080166(DCT),	0.204166	1
GO:0007638	mechanosensory behavior	biological_process	4	4842	11	21445	ENSG00000137868(STRA6),ENSG00000128573(FOXP2),ENSG00000174469(CNTNAP2),ENSG00000179915(NRXN1),	0.313618	1
GO:0097120	receptor localization to synapse	biological_process	4	4842	11	21445	ENSG00000075711(DLG1),ENSG00000079950(STX7),ENSG00000174871(CNIH2),ENSG00000179915(NRXN1),	0.313618	1
GO:0050885	neuromuscular process controlling balance	biological_process	20	4842	55	21445	ENSG00000182372(CLN8),ENSG00000179915(NRXN1),ENSG00000174498(IGDCC3),ENSG00000150275(PCDH15),ENSG00000184254(ALDH1A3),ENSG00000112782(CLIC5),ENSG00000166340(TPP1),ENSG00000142192(APP),ENSG00000188603(CLN3),ENSG00000251322(SHANK3),ENSG00000107736(CDH23),ENSG00000159842(ABR),ENSG00000119508(NR4A3),ENSG00000154118(JPH3),ENSG00000006611(USH1C),ENSG00000108797(CNTNAP1),ENSG00000182040(USH1G),ENSG00000…	0.0633824	0.737355
GO:0048019	receptor antagonist activity	molecular_function	4	4842	11	21445	ENSG00000136695(IL36RN),ENSG00000140009(ESR2),ENSG00000137496(IL18BP),ENSG00000163956(LRPAP1),	0.313618	1
GO:0051573	negative regulation of histone H3-K9 methylation	biological_process	4	4842	11	21445	ENSG00000012048(BRCA1),ENSG00000196092(PAX5),ENSG00000115548(KDM3A),ENSG00000130816(DNMT1),	0.313618	1
GO:0002116	semaphorin receptor complex	cellular_component	4	4842	11	21445	ENSG00000118257(NRP2),ENSG00000130827(PLXNA3),ENSG00000076356(PLXNA2),ENSG00000221866(PLXNA4),	0.313618	1
GO:0005247	voltage-gated chloride channel activity	molecular_function	4	4842	11	21445	ENSG00000103249(CLCN7),ENSG00000073464(CLCN4),ENSG00000131620(ANO1),ENSG00000171365(CLCN5),	0.313618	1
GO:0010460	positive regulation of heart rate	biological_process	8	4842	22	21445	ENSG00000166257(SCN3B),ENSG00000120907(ADRA1A),ENSG00000106113(CRHR2),ENSG00000166148(AVPR1A),ENSG00000113448(PDE4D),ENSG00000148926(ADM),ENSG00000140416(TPM1),ENSG00000198626(RYR2),	0.204166	1
GO:0010763	positive regulation of fibroblast migration	biological_process	4	4842	11	21445	ENSG00000102606(ARHGEF7),ENSG00000162733(DDR2),ENSG00000142208(AKT1),ENSG00000183023(SLC8A1),	0.313618	1
GO:0003157	endocardium development	biological_process	4	4842	11	21445	ENSG00000141646(SMAD4),ENSG00000168214(RBPJ),ENSG00000101109(STK4),ENSG00000117707(PROX1),	0.313618	1
GO:0051647	nucleus localization	biological_process	8	4842	22	21445	ENSG00000188807(TMEM201),ENSG00000168172(HOOK3),ENSG00000198947(DMD),ENSG00000132912(DCTN4),ENSG00000187122(SLIT1),ENSG00000054654(SYNE2),ENSG00000169398(PTK2),ENSG00000065320(NTN1),	0.204166	1
GO:0060544	regulation of necroptotic process	biological_process	4	4842	11	21445	ENSG00000003402(CFLAR),ENSG00000116584(ARHGEF2),ENSG00000023445(BIRC3),ENSG00000105974(CAV1),	0.313618	1
GO:0060576	intestinal epithelial cell development	biological_process	4	4842	11	21445	ENSG00000124664(SPDEF),ENSG00000181704(YIPF6),ENSG00000057657(PRDM1),ENSG00000124762(CDKN1A),	0.313618	1
GO:0046541	saliva secretion	biological_process	4	4842	11	21445	ENSG00000240583(AQP1),ENSG00000104783(KCNN4),ENSG00000115353(TACR1),ENSG00000133019(CHRM3),	0.313618	1
GO:0006047	UDP-N-acetylglucosamine metabolic process	biological_process	4	4842	11	21445	ENSG00000159921(GNE),ENSG00000131446(MGAT1),ENSG00000167080(B4GALNT2),ENSG00000013375(PGM3),	0.313618	1
GO:0001833	inner cell mass cell proliferation	biological_process	4	4842	11	21445	ENSG00000126524(SBDS),ENSG00000137413(TAF8),ENSG00000146918(NCAPG2),ENSG00000109917(ZPR1),	0.313618	1
GO:0070411	I-SMAD binding	molecular_function	4	4842	11	21445	ENSG00000141646(SMAD4),ENSG00000106799(TGFBR1),ENSG00000175387(SMAD2),ENSG00000198742(SMURF1),	0.313618	1
GO:0072170	metanephric tubule development	biological_process	8	4842	22	21445	ENSG00000198914(POU3F3),ENSG00000205213(LGR4),ENSG00000005513(SOX8),ENSG00000162552(WNT4),ENSG00000018408(WWTR1),ENSG00000128342(LIF),ENSG00000125618(PAX8),ENSG00000008710(PKD1),	0.204166	1
GO:0015129	lactate transmembrane transporter activity	molecular_function	4	4842	11	21445	ENSG00000170190(SLC16A5),ENSG00000148942(SLC5A12),ENSG00000118596(SLC16A7),ENSG00000141526(SLC16A3),	0.313618	1
GO:0034663	endoplasmic reticulum chaperone complex	cellular_component	4	4842	11	21445	ENSG00000170476(MZB1),ENSG00000077232(DNAJC10),ENSG00000166794(PPIB),ENSG00000166598(HSP90B1),	0.313618	1
GO:0032770	positive regulation of monooxygenase activity	biological_process	12	4842	33	21445	ENSG00000142208(AKT1),ENSG00000131979(GCH1),ENSG00000127948(POR),ENSG00000232810(TNF),ENSG00000168621(GDNF),ENSG00000106100(NOD1),ENSG00000120899(PTK2B),ENSG00000198929(NOS1AP),ENSG00000062038(CDH3),ENSG00000132604(TERF2),ENSG00000228716(DHFR),ENSG00000091831(ESR1),	0.136127	1
GO:0009223	pyrimidine deoxyribonucleotide catabolic process	biological_process	4	4842	11	21445	ENSG00000129071(MBD4),ENSG00000128951(DUT),ENSG00000154328(NEIL2),ENSG00000123415(SMUG1),	0.313618	1
GO:0086014	atrial cardiac muscle cell action potential	biological_process	4	4842	11	21445	ENSG00000182963(GJC1),ENSG00000166257(SCN3B),ENSG00000265107(GJA5),ENSG00000198626(RYR2),	0.313618	1
GO:0010172	embryonic body morphogenesis	biological_process	4	4842	11	21445	ENSG00000163913(IFT122),ENSG00000064309(CDON),ENSG00000180875(GREM2),ENSG00000074054(CLASP1),	0.313618	1
GO:0090129	positive regulation of synapse maturation	biological_process	4	4842	11	21445	ENSG00000058404(CAMK2B),ENSG00000179915(NRXN1),ENSG00000136848(DAB2IP),ENSG00000072071(ADGRL1),	0.313618	1
GO:2000188	regulation of cholesterol homeostasis	biological_process	4	4842	11	21445	ENSG00000101076(HNF4A),ENSG00000069667(RORA),ENSG00000198911(SREBF2),ENSG00000131408(NR1H2),	0.313618	1
GO:0001161	intronic transcription regulatory region sequence-specific DNA binding	molecular_function	4	4842	11	21445	ENSG00000083307(GRHL2),ENSG00000185122(HSF1),ENSG00000148704(VAX1),ENSG00000256683(ZNF350),	0.313618	1
GO:0034450	ubiquitin-ubiquitin ligase activity	molecular_function	4	4842	11	21445	ENSG00000100023(PPIL2),ENSG00000159461(AMFR),ENSG00000100387(RBX1),ENSG00000130939(UBE4B),	0.313618	1
GO:0009414	response to water deprivation	biological_process	4	4842	11	21445	ENSG00000115966(ATF2),ENSG00000167580(AQP2),ENSG00000166148(AVPR1A),ENSG00000140009(ESR2),	0.313618	1
GO:0004000	adenosine deaminase activity	molecular_function	4	4842	11	21445	ENSG00000093072(CECR1),ENSG00000168803(ADAL),ENSG00000197381(ADARB1),ENSG00000185736(ADARB2),	0.313618	1
GO:0043249	erythrocyte maturation	biological_process	4	4842	11	21445	ENSG00000104884(ERCC2),ENSG00000162367(TAL1),ENSG00000166947(EPB42),ENSG00000119314(PTBP3),	0.313618	1
GO:0016868	intramolecular transferase activity, phosphotransferases	molecular_function	4	4842	11	21445	ENSG00000169299(PGM2),ENSG00000165434(PGM2L1),ENSG00000154330(PGM5),ENSG00000013375(PGM3),	0.313618	1
GO:0006029	proteoglycan metabolic process	biological_process	36	4842	99	21445	ENSG00000154080(CHST9),ENSG00000151388(ADAMTS12),ENSG00000204217(BMPR2),ENSG00000196562(SULF2),ENSG00000111962(UST),ENSG00000171004(HS6ST2),ENSG00000185352(HS6ST3),ENSG00000070614(NDST1),ENSG00000125430(HS3ST3B1),ENSG00000180767(CHST13),ENSG00000162694(EXTL2),ENSG00000162512(SDC3),ENSG00000112033(PPARD),ENSG00000109956(B3GAT1),ENSG00000171451(DSEL),ENSG00000136213(CHST12),ENSG00000130287(NCAN),EN…	0.0151033	0.37369
GO:0030247	polysaccharide binding	molecular_function	8	4842	22	21445	ENSG00000157335(CLEC18C),ENSG00000219607(PPP1R3G),ENSG00000112425(EPM2A),ENSG00000154269(ENPP3),ENSG00000125772(GPCPD1),ENSG00000134193(REG4),ENSG00000049769(PPP1R3F),ENSG00000157322(CLEC18A),	0.204166	1
GO:2000615	regulation of histone H3-K9 acetylation	biological_process	4	4842	11	21445	ENSG00000141646(SMAD4),ENSG00000118058(KMT2A),ENSG00000114166(KAT2B),ENSG00000012048(BRCA1),	0.313618	1
GO:0021554	optic nerve development	biological_process	4	4842	11	21445	ENSG00000198121(LPAR1),ENSG00000166833(NAV2),ENSG00000177301(KCNA2),ENSG00000133216(EPHB2),	0.313618	1
GO:0035630	bone mineralization involved in bone maturation	biological_process	4	4842	11	21445	ENSG00000166923(GREM1),ENSG00000173868(PHOSPHO1),ENSG00000174697(LEP),ENSG00000183688(FAM101B),	0.313618	1
GO:0060547	negative regulation of necrotic cell death	biological_process	4	4842	11	21445	ENSG00000023445(BIRC3),ENSG00000105974(CAV1),ENSG00000163794(UCN),ENSG00000116584(ARHGEF2),	0.313618	1
GO:0033004	negative regulation of mast cell activation	biological_process	4	4842	11	21445	ENSG00000151422(FER),ENSG00000154710(RABGEF1),ENSG00000066294(CD84),ENSG00000118432(CNR1),	0.313618	1
GO:2000773	negative regulation of cellular senescence	biological_process	4	4842	11	21445	ENSG00000132604(TERF2),ENSG00000253729(PRKDC),ENSG00000073282(TP63),ENSG00000096717(SIRT1),	0.313618	1
GO:0001502	cartilage condensation	biological_process	8	4842	22	21445	ENSG00000157766(ACAN),ENSG00000168487(BMP1),ENSG00000169071(ROR2),ENSG00000060718(COL11A1),ENSG00000126351(THRA),ENSG00000008710(PKD1),ENSG00000112062(MAPK14),ENSG00000043039(BARX2),	0.204166	1
GO:0035025	positive regulation of Rho protein signal transduction	biological_process	4	4842	11	21445	ENSG00000137486(ARRB1),ENSG00000205336(ADGRG1),ENSG00000198121(LPAR1),ENSG00000064300(NGFR),	0.313618	1
GO:0042118	endothelial cell activation	biological_process	4	4842	11	21445	ENSG00000141646(SMAD4),ENSG00000106799(TGFBR1),ENSG00000114861(FOXP1),ENSG00000078399(HOXA9),	0.313618	1
GO:0034704	calcium channel complex	cellular_component	24	4842	66	21445	ENSG00000142408(CACNG8),ENSG00000151067(CACNA1C),ENSG00000198216(CACNA1E),ENSG00000167535(CACNB3),ENSG00000100346(CACNA1I),ENSG00000198929(NOS1AP),ENSG00000186439(TRDN),ENSG00000156026(MCU),ENSG00000072062(PRKACA),ENSG00000158683(PKD1L1),ENSG00000184588(PDE4B),ENSG00000153956(CACNA2D1),ENSG00000099338(CATSPERG),ENSG00000198626(RYR2),ENSG00000151062(CACNA2D4),ENSG00000006283(CACNA1G),ENSG000001573…	0.0438951	0.636292
GO:0018119	peptidyl-cysteine S-nitrosylation	biological_process	4	4842	11	21445	ENSG00000163220(S100A9),ENSG00000159640(ACE),ENSG00000198929(NOS1AP),ENSG00000198947(DMD),	0.313618	1
GO:0032367	intracellular cholesterol transport	biological_process	4	4842	11	21445	ENSG00000119655(NPC2),ENSG00000107331(ABCA2),ENSG00000165029(ABCA1),ENSG00000147465(STAR),	0.313618	1
GO:0045835	negative regulation of meiotic nuclear division	biological_process	4	4842	11	21445	ENSG00000095002(MSH2),ENSG00000071242(RPS6KA2),ENSG00000128342(LIF),ENSG00000108946(PRKAR1A),	0.313618	1
GO:0060351	cartilage development involved in endochondral bone morphogenesis	biological_process	8	4842	22	21445	ENSG00000168779(SHOX2),ENSG00000162510(MATN1),ENSG00000131759(RARA),ENSG00000163513(TGFBR2),ENSG00000127948(POR),ENSG00000142453(CARM1),ENSG00000169231(THBS3),ENSG00000196739(COL27A1),	0.204166	1
GO:0030119	AP-type membrane coat adaptor complex	cellular_component	16	4842	44	21445	ENSG00000053770(AP5M1),ENSG00000103365(GGA2),ENSG00000157823(AP3S2),ENSG00000100280(AP1B1),ENSG00000103723(AP3B2),ENSG00000275066(SYNRG),ENSG00000006125(AP2B1),ENSG00000070718(AP3M2),ENSG00000131374(TBC1D5),ENSG00000125843(AP5S1),ENSG00000146648(EGFR),ENSG00000160695(VPS11),ENSG00000166887(VPS39),ENSG00000118473(SGIP1),ENSG00000072958(AP1M1),ENSG00000196961(AP2A1),	0.0923316	0.863867
GO:0045023	G0 to G1 transition	biological_process	4	4842	11	21445	ENSG00000125686(MED1),ENSG00000198625(MDM4),ENSG00000184481(FOXO4),ENSG00000136848(DAB2IP),	0.313618	1
GO:0086066	atrial cardiac muscle cell to AV node cell communication	biological_process	4	4842	11	21445	ENSG00000198626(RYR2),ENSG00000265107(GJA5),ENSG00000166257(SCN3B),ENSG00000182963(GJC1),	0.313618	1
GO:0006531	aspartate metabolic process	biological_process	4	4842	11	21445	ENSG00000108381(ASPA),ENSG00000157064(NMNAT2),ENSG00000120053(GOT1),ENSG00000173614(NMNAT1),	0.313618	1
GO:0046621	negative regulation of organ growth	biological_process	8	4842	22	21445	ENSG00000047644(WWC3),ENSG00000101109(STK4),ENSG00000163513(TGFBR2),ENSG00000151748(SAV1),ENSG00000185386(MAPK11),ENSG00000151718(WWC2),ENSG00000113645(WWC1),ENSG00000169398(PTK2),	0.204166	1
GO:0044325	ion channel binding	molecular_function	41	4842	113	21445	ENSG00000184588(PDE4B),ENSG00000108819(PPP1R9B),ENSG00000177098(SCN4B),ENSG00000171385(KCND3),ENSG00000183023(SLC8A1),ENSG00000085872(CHERP),ENSG00000220205(VAMP2),ENSG00000197122(SRC),ENSG00000158528(PPP1R9A),ENSG00000101098(RIMS4),ENSG00000100300(TSPO),ENSG00000188906(LRRK2),ENSG00000175115(PACS1),ENSG00000166257(SCN3B),ENSG00000186439(TRDN),ENSG00000140015(KCNH5),ENSG00000254087(LYN),ENSG00000…	0.0100931	0.291548
GO:0034705	potassium channel complex	cellular_component	33	4842	91	21445	ENSG00000129159(KCNC1),ENSG00000085733(CTTN),ENSG00000130226(DPP6),ENSG00000104783(KCNN4),ENSG00000157542(KCNJ6),ENSG00000156486(KCNS2),ENSG00000171121(KCNMB3),ENSG00000075043(KCNQ2),ENSG00000111262(KCNA1),ENSG00000145936(KCNMB1),ENSG00000069424(KCNAB2),ENSG00000168418(KCNG4),ENSG00000131398(KCNC3),ENSG00000182132(KCNIP1),ENSG00000108797(CNTNAP1),ENSG00000120457(KCNJ5),ENSG00000135643(KCNMB4),ENS…	0.0202716	0.441855
GO:0072091	regulation of stem cell proliferation	biological_process	33	4842	91	21445	ENSG00000188906(LRRK2),ENSG00000090539(CHRD),ENSG00000196712(NF1),ENSG00000073282(TP63),ENSG00000077942(FBLN1),ENSG00000077782(FGFR1),ENSG00000102678(FGF9),ENSG00000107779(BMPR1A),ENSG00000006210(CX3CL1),ENSG00000055332(EIF2AK2),ENSG00000168779(SHOX2),ENSG00000148516(ZEB1),ENSG00000066468(FGFR2),ENSG00000163513(TGFBR2),ENSG00000114861(FOXP1),ENSG00000125378(BMP4),ENSG00000149948(HMGA2),ENSG000000…	0.0202716	0.441855
GO:0030510	regulation of BMP signaling pathway	biological_process	29	4842	80	21445	ENSG00000166147(FBN1),ENSG00000105974(CAV1),ENSG00000070404(FSTL3),ENSG00000198742(SMURF1),ENSG00000140479(PCSK6),ENSG00000157933(SKI),ENSG00000179284(DAND5),ENSG00000166923(GREM1),ENSG00000174453(VWC2L),ENSG00000064393(HIPK2),ENSG00000141646(SMAD4),ENSG00000180875(GREM2),ENSG00000104332(SFRP1),ENSG00000141622(RNF165),ENSG00000175931(UBE2O),ENSG00000158747(NBL1),ENSG00000168214(RBPJ),ENSG00000090…	0.0289017	0.528354
GO:0022405	hair cycle process	biological_process	29	4842	80	21445	ENSG00000066468(FGFR2),ENSG00000158813(EDA),ENSG00000135960(EDAR),ENSG00000146648(EGFR),ENSG00000062038(CDH3),ENSG00000115461(IGFBP5),ENSG00000125285(SOX21),ENSG00000163472(TMEM79),ENSG00000104884(ERCC2),ENSG00000122641(INHBA),ENSG00000156535(CD109),ENSG00000073282(TP63),ENSG00000173039(RELA),ENSG00000151748(SAV1),ENSG00000052850(ALX4),ENSG00000134569(LRP4),ENSG00000168214(RBPJ),ENSG00000173083(H…	0.0289017	0.528354
GO:0001942	hair follicle development	biological_process	29	4842	80	21445	ENSG00000232810(TNF),ENSG00000164066(INTU),ENSG00000135503(ACVR1B),ENSG00000169744(LDB2),ENSG00000205213(LGR4),ENSG00000165240(ATP7A),ENSG00000141646(SMAD4),ENSG00000075275(CELSR1),ENSG00000173039(RELA),ENSG00000151748(SAV1),ENSG00000136943(CTSV),ENSG00000052850(ALX4),ENSG00000167968(DNASE1L2),ENSG00000162601(MYSM1),ENSG00000173083(HPSE),ENSG00000134569(LRP4),ENSG00000168214(RBPJ),ENSG00000122641…	0.0289017	0.528354
GO:0003382	epithelial cell morphogenesis	biological_process	17	4842	47	21445	ENSG00000125618(PAX8),ENSG00000129116(PALLD),ENSG00000168621(GDNF),ENSG00000166923(GREM1),ENSG00000128342(LIF),ENSG00000105976(MET),ENSG00000162552(WNT4),ENSG00000169083(AR),ENSG00000150977(RILPL2),ENSG00000105738(SIPA1L3),ENSG00000204301(NOTCH4),ENSG00000173706(HEG1),ENSG00000115109(EPB41L5),ENSG00000169504(CLIC4),ENSG00000083307(GRHL2),ENSG00000125378(BMP4),ENSG00000170577(SIX2),	0.0869449	0.835134
GO:0046332	SMAD binding	molecular_function	26	4842	72	21445	ENSG00000140464(PML),ENSG00000135655(USP15),ENSG00000176396(EID2),ENSG00000185129(PURA),ENSG00000124225(PMEPA1),ENSG00000007372(PAX6),ENSG00000135503(ACVR1B),ENSG00000031823(RANBP3),ENSG00000198742(SMURF1),ENSG00000141646(SMAD4),ENSG00000164442(CITED2),ENSG00000064393(HIPK2),ENSG00000005339(CREBBP),ENSG00000157933(SKI),ENSG00000175387(SMAD2),ENSG00000163513(TGFBR2),ENSG00000149948(HMGA2),ENSG0000…	0.0390777	0.602413
GO:0032527	protein exit from endoplasmic reticulum	biological_process	13	4842	36	21445	ENSG00000134109(EDEM1),ENSG00000184787(UBE2G2),ENSG00000182446(NPLOC4),ENSG00000165280(VCP),ENSG00000120341(SEC16B),ENSG00000162298(SYVN1),ENSG00000186198(SLC51B),ENSG00000166598(HSP90B1),ENSG00000101294(HM13),ENSG00000180667(YOD1),ENSG00000099958(DERL3),ENSG00000168936(TMEM129),ENSG00000137642(SORL1),	0.127998	0.972733
GO:0014823	response to activity	biological_process	26	4842	72	21445	ENSG00000198400(NTRK1),ENSG00000119927(GPAM),ENSG00000130816(DNMT1),ENSG00000112096(SOD2),ENSG00000091879(ANGPT2),ENSG00000174697(LEP),ENSG00000185739(SRL),ENSG00000105221(AKT2),ENSG00000148339(SLC25A25),ENSG00000253729(PRKDC),ENSG00000162409(PRKAA2),ENSG00000082701(GSK3B),ENSG00000162430(SEPN1),ENSG00000132356(PRKAA1),ENSG00000198626(RYR2),ENSG00000140009(ESR2),ENSG00000175564(UCP3),ENSG00000242…	0.0390777	0.602413
GO:0002532	production of molecular mediator involved in inflammatory response	biological_process	13	4842	36	21445	ENSG00000134216(CHIA),ENSG00000105372(RPS19),ENSG00000103313(MEFV),ENSG00000167207(NOD2),ENSG00000077238(IL4R),ENSG00000165025(SYK),ENSG00000132965(ALOX5AP),ENSG00000003989(SLC7A2),ENSG00000112115(IL17A),ENSG00000112062(MAPK14),ENSG00000254087(LYN),ENSG00000177663(IL17RA),ENSG00000177830(CHID1),	0.127998	0.972733
GO:0014896	muscle hypertrophy	biological_process	22	4842	61	21445	ENSG00000198626(RYR2),ENSG00000170776(AKAP13),ENSG00000105887(MTPN),ENSG00000138741(TRPC3),ENSG00000082701(GSK3B),ENSG00000090020(SLC9A1),ENSG00000071282(LMCD1),ENSG00000115461(IGFBP5),ENSG00000136807(CDK9),ENSG00000141052(MYOCD),ENSG00000108509(CAMTA2),ENSG00000119508(NR4A3),ENSG00000174697(LEP),ENSG00000198825(INPP5F),ENSG00000108010(GLRX3),ENSG00000154229(PRKCA),ENSG00000127445(PIN1),ENSG00000…	0.0563186	0.711515
GO:0042165	neurotransmitter binding	molecular_function	9	4842	25	21445	ENSG00000196811(CHRNG),ENSG00000132164(SLC6A11),ENSG00000087085(ACHE),ENSG00000176884(GRIN1),ENSG00000133019(CHRM3),ENSG00000120903(CHRNA2),ENSG00000135902(CHRND),ENSG00000117971(CHRNB4),ENSG00000101204(CHRNA4),	0.191657	1
GO:0004112	cyclic-nucleotide phosphodiesterase activity	molecular_function	9	4842	25	21445	ENSG00000173786(CNP),ENSG00000113448(PDE4D),ENSG00000184588(PDE4B),ENSG00000105650(PDE4C),ENSG00000156973(PDE6D),ENSG00000123360(PDE1B),ENSG00000154678(PDE1C),ENSG00000185527(PDE6G),ENSG00000205268(PDE7A),	0.191657	1
GO:0000301	retrograde transport, vesicle recycling within Golgi	biological_process	9	4842	25	21445	ENSG00000015568(RGPD5),ENSG00000183054(RGPD6),ENSG00000137642(SORL1),ENSG00000257923(CUX1),ENSG00000187627(RGPD1),ENSG00000169629(RGPD8),ENSG00000175115(PACS1),ENSG00000172007(RAB33B),ENSG00000179562(GCC1),	0.191657	1
GO:0048821	erythrocyte development	biological_process	9	4842	25	21445	ENSG00000119314(PTBP3),ENSG00000138594(TMOD3),ENSG00000164442(CITED2),ENSG00000162367(TAL1),ENSG00000125686(MED1),ENSG00000070495(JMJD6),ENSG00000166947(EPB42),ENSG00000110693(SOX6),ENSG00000104884(ERCC2),	0.191657	1
GO:0035640	exploration behavior	biological_process	9	4842	25	21445	ENSG00000118058(KMT2A),ENSG00000101204(CHRNA4),ENSG00000141543(EIF4A3),ENSG00000188906(LRRK2),ENSG00000197635(DPP4),ENSG00000154118(JPH3),ENSG00000251322(SHANK3),ENSG00000116147(TNR),ENSG00000066427(ATXN3),	0.191657	1
GO:0008408	3'-5' exonuclease activity	molecular_function	18	4842	50	21445	ENSG00000172183(ISG20),ENSG00000140521(POLG),ENSG00000174840(PDE12),ENSG00000020922(MRE11A),ENSG00000113522(RAD50),ENSG00000187609(EXD3),ENSG00000165392(WRN),ENSG00000282827(ATRIP),ENSG00000166938(DIS3L),ENSG00000144535(DIS3L2),ENSG00000177084(POLE),ENSG00000062822(POLD1),ENSG00000125107(CNOT1),ENSG00000111596(CNOT2),ENSG00000083520(DIS3),ENSG00000123737(EXOSC9),ENSG00000009413(REV3L),ENSG0000010…	0.0818421	0.821943
GO:2000772	regulation of cellular senescence	biological_process	9	4842	25	21445	ENSG00000107779(BMPR1A),ENSG00000132604(TERF2),ENSG00000147889(CDKN2A),ENSG00000253729(PRKDC),ENSG00000149948(HMGA2),ENSG00000073282(TP63),ENSG00000071246(VASH1),ENSG00000171490(RSL1D1),ENSG00000096717(SIRT1),	0.191657	1
GO:0009267	cellular response to starvation	biological_process	45	4842	125	21445	ENSG00000116954(RRAGC),ENSG00000126581(BECN1),ENSG00000175224(ATG13),ENSG00000163545(NUAK2),ENSG00000068903(SIRT2),ENSG00000197769(MAP1LC3C),ENSG00000100330(MTMR3),ENSG00000145545(SRD5A1),ENSG00000113742(CPEB4),ENSG00000055332(EIF2AK2),ENSG00000100151(PICK1),ENSG00000132275(RRP8),ENSG00000176641(RNF152),ENSG00000141682(PMAIP1),ENSG00000204217(BMPR2),ENSG00000120675(DNAJC15),ENSG00000217128(FNIP1)…	0.00806842	0.251367
GO:0060571	morphogenesis of an epithelial fold	biological_process	9	4842	25	21445	ENSG00000134245(WNT2B),ENSG00000066468(FGFR2),ENSG00000143869(GDF7),ENSG00000169641(LUZP1),ENSG00000146648(EGFR),ENSG00000074047(GLI2),ENSG00000073282(TP63),ENSG00000125378(BMP4),ENSG00000169083(AR),	0.191657	1
GO:0009948	anterior/posterior axis specification	biological_process	18	4842	50	21445	ENSG00000147050(KDM6A),ENSG00000197121(PGAP1),ENSG00000165556(CDX2),ENSG00000140479(PCSK6),ENSG00000141646(SMAD4),ENSG00000087586(AURKA),ENSG00000157933(SKI),ENSG00000116729(WLS),ENSG00000108379(WNT3),ENSG00000147223(RIPPLY1),ENSG00000086598(TMED2),ENSG00000121481(RNF2),ENSG00000165588(OTX2),ENSG00000125378(BMP4),ENSG00000170577(SIX2),ENSG00000149922(TBX6),ENSG00000179598(PLD6),ENSG00000115109(EP…	0.0818421	0.821943
GO:0010880	regulation of release of sequestered calcium ion into cytosol by sarcoplasmic reticulum	biological_process	9	4842	25	21445	ENSG00000151067(CACNA1C),ENSG00000183023(SLC8A1),ENSG00000155962(CLIC2),ENSG00000198626(RYR2),ENSG00000072062(PRKACA),ENSG00000198947(DMD),ENSG00000186439(TRDN),ENSG00000160014(CALM3),ENSG00000113448(PDE4D),	0.191657	1
GO:0031102	neuron projection regeneration	biological_process	18	4842	50	21445	ENSG00000100300(TSPO),ENSG00000131095(GFAP),ENSG00000166086(JAM3),ENSG00000140538(NTRK3),ENSG00000044115(CTNNA1),ENSG00000177169(ULK1),ENSG00000182175(RGMA),ENSG00000128595(CALU),ENSG00000019991(HGF),ENSG00000116984(MTR),ENSG00000116147(TNR),ENSG00000134986(NREP),ENSG00000169032(MAP2K1),ENSG00000122863(CHST3),ENSG00000228716(DHFR),ENSG00000148926(ADM),ENSG00000102572(STK24),ENSG00000110243(APOA5),	0.0818421	0.821943
GO:0044550	secondary metabolite biosynthetic process	biological_process	9	4842	25	21445	ENSG00000169554(ZEB2),ENSG00000062038(CDH3),ENSG00000160882(CYP11B1),ENSG00000117009(KMO),ENSG00000179142(CYP11B2),ENSG00000080166(DCT),ENSG00000258839(MC1R),ENSG00000140459(CYP11A1),ENSG00000197535(MYO5A),	0.191657	1
GO:0045956	positive regulation of calcium ion-dependent exocytosis	biological_process	9	4842	25	21445	ENSG00000100346(CACNA1I),ENSG00000272636(DOC2B),ENSG00000158445(KCNB1),ENSG00000182621(PLCB1),ENSG00000198722(UNC13B),ENSG00000163803(PLB1),ENSG00000171450(CDK5R2),ENSG00000172538(FAM170B),ENSG00000006283(CACNA1G),	0.191657	1
GO:0051056	regulation of small GTPase mediated signal transduction	biological_process	104	4842	289	21445	ENSG00000197555(SIPA1L1),ENSG00000036257(CUL3),ENSG00000198400(NTRK1),ENSG00000108669(CYTH1),ENSG00000107263(RAPGEF1),ENSG00000057608(GDI2),ENSG00000067560(RHOA),ENSG00000198121(LPAR1),ENSG00000124313(IQSEC2),ENSG00000119283(TRIM67),ENSG00000100852(ARHGAP5),ENSG00000074964(ARHGEF10L),ENSG00000127084(FGD3),ENSG00000197283(SYNGAP1),ENSG00000134215(VAV3),ENSG00000161011(SQSTM1),ENSG00000197457(STMN3…	7.32805e-05	0.00686702
GO:0048167	regulation of synaptic plasticity	biological_process	50	4842	139	21445	ENSG00000165802(NSMF),ENSG00000197555(SIPA1L1),ENSG00000131759(RARA),ENSG00000131095(GFAP),ENSG00000198576(ARC),ENSG00000168959(GRM5),ENSG00000106113(CRHR2),ENSG00000105662(CRTC1),ENSG00000124214(STAU1),ENSG00000100678(SLC8A3),ENSG00000220205(VAMP2),ENSG00000158528(PPP1R9A),ENSG00000058404(CAMK2B),ENSG00000197283(SYNGAP1),ENSG00000183454(GRIN2A),ENSG00000107758(PPP3CB),ENSG00000102466(FGF14),ENSG…	0.00541843	0.193068
GO:0021761	limbic system development	biological_process	37	4842	103	21445	ENSG00000111262(KCNA1),ENSG00000131759(RARA),ENSG00000186575(NF2),ENSG00000106113(CRHR2),ENSG00000134954(ETS1),ENSG00000129682(FGF13),ENSG00000082701(GSK3B),ENSG00000171540(OTP),ENSG00000154342(WNT3A),ENSG00000117707(PROX1),ENSG00000106462(EZH2),ENSG00000134438(RAX),ENSG00000087088(BAX),ENSG00000174469(CNTNAP2),ENSG00000140463(BBS4),ENSG00000040199(PHLPP2),ENSG00000196712(NF1),ENSG00000157193(LRP…	0.0161396	0.389608
GO:0050905	neuromuscular process	biological_process	37	4842	103	21445	ENSG00000108797(CNTNAP1),ENSG00000186222(BLOC1S4),ENSG00000125741(OPA3),ENSG00000069424(KCNAB2),ENSG00000126233(SLURP1),ENSG00000180818(HOXC10),ENSG00000166340(TPP1),ENSG00000185345(PARK2),ENSG00000251322(SHANK3),ENSG00000111262(KCNA1),ENSG00000188603(CLN3),ENSG00000174498(IGDCC3),ENSG00000179915(NRXN1),ENSG00000198785(GRIN3A),ENSG00000112782(CLIC5),ENSG00000150275(PCDH15),ENSG00000182040(USH1G),…	0.0161396	0.389608
GO:0055010	ventricular cardiac muscle tissue morphogenesis	biological_process	14	4842	39	21445	ENSG00000159173(TNNI1),ENSG00000130939(UBE4B),ENSG00000125686(MED1),ENSG00000049883(PTCD2),ENSG00000198626(RYR2),ENSG00000060718(COL11A1),ENSG00000066468(FGFR2),ENSG00000057294(PKP2),ENSG00000176692(FOXC2),ENSG00000140416(TPM1),ENSG00000117707(PROX1),ENSG00000173706(HEG1),ENSG00000183072(NKX2-5),ENSG00000168214(RBPJ),	0.120283	0.928332
GO:0051117	ATPase binding	molecular_function	28	4842	78	21445	ENSG00000254505(CHMP4A),ENSG00000055044(NOP58),ENSG00000130939(UBE4B),ENSG00000006451(RALA),ENSG00000082175(PGR),ENSG00000083635(NUFIP1),ENSG00000165029(ABCA1),ENSG00000169083(AR),ENSG00000092820(EZR),ENSG00000162735(PEX19),ENSG00000162298(SYVN1),ENSG00000029534(ANK1),ENSG00000091831(ESR1),ENSG00000077232(DNAJC10),ENSG00000110719(TCIRG1),ENSG00000144401(METTL21A),ENSG00000100138(SNU13),ENSG000001…	0.0347646	0.567535
GO:0008081	phosphoric diester hydrolase activity	molecular_function	33	4842	92	21445	ENSG00000133019(CHRM3),ENSG00000113448(PDE4D),ENSG00000187091(PLCD1),ENSG00000182156(ENPP7),ENSG00000110148(CCKBR),ENSG00000101333(PLCB4),ENSG00000166428(PLD4),ENSG00000075651(PLD1),ENSG00000167004(PDIA3),ENSG00000163485(ADORA1),ENSG00000156973(PDE6D),ENSG00000197943(PLCG2),ENSG00000173786(CNP),ENSG00000129219(PLD2),ENSG00000125772(GPCPD1),ENSG00000158555(GDPD5),ENSG00000205268(PDE7A),ENSG0000016…	0.0229497	0.475827
GO:0090398	cellular senescence	biological_process	19	4842	53	21445	ENSG00000141510(TP53),ENSG00000105974(CAV1),ENSG00000083168(KAT6A),ENSG00000124762(CDKN1A),ENSG00000096717(SIRT1),ENSG00000198836(OPA1),ENSG00000107779(BMPR1A),ENSG00000073282(TP63),ENSG00000089022(MAPKAPK5),ENSG00000112062(MAPK14),ENSG00000071246(VASH1),ENSG00000169032(MAP2K1),ENSG00000140464(PML),ENSG00000171490(RSL1D1),ENSG00000132604(TERF2),ENSG00000153246(PLA2R1),ENSG00000149948(HMGA2),ENSG0…	0.077018	0.792899
GO:0097481	neuronal postsynaptic density	cellular_component	19	4842	53	21445	ENSG00000148660(CAMK2G),ENSG00000183454(GRIN2A),ENSG00000197283(SYNGAP1),ENSG00000204217(BMPR2),ENSG00000148053(NTRK2),ENSG00000140992(PDPK1),ENSG00000047849(MAP4),ENSG00000116584(ARHGEF2),ENSG00000069329(VPS35),ENSG00000176884(GRIN1),ENSG00000070808(CAMK2A),ENSG00000157680(DGKI),ENSG00000082701(GSK3B),ENSG00000116675(DNAJC6),ENSG00000112186(CAP2),ENSG00000099864(PALM),ENSG00000152413(HOMER1),ENS…	0.077018	0.792899
GO:0030427	site of polarized growth	cellular_component	53	4842	148	21445	ENSG00000158528(PPP1R9A),ENSG00000197457(STMN3),ENSG00000108819(PPP1R9B),ENSG00000160991(ORAI2),ENSG00000198910(L1CAM),ENSG00000072071(ADGRL1),ENSG00000185920(PTCH1),ENSG00000075539(FRYL),ENSG00000165588(OTX2),ENSG00000155252(PI4K2A),ENSG00000004478(FKBP4),ENSG00000008086(CDKL5),ENSG00000126214(KLC1),ENSG00000079337(RAPGEF3),ENSG00000186868(MAPT),ENSG00000085733(CTTN),ENSG00000198561(CTNND1),ENSG…	0.00458181	0.173656
GO:0015297	antiporter activity	molecular_function	29	4842	81	21445	ENSG00000003989(SLC7A2),ENSG00000171365(CLCN5),ENSG00000164038(SLC9B2),ENSG00000103257(SLC7A5),ENSG00000115616(SLC9A2),ENSG00000197818(SLC9A8),ENSG00000139514(SLC7A1),ENSG00000140090(SLC24A4),ENSG00000150403(TMCO3),ENSG00000169100(SLC25A6),ENSG00000021488(SLC7A9),ENSG00000073464(CLCN4),ENSG00000089060(SLC8B1),ENSG00000090020(SLC9A1),ENSG00000164037(SLC9B1),ENSG00000013293(SLC7A14),ENSG00000151012…	0.032784	0.554997
GO:0010770	positive regulation of cell morphogenesis involved in differentiation	biological_process	58	4842	162	21445	ENSG00000135387(CAPRIN1),ENSG00000170961(HAS2),ENSG00000181754(AMIGO1),ENSG00000167178(ISLR2),ENSG00000102606(ARHGEF7),ENSG00000103260(METRN),ENSG00000168779(SHOX2),ENSG00000169554(ZEB2),ENSG00000122694(GLIPR2),ENSG00000058404(CAMK2B),ENSG00000198910(L1CAM),ENSG00000204217(BMPR2),ENSG00000092929(UNC13D),ENSG00000140538(NTRK3),ENSG00000112902(SEMA5A),ENSG00000107562(CXCL12),ENSG00000067560(RHOA),E…	0.00308895	0.129442
GO:0016896	exoribonuclease activity, producing 5'-phosphomonoesters	molecular_function	10	4842	28	21445	ENSG00000125107(CNOT1),ENSG00000111596(CNOT2),ENSG00000172795(DCP2),ENSG00000083520(DIS3),ENSG00000172183(ISG20),ENSG00000174840(PDE12),ENSG00000107371(EXOSC3),ENSG00000166938(DIS3L),ENSG00000144535(DIS3L2),ENSG00000123737(EXOSC9),	0.179697	1
GO:0001671	ATPase activator activity	molecular_function	5	4842	14	21445	ENSG00000173209(AHSA2),ENSG00000132002(DNAJB1),ENSG00000143337(TOR1AIP1),ENSG00000077232(DNAJC10),ENSG00000169905(TOR1AIP2),	0.294631	1
GO:0031100	organ regeneration	biological_process	30	4842	84	21445	ENSG00000164344(KLKB1),ENSG00000196562(SULF2),ENSG00000124762(CDKN1A),ENSG00000116473(RAP1A),ENSG00000067225(PKM),ENSG00000113594(LIFR),ENSG00000148926(ADM),ENSG00000197081(IGF2R),ENSG00000119508(NR4A3),ENSG00000166741(NNMT),ENSG00000148773(MKI67),ENSG00000163513(TGFBR2),ENSG00000106459(NRF1),ENSG00000079337(RAPGEF3),ENSG00000128342(LIF),ENSG00000204580(DDR1),ENSG00000125686(MED1),ENSG00000123374…	0.0309136	0.535521
GO:0010762	regulation of fibroblast migration	biological_process	10	4842	28	21445	ENSG00000092871(RFFL),ENSG00000151422(FER),ENSG00000149480(MTA2),ENSG00000142208(AKT1),ENSG00000135362(PRR5L),ENSG00000102606(ARHGEF7),ENSG00000162733(DDR2),ENSG00000161544(CYGB),ENSG00000138685(FGF2),ENSG00000183023(SLC8A1),	0.179697	1
GO:0001518	voltage-gated sodium channel complex	cellular_component	5	4842	14	21445	ENSG00000136531(SCN2A),ENSG00000144285(SCN1A),ENSG00000007314(SCN4A),ENSG00000166257(SCN3B),ENSG00000177098(SCN4B),	0.294631	1
GO:0043508	negative regulation of JUN kinase activity	biological_process	5	4842	14	21445	ENSG00000197372(ZNF675),ENSG00000084207(GSTP1),ENSG00000121653(MAPK8IP1),ENSG00000104332(SFRP1),ENSG00000186063(AIDA),	0.294631	1
GO:0043518	negative regulation of DNA damage response, signal transduction by p53 class mediator	biological_process	5	4842	14	21445	ENSG00000157540(DYRK1A),ENSG00000163904(SENP2),ENSG00000096717(SIRT1),ENSG00000135679(MDM2),ENSG00000026508(CD44),	0.294631	1
GO:0031054	pre-miRNA processing	biological_process	5	4842	14	21445	ENSG00000123908(AGO2),ENSG00000092847(AGO1),ENSG00000113360(DROSHA),ENSG00000139546(TARBP2),ENSG00000126070(AGO3),	0.294631	1
GO:0070403	NAD+ binding	molecular_function	5	4842	14	21445	ENSG00000184254(ALDH1A3),ENSG00000077463(SIRT6),ENSG00000068903(SIRT2),ENSG00000124523(SIRT5),ENSG00000096717(SIRT1),	0.294631	1
GO:0045003	double-strand break repair via synthesis-dependent strand annealing	biological_process	10	4842	28	21445	ENSG00000185379(RAD51D),ENSG00000138376(BARD1),ENSG00000165392(WRN),ENSG00000012048(BRCA1),ENSG00000113522(RAD50),ENSG00000196584(XRCC2),ENSG00000175643(RMI2),ENSG00000020922(MRE11A),ENSG00000182185(RAD51B),ENSG00000258366(RTEL1),	0.179697	1
GO:0031519	PcG protein complex	cellular_component	20	4842	56	21445	ENSG00000121481(RNF2),ENSG00000173889(PHC3),ENSG00000113558(SKP1),ENSG00000106462(EZH2),ENSG00000143033(MTF2),ENSG00000119403(PHF19),ENSG00000163602(RYBP),ENSG00000204227(RING1),ENSG00000113648(H2AFY),ENSG00000108395(TRIM37),ENSG00000070770(CSNK2A2),ENSG00000183741(CBX6),ENSG00000141582(CBX4),ENSG00000111752(PHC1),ENSG00000143569(UBAP2L),ENSG00000102098(SCML2),ENSG00000180628(PCGF5),ENSG000000967…	0.0724644	0.788299
GO:0051280	negative regulation of release of sequestered calcium ion into cytosol	biological_process	5	4842	14	21445	ENSG00000155962(CLIC2),ENSG00000160014(CALM3),ENSG00000101188(NTSR1),ENSG00000143297(FCRL5),ENSG00000186439(TRDN),	0.294631	1
GO:0070402	NADPH binding	molecular_function	5	4842	14	21445	ENSG00000169710(FASN),ENSG00000145439(CBR4),ENSG00000104325(DECR1),ENSG00000145545(SRD5A1),ENSG00000228716(DHFR),	0.294631	1
GO:0021781	glial cell fate commitment	biological_process	5	4842	14	21445	ENSG00000162367(TAL1),ENSG00000007372(PAX6),ENSG00000110693(SOX6),ENSG00000137270(GCM1),ENSG00000005513(SOX8),	0.294631	1
GO:0061036	positive regulation of cartilage development	biological_process	10	4842	28	21445	ENSG00000110693(SOX6),ENSG00000173039(RELA),ENSG00000162878(PKDCC),ENSG00000166949(SMAD3),ENSG00000127948(POR),ENSG00000134013(LOXL2),ENSG00000168487(BMP1),ENSG00000125378(BMP4),ENSG00000204217(BMPR2),ENSG00000134532(SOX5),	0.179697	1
GO:0060428	lung epithelium development	biological_process	15	4842	42	21445	ENSG00000147862(NFIB),ENSG00000104313(EYA1),ENSG00000137868(STRA6),ENSG00000124664(SPDEF),ENSG00000128573(FOXP2),ENSG00000137497(NUMA1),ENSG00000066468(FGFR2),ENSG00000126351(THRA),ENSG00000008710(PKD1),ENSG00000169032(MAP2K1),ENSG00000151748(SAV1),ENSG00000083307(GRHL2),ENSG00000168214(RBPJ),ENSG00000114861(FOXP1),ENSG00000125378(BMP4),	0.112989	0.92737
GO:0016918	retinal binding	molecular_function	5	4842	14	21445	ENSG00000124818(OPN5),ENSG00000163914(RHO),ENSG00000198099(ADH4),ENSG00000114115(RBP1),ENSG00000128918(ALDH1A2),	0.294631	1
GO:0032432	actin filament bundle	cellular_component	20	4842	56	21445	ENSG00000101335(MYL9),ENSG00000169398(PTK2),ENSG00000095637(SORBS1),ENSG00000086991(NOX4),ENSG00000140416(TPM1),ENSG00000184640(SEPT9),ENSG00000167460(TPM4),ENSG00000171992(SYNPO),ENSG00000050405(LIMA1),ENSG00000154330(PGM5),ENSG00000089159(PXN),ENSG00000109846(CRYAB),ENSG00000065534(MYLK),ENSG00000126016(AMOT),ENSG00000120913(PDLIM2),ENSG00000122545(SEPT7),ENSG00000158352(SHROOM4),ENSG0000017272…	0.0724644	0.788299
GO:0043304	regulation of mast cell degranulation	biological_process	10	4842	28	21445	ENSG00000077238(IL4R),ENSG00000076944(STXBP2),ENSG00000165025(SYK),ENSG00000092929(UNC13D),ENSG00000066294(CD84),ENSG00000033327(GAB2),ENSG00000154710(RABGEF1),ENSG00000254087(LYN),ENSG00000151422(FER),ENSG00000140992(PDPK1),	0.179697	1
GO:2000269	regulation of fibroblast apoptotic process	biological_process	5	4842	14	21445	ENSG00000073282(TP63),ENSG00000104332(SFRP1),ENSG00000134049(IER3IP1),ENSG00000196584(XRCC2),ENSG00000100888(CHD8),	0.294631	1
GO:0061003	positive regulation of dendritic spine morphogenesis	biological_process	5	4842	14	21445	ENSG00000277443(MARCKS),ENSG00000157193(LRP8),ENSG00000058404(CAMK2B),ENSG00000111249(CUX2),ENSG00000135387(CAPRIN1),	0.294631	1
GO:0048286	lung alveolus development	biological_process	15	4842	42	21445	ENSG00000056586(RC3H2),ENSG00000162878(PKDCC),ENSG00000137868(STRA6),ENSG00000171456(ASXL1),ENSG00000079432(CIC),ENSG00000204217(BMPR2),ENSG00000128342(LIF),ENSG00000165240(ATP7A),ENSG00000128573(FOXP2),ENSG00000162430(SEPN1),ENSG00000198162(MAN1A2),ENSG00000066468(FGFR2),ENSG00000141052(MYOCD),ENSG00000125378(BMP4),ENSG00000115461(IGFBP5),	0.112989	0.92737
GO:0002053	positive regulation of mesenchymal cell proliferation	biological_process	10	4842	28	21445	ENSG00000066468(FGFR2),ENSG00000163513(TGFBR2),ENSG00000168779(SHOX2),ENSG00000090539(CHRD),ENSG00000102678(FGF9),ENSG00000107779(BMPR1A),ENSG00000128573(FOXP2),ENSG00000073282(TP63),ENSG00000077782(FGFR1),ENSG00000114861(FOXP1),	0.179697	1
GO:0043651	linoleic acid metabolic process	biological_process	5	4842	14	21445	ENSG00000134824(FADS2),ENSG00000135241(PNPLA8),ENSG00000197977(ELOVL2),ENSG00000151726(ACSL1),ENSG00000101986(ABCD1),	0.294631	1
GO:0031402	sodium ion binding	molecular_function	5	4842	14	21445	ENSG00000155886(SLC24A2),ENSG00000144285(SCN1A),ENSG00000163399(ATP1A1),ENSG00000140090(SLC24A4),ENSG00000160209(PDXK),	0.294631	1
GO:0015879	carnitine transport	biological_process	5	4842	14	21445	ENSG00000110090(CPT1A),ENSG00000131791(PRKAB2),ENSG00000076555(ACACB),ENSG00000278540(ACACA),ENSG00000162409(PRKAA2),	0.294631	1
GO:0071539	protein localization to centrosome	biological_process	5	4842	14	21445	ENSG00000175203(DCTN2),ENSG00000168172(HOOK3),ENSG00000168014(C2CD3),ENSG00000087586(AURKA),ENSG00000140463(BBS4),	0.294631	1
GO:0097194	execution phase of apoptosis	biological_process	35	4842	98	21445	ENSG00000179526(SHARPIN),ENSG00000087088(BAX),ENSG00000092871(RFFL),ENSG00000102572(STK24),ENSG00000160570(DEDD2),ENSG00000169398(PTK2),ENSG00000169598(DFFB),ENSG00000189060(H1F0),ENSG00000158156(XKR8),ENSG00000134760(DSG1),ENSG00000081277(PKP1),ENSG00000186868(MAPT),ENSG00000141510(TP53),ENSG00000165806(CASP7),ENSG00000087274(ADD1),ENSG00000149273(RPS3),ENSG00000078098(FAP),ENSG00000068903(SIRT2…	0.0204383	0.443054
GO:0008340	determination of adult lifespan	biological_process	5	4842	14	21445	ENSG00000141510(TP53),ENSG00000115112(TFCP2L1),ENSG00000188906(LRRK2),ENSG00000116062(MSH6),ENSG00000095002(MSH2),	0.294631	1
GO:0060413	atrial septum morphogenesis	biological_process	5	4842	14	21445	ENSG00000179588(ZFPM1),ENSG00000109685(WHSC1),ENSG00000134250(NOTCH2),ENSG00000183072(NKX2-5),ENSG00000265107(GJA5),	0.294631	1
GO:0005245	voltage-gated calcium channel activity	molecular_function	15	4842	42	21445	ENSG00000130433(CACNG6),ENSG00000166862(CACNG2),ENSG00000153956(CACNA2D1),ENSG00000157388(CACNA1D),ENSG00000162341(TPCN2),ENSG00000151067(CACNA1C),ENSG00000198216(CACNA1E),ENSG00000151062(CACNA2D4),ENSG00000006283(CACNA1G),ENSG00000142408(CACNG8),ENSG00000075461(CACNG4),ENSG00000100346(CACNA1I),ENSG00000186815(TPCN1),ENSG00000148408(CACNA1B),ENSG00000167535(CACNB3),	0.112989	0.92737
GO:0006767	water-soluble vitamin metabolic process	biological_process	36	4842	101	21445	ENSG00000173638(SLC19A1),ENSG00000278540(ACACA),ENSG00000125779(PANK2),ENSG00000117479(SLC19A2),ENSG00000160688(FLAD1),ENSG00000138074(SLC5A6),ENSG00000089057(SLC23A2),ENSG00000112303(VNN2),ENSG00000124212(PTGIS),ENSG00000132763(MMACHC),ENSG00000117394(SLC2A1),ENSG00000171723(GPHN),ENSG00000139428(MMAB),ENSG00000103222(ABCC1),ENSG00000173614(NMNAT1),ENSG00000172890(NADSYN1),ENSG00000014257(ACPP),…	0.0192859	0.430621
GO:0006493	protein O-linked glycosylation	biological_process	36	4842	101	21445	ENSG00000144278(GALNT13),ENSG00000168769(TET2),ENSG00000154736(ADAMTS5),ENSG00000130035(GALNT8),ENSG00000185499(MUC1),ENSG00000182870(GALNT9),ENSG00000262655(SPON1),ENSG00000165905(GYLTL1B),ENSG00000186866(POFUT2),ENSG00000176928(GCNT4),ENSG00000172986(GXYLT2),ENSG00000139629(GALNT6),ENSG00000169876(MUC17),ENSG00000085998(POMGNT1),ENSG00000009830(POMT2),ENSG00000106692(FKTN),ENSG00000157350(ST3GA…	0.0192859	0.430621
GO:0034703	cation channel complex	cellular_component	62	4842	174	21445	ENSG00000075043(KCNQ2),ENSG00000130433(CACNG6),ENSG00000171121(KCNMB3),ENSG00000129159(KCNC1),ENSG00000130226(DPP6),ENSG00000151062(CACNA2D4),ENSG00000108797(CNTNAP1),ENSG00000120457(KCNJ5),ENSG00000157388(CACNA1D),ENSG00000113448(PDE4D),ENSG00000148408(CACNA1B),ENSG00000182132(KCNIP1),ENSG00000116396(KCNC4),ENSG00000072062(PRKACA),ENSG00000177301(KCNA2),ENSG00000174469(CNTNAP2),ENSG00000177098(S…	0.00247151	0.108537
GO:0046323	glucose import	biological_process	26	4842	73	21445	ENSG00000064300(NGFR),ENSG00000070371(CLTCL1),ENSG00000162734(PEA15),ENSG00000091831(ESR1),ENSG00000006831(ADIPOR2),ENSG00000130766(SESN2),ENSG00000111269(CREBL2),ENSG00000162344(FGF19),ENSG00000112062(MAPK14),ENSG00000125744(RTN2),ENSG00000142208(AKT1),ENSG00000170476(MZB1),ENSG00000277443(MARCKS),ENSG00000116473(RAP1A),ENSG00000169696(ASPSCR1),ENSG00000095637(SORBS1),ENSG00000110436(SLC1A2),ENS…	0.0443678	0.637706
GO:0017022	myosin binding	molecular_function	21	4842	59	21445	ENSG00000122786(CALD1),ENSG00000119396(RAB14),ENSG00000006611(USH1C),ENSG00000100106(TRIOBP),ENSG00000170011(MYRIP),ENSG00000105514(RAB3D),ENSG00000067560(RHOA),ENSG00000101335(MYL9),ENSG00000152932(RAB3C),ENSG00000198947(DMD),ENSG00000164715(LMTK2),ENSG00000159251(ACTC1),ENSG00000183856(IQGAP3),ENSG00000169213(RAB3B),ENSG00000006451(RALA),ENSG00000174500(GCSAM),ENSG00000220205(VAMP2),ENSG0000012…	0.0681711	0.769738
GO:0050891	multicellular organismal water homeostasis	biological_process	21	4842	59	21445	ENSG00000073282(TP63),ENSG00000163472(TMEM79),ENSG00000164742(ADCY1),ENSG00000005249(PRKAR2B),ENSG00000129467(ADCY4),ENSG00000072062(PRKACA),ENSG00000197915(HRNR),ENSG00000108946(PRKAR1A),ENSG00000167580(AQP2),ENSG00000170961(HAS2),ENSG00000121281(ADCY7),ENSG00000143520(FLG2),ENSG00000186204(CYP4F12),ENSG00000107560(RAB11FIP2),ENSG00000179142(CYP11B2),ENSG00000165272(AQP3),ENSG00000240583(AQP1),E…	0.0681711	0.769738
GO:0046513	ceramide biosynthetic process	biological_process	21	4842	59	21445	ENSG00000008513(ST3GAL1),ENSG00000115525(ST3GAL5),ENSG00000166311(SMPD1),ENSG00000157350(ST3GAL2),ENSG00000204628(GNB2L1),ENSG00000232810(TNF),ENSG00000117069(ST6GALNAC5),ENSG00000182372(CLN8),ENSG00000177511(ST8SIA3),ENSG00000070526(ST6GALNAC1),ENSG00000135454(B4GALNT1),ENSG00000132356(PRKAA1),ENSG00000168350(DEGS2),ENSG00000140557(ST8SIA2),ENSG00000160408(ST6GALNAC6),ENSG00000149926(FAM57B),ENS…	0.0681711	0.769738
GO:0000096	sulfur amino acid metabolic process	biological_process	16	4842	45	21445	ENSG00000124713(GNMT),ENSG00000086991(NOX4),ENSG00000099810(MTAP),ENSG00000158467(AHCYL2),ENSG00000149089(APIP),ENSG00000163738(MTHFD2L),ENSG00000145882(PCYOX1L),ENSG00000137767(SQRDL),ENSG00000105755(ETHE1),ENSG00000177000(MTHFR),ENSG00000168710(AHCYL1),ENSG00000116984(MTR),ENSG00000133313(CNDP2),ENSG00000093010(COMT),ENSG00000120053(GOT1),ENSG00000116005(PCYOX1),	0.106112	0.925833
GO:0043621	protein self-association	molecular_function	16	4842	45	21445	ENSG00000117394(SLC2A1),ENSG00000157540(DYRK1A),ENSG00000151651(ADAM8),ENSG00000124788(ATXN1),ENSG00000087085(ACHE),ENSG00000141510(TP53),ENSG00000220205(VAMP2),ENSG00000172175(MALT1),ENSG00000184330(S100A7A),ENSG00000109861(CTSC),ENSG00000015133(CCDC88C),ENSG00000146701(MDH2),ENSG00000164733(CTSB),ENSG00000170876(TMEM43),ENSG00000134321(RSAD2),ENSG00000198626(RYR2),	0.106112	0.925833
GO:0002755	MyD88-dependent toll-like receptor signaling pathway	biological_process	32	4842	90	21445	ENSG00000071242(RPS6KA2),ENSG00000164086(DUSP7),ENSG00000112640(PPP2R5D),ENSG00000106100(NOD1),ENSG00000065559(MAP2K4),ENSG00000125347(IRF1),ENSG00000150455(TIRAP),ENSG00000104365(IKBKB),ENSG00000173039(RELA),ENSG00000135341(MAP3K7),ENSG00000114738(MAPKAPK3),ENSG00000169032(MAP2K1),ENSG00000010671(BTK),ENSG00000068305(MEF2A),ENSG00000100906(NFKBIA),ENSG00000117676(RPS6KA1),ENSG00000139318(DUSP6),…	0.0274817	0.519967
GO:0006929	substrate-dependent cell migration	biological_process	11	4842	31	21445	ENSG00000115109(EPB41L5),ENSG00000065320(NTN1),ENSG00000077782(FGFR1),ENSG00000070886(EPHA8),ENSG00000151651(ADAM8),ENSG00000077942(FBLN1),ENSG00000064999(ANKS1A),ENSG00000085733(CTTN),ENSG00000164171(ITGA2),ENSG00000118257(NRP2),ENSG00000137809(ITGA11),	0.168366	1
GO:0070849	response to epidermal growth factor	biological_process	11	4842	31	21445	ENSG00000136848(DAB2IP),ENSG00000124181(PLCG1),ENSG00000108819(PPP1R9B),ENSG00000126581(BECN1),ENSG00000125686(MED1),ENSG00000109917(ZPR1),ENSG00000142208(AKT1),ENSG00000146648(EGFR),ENSG00000100030(MAPK1),ENSG00000140992(PDPK1),ENSG00000084207(GSTP1),	0.168366	1
GO:0050690	regulation of defense response to virus by virus	biological_process	11	4842	31	21445	ENSG00000055332(EIF2AK2),ENSG00000175115(PACS1),ENSG00000006125(AP2B1),ENSG00000101336(HCK),ENSG00000072958(AP1M1),ENSG00000196961(AP2A1),ENSG00000010810(FYN),ENSG00000198821(CD247),ENSG00000100280(AP1B1),ENSG00000010610(CD4),ENSG00000134516(DOCK2),	0.168366	1
GO:0061001	regulation of dendritic spine morphogenesis	biological_process	11	4842	31	21445	ENSG00000163110(PDLIM5),ENSG00000277363(SRCIN1),ENSG00000058404(CAMK2B),ENSG00000135387(CAPRIN1),ENSG00000111249(CUX2),ENSG00000277443(MARCKS),ENSG00000158528(PPP1R9A),ENSG00000188906(LRRK2),ENSG00000157193(LRP8),ENSG00000197555(SIPA1L1),ENSG00000251322(SHANK3),	0.168366	1
GO:0034067	protein localization to Golgi apparatus	biological_process	11	4842	31	21445	ENSG00000163291(PAQR3),ENSG00000137642(SORL1),ENSG00000183054(RGPD6),ENSG00000015568(RGPD5),ENSG00000187627(RGPD1),ENSG00000169629(RGPD8),ENSG00000213281(NRAS),ENSG00000179562(GCC1),ENSG00000172007(RAB33B),ENSG00000101246(ARFRP1),ENSG00000175115(PACS1),	0.168366	1
GO:0051059	NF-kappaB binding	molecular_function	11	4842	31	21445	ENSG00000173039(RELA),ENSG00000143514(TP53BP2),ENSG00000082701(GSK3B),ENSG00000185104(FAF1),ENSG00000149273(RPS3),ENSG00000100906(NFKBIA),ENSG00000112033(PPARD),ENSG00000166135(HIF1AN),ENSG00000147889(CDKN2A),ENSG00000100902(PSMA6),ENSG00000196975(ANXA4),	0.168366	1
GO:0051020	GTPase binding	molecular_function	100	4842	282	21445	ENSG00000170011(MYRIP),ENSG00000107185(RGP1),ENSG00000131242(RAB11FIP4),ENSG00000115648(MLPH),ENSG00000061676(NCKAP1),ENSG00000170776(AKAP13),ENSG00000127084(FGD3),ENSG00000151746(BICD1),ENSG00000134602(STK26),ENSG00000102362(SYTL4),ENSG00000110047(EHD1),ENSG00000130227(XPO7),ENSG00000131504(DIAPH1),ENSG00000198752(CDC42BPB),ENSG00000082898(XPO1),ENSG00000128283(CDC42EP1),ENSG00000057608(GDI2),EN…	0.000157116	0.0124656
GO:0001890	placenta development	biological_process	50	4842	141	21445	ENSG00000136634(IL10),ENSG00000143845(ETNK2),ENSG00000124212(PTGIS),ENSG00000083307(GRHL2),ENSG00000146648(EGFR),ENSG00000164733(CTSB),ENSG00000086696(HSD17B2),ENSG00000101109(STK4),ENSG00000173320(STOX2),ENSG00000109458(GAB1),ENSG00000204217(BMPR2),ENSG00000169032(MAP2K1),ENSG00000117713(ARID1A),ENSG00000121454(LHX4),ENSG00000113739(STC2),ENSG00000113555(PCDH12),ENSG00000137270(GCM1),ENSG0000014…	0.00682896	0.227651
GO:0006687	glycosphingolipid metabolic process	biological_process	28	4842	79	21445	ENSG00000166311(SMPD1),ENSG00000224051(CPTP),ENSG00000102393(GLA),ENSG00000141337(ARSG),ENSG00000162139(NEU3),ENSG00000160408(ST6GALNAC6),ENSG00000140557(ST8SIA2),ENSG00000101638(ST8SIA5),ENSG00000101846(STS),ENSG00000136699(SMPD4),ENSG00000188603(CLN3),ENSG00000157350(ST3GAL2),ENSG00000115525(ST3GAL5),ENSG00000008513(ST3GAL1),ENSG00000204386(NEU1),ENSG00000117069(ST6GALNAC5),ENSG00000177511(ST8S…	0.0393605	0.602094
GO:0030520	intracellular estrogen receptor signaling pathway	biological_process	17	4842	48	21445	ENSG00000167548(KMT2D),ENSG00000012048(BRCA1),ENSG00000117115(PADI2),ENSG00000117713(ARID1A),ENSG00000111596(CNOT2),ENSG00000125107(CNOT1),ENSG00000100201(DDX17),ENSG00000091831(ESR1),ENSG00000123064(DDX54),ENSG00000125686(MED1),ENSG00000140009(ESR2),ENSG00000169083(AR),ENSG00000142453(CARM1),ENSG00000239306(RBM14),ENSG00000109775(UFSP2),ENSG00000197122(SRC),ENSG00000145604(SKP2),	0.0996381	0.891574
GO:0004197	cysteine-type endopeptidase activity	molecular_function	29	4842	82	21445	ENSG00000106144(CASP2),ENSG00000129204(USP6),ENSG00000003402(CFLAR),ENSG00000163131(CTSS),ENSG00000109861(CTSC),ENSG00000164733(CTSB),ENSG00000118492(ADGB),ENSG00000174080(CTSF),ENSG00000101557(USP14),ENSG00000103811(CTSH),ENSG00000058056(USP13),ENSG00000136878(USP20),ENSG00000135913(USP37),ENSG00000135093(USP30),ENSG00000138592(USP8),ENSG00000167004(PDIA3),ENSG00000162517(PEF1),ENSG00000165806(C…	0.0370714	0.585905
GO:0048675	axon extension	biological_process	41	4842	116	21445	ENSG00000116147(TNR),ENSG00000130827(PLXNA3),ENSG00000167178(ISLR2),ENSG00000077279(DCX),ENSG00000135622(SEMA4F),ENSG00000162490(DRAXIN),ENSG00000127603(MACF1),ENSG00000261594(TPBGL),ENSG00000179242(CDH4),ENSG00000134987(WDR36),ENSG00000112902(SEMA5A),ENSG00000140538(NTRK3),ENSG00000118257(NRP2),ENSG00000075223(SEMA3C),ENSG00000273749(CYFIP1),ENSG00000204217(BMPR2),ENSG00000198910(L1CAM),ENSG0000…	0.0144211	0.364384
GO:0035098	ESC/E(Z) complex	cellular_component	6	4842	17	21445	ENSG00000108395(TRIM37),ENSG00000096717(SIRT1),ENSG00000113648(H2AFY),ENSG00000119403(PHF19),ENSG00000143033(MTF2),ENSG00000106462(EZH2),	0.275549	1
GO:0016254	preassembly of GPI anchor in ER membrane	biological_process	6	4842	17	21445	ENSG00000163964(PIGX),ENSG00000151665(PIGF),ENSG00000108474(PIGL),ENSG00000165195(PIGA),ENSG00000007541(PIGQ),ENSG00000143315(PIGM),	0.275549	1
GO:0036035	osteoclast development	biological_process	6	4842	17	21445	ENSG00000119714(GPR68),ENSG00000154237(LRRK1),ENSG00000164038(SLC9B2),ENSG00000197122(SRC),ENSG00000120659(TNFSF11),ENSG00000114861(FOXP1),	0.275549	1
GO:0032376	positive regulation of cholesterol transport	biological_process	6	4842	17	21445	ENSG00000123384(LRP1),ENSG00000185920(PTCH1),ENSG00000131408(NR1H2),ENSG00000096717(SIRT1),ENSG00000165029(ABCA1),ENSG00000100906(NFKBIA),	0.275549	1
GO:1903427	negative regulation of reactive oxygen species biosynthetic process	biological_process	6	4842	17	21445	ENSG00000100300(TSPO),ENSG00000136634(IL10),ENSG00000105974(CAV1),ENSG00000124212(PTGIS),ENSG00000102393(GLA),ENSG00000174059(CD34),	0.275549	1
GO:0004702	receptor signaling protein serine/threonine kinase activity	molecular_function	24	4842	68	21445	ENSG00000204217(BMPR2),ENSG00000107779(BMPR1A),ENSG00000180815(MAP3K15),ENSG00000095015(MAP3K1),ENSG00000091436(AC013461.1),ENSG00000073803(MAP3K13),ENSG00000085511(MAP3K4),ENSG00000078061(ARAF),ENSG00000185386(MAPK11),ENSG00000100030(MAPK1),ENSG00000146648(EGFR),ENSG00000106799(TGFBR1),ENSG00000123612(ACVR1C),ENSG00000006062(MAP3K14),ENSG00000112062(MAPK14),ENSG00000163513(TGFBR2),ENSG0000011473…	0.0567371	0.713019
GO:0001843	neural tube closure	biological_process	30	4842	85	21445	ENSG00000072062(PRKACA),ENSG00000006451(RALA),ENSG00000140463(BBS4),ENSG00000169554(ZEB2),ENSG00000185920(PTCH1),ENSG00000182175(RGMA),ENSG00000160007(ARHGAP35),ENSG00000142875(PRKACB),ENSG00000086598(TMED2),ENSG00000125378(BMP4),ENSG00000148926(ADM),ENSG00000166145(SPINT1),ENSG00000083307(GRHL2),ENSG00000147050(KDM6A),ENSG00000143013(LMO4),ENSG00000048342(CC2D2A),ENSG00000078246(TULP3),ENSG00000…	0.0349152	0.569213
GO:1902911	protein kinase complex	cellular_component	36	4842	102	21445	ENSG00000135503(ACVR1B),ENSG00000005249(PRKAR2B),ENSG00000181929(PRKAG1),ENSG00000065883(CDK13),ENSG00000177169(ULK1),ENSG00000123374(CDK2),ENSG00000155229(MMS19),ENSG00000132356(PRKAA1),ENSG00000104365(IKBKB),ENSG00000162409(PRKAA2),ENSG00000135341(MAP3K7),ENSG00000107949(BCCIP),ENSG00000102893(PHKB),ENSG00000198382(UVRAG),ENSG00000169047(IRS1),ENSG00000136807(CDK9),ENSG00000095637(SORBS1),ENSG0…	0.0217109	0.460572
GO:0060575	intestinal epithelial cell differentiation	biological_process	6	4842	17	21445	ENSG00000165556(CDX2),ENSG00000124762(CDKN1A),ENSG00000151748(SAV1),ENSG00000057657(PRDM1),ENSG00000181704(YIPF6),ENSG00000124664(SPDEF),	0.275549	1
GO:0072663	establishment of protein localization to peroxisome	biological_process	6	4842	17	21445	ENSG00000139197(PEX5),ENSG00000114757(PEX5L),ENSG00000215193(PEX26),ENSG00000102910(LONP2),ENSG00000157911(PEX10),ENSG00000162735(PEX19),	0.275549	1
GO:0098901	regulation of cardiac muscle cell action potential	biological_process	6	4842	17	21445	ENSG00000105974(CAV1),ENSG00000151150(ANK3),ENSG00000057294(PKP2),ENSG00000198626(RYR2),ENSG00000198929(NOS1AP),ENSG00000265107(GJA5),	0.275549	1
GO:0007250	activation of NF-kappaB-inducing kinase activity	biological_process	6	4842	17	21445	ENSG00000135341(MAP3K7),ENSG00000100065(CARD10),ENSG00000181634(TNFSF15),ENSG00000172175(MALT1),ENSG00000174130(TLR6),ENSG00000130368(MAS1),	0.275549	1
GO:0035518	histone H2A monoubiquitination	biological_process	6	4842	17	21445	ENSG00000108395(TRIM37),ENSG00000163602(RYBP),ENSG00000204227(RING1),ENSG00000121481(RNF2),ENSG00000113558(SKP1),ENSG00000163961(RNF168),	0.275549	1
GO:0045823	positive regulation of heart contraction	biological_process	12	4842	34	21445	ENSG00000106113(CRHR2),ENSG00000166148(AVPR1A),ENSG00000120907(ADRA1A),ENSG00000166257(SCN3B),ENSG00000198929(NOS1AP),ENSG00000183072(NKX2-5),ENSG00000148926(ADM),ENSG00000113448(PDE4D),ENSG00000140416(TPM1),ENSG00000163399(ATP1A1),ENSG00000163794(UCN),ENSG00000198626(RYR2),	0.157689	1
GO:0002534	cytokine production involved in inflammatory response	biological_process	6	4842	17	21445	ENSG00000103313(MEFV),ENSG00000177830(CHID1),ENSG00000167207(NOD2),ENSG00000177663(IL17RA),ENSG00000112115(IL17A),ENSG00000112062(MAPK14),	0.275549	1
GO:1902307	positive regulation of sodium ion transmembrane transport	biological_process	6	4842	17	21445	ENSG00000088992(TESC),ENSG00000198947(DMD),ENSG00000079805(DNM2),ENSG00000196632(WNK3),ENSG00000151150(ANK3),ENSG00000090020(SLC9A1),	0.275549	1
GO:0070242	thymocyte apoptotic process	biological_process	6	4842	17	21445	ENSG00000143365(RORC),ENSG00000087088(BAX),ENSG00000151651(ADAM8),ENSG00000125378(BMP4),ENSG00000141510(TP53),ENSG00000160049(DFFA),	0.275549	1
GO:0046755	viral budding	biological_process	6	4842	17	21445	ENSG00000115561(CHMP3),ENSG00000148356(LRSAM1),ENSG00000009844(VTA1),ENSG00000254505(CHMP4A),ENSG00000083937(CHMP2B),ENSG00000159210(SNF8),	0.275549	1
GO:0030852	regulation of granulocyte differentiation	biological_process	6	4842	17	21445	ENSG00000088992(TESC),ENSG00000139842(CUL4A),ENSG00000114115(RBP1),ENSG00000130584(ZBTB46),ENSG00000159216(RUNX1),ENSG00000131759(RARA),	0.275549	1
GO:0021756	striatum development	biological_process	6	4842	17	21445	ENSG00000184254(ALDH1A3),ENSG00000128573(FOXP2),ENSG00000251322(SHANK3),ENSG00000140463(BBS4),ENSG00000122641(INHBA),ENSG00000174469(CNTNAP2),	0.275549	1
GO:0007205	protein kinase C-activating G-protein coupled receptor signaling pathway	biological_process	12	4842	34	21445	ENSG00000149091(DGKZ),ENSG00000100739(BDKRB1),ENSG00000168959(GRM5),ENSG00000102780(DGKH),ENSG00000106113(CRHR2),ENSG00000172232(AZU1),ENSG00000157680(DGKI),ENSG00000100151(PICK1),ENSG00000123384(LRP1),ENSG00000077044(DGKD),ENSG00000153933(DGKE),ENSG00000136267(DGKB),	0.157689	1
GO:0036120	cellular response to platelet-derived growth factor stimulus	biological_process	6	4842	17	21445	ENSG00000170962(PDGFD),ENSG00000172725(CORO1B),ENSG00000197122(SRC),ENSG00000170961(HAS2),ENSG00000130816(DNMT1),ENSG00000010810(FYN),	0.275549	1
GO:0016241	regulation of macroautophagy	biological_process	36	4842	102	21445	ENSG00000101194(SLC17A9),ENSG00000126581(BECN1),ENSG00000168092(PAFAH1B2),ENSG00000100330(MTMR3),ENSG00000174903(RAB1B),ENSG00000112425(EPM2A),ENSG00000115839(RAB3GAP1),ENSG00000161011(SQSTM1),ENSG00000132405(TBC1D14),ENSG00000155506(LARP1),ENSG00000254505(CHMP4A),ENSG00000145016(RUBCN),ENSG00000197548(ATG7),ENSG00000100300(TSPO),ENSG00000055483(USP36),ENSG00000148356(LRSAM1),ENSG00000188906(LRRK…	0.0217109	0.460572
GO:0009954	proximal/distal pattern formation	biological_process	12	4842	34	21445	ENSG00000166923(GREM1),ENSG00000170549(IRX1),ENSG00000073282(TP63),ENSG00000128918(ALDH1A2),ENSG00000204304(PBX2),ENSG00000185630(PBX1),ENSG00000074047(GLI2),ENSG00000134569(LRP4),ENSG00000180818(HOXC10),ENSG00000164651(SP8),ENSG00000131873(CHSY1),ENSG00000078399(HOXA9),	0.157689	1
GO:0044346	fibroblast apoptotic process	biological_process	6	4842	17	21445	ENSG00000100888(CHD8),ENSG00000134049(IER3IP1),ENSG00000196584(XRCC2),ENSG00000073282(TP63),ENSG00000036257(CUL3),ENSG00000104332(SFRP1),	0.275549	1
GO:0060644	mammary gland epithelial cell differentiation	biological_process	6	4842	17	21445	ENSG00000138685(FGF2),ENSG00000178568(ERBB4),ENSG00000185920(PTCH1),ENSG00000142208(AKT1),ENSG00000105221(AKT2),ENSG00000113494(PRLR),	0.275549	1
GO:0032288	myelin assembly	biological_process	6	4842	17	21445	ENSG00000163531(NFASC),ENSG00000184454(NCMAP),ENSG00000108797(CNTNAP1),ENSG00000063660(GPC1),ENSG00000104884(ERCC2),ENSG00000149256(TENM4),	0.275549	1
GO:0048041	focal adhesion assembly	biological_process	24	4842	68	21445	ENSG00000162552(WNT4),ENSG00000085733(CTTN),ENSG00000152894(PTPRK),ENSG00000166923(GREM1),ENSG00000074054(CLASP1),ENSG00000169398(PTK2),ENSG00000095637(SORBS1),ENSG00000115109(EPB41L5),ENSG00000120899(PTK2B),ENSG00000104332(SFRP1),ENSG00000248905(FMN1),ENSG00000129474(AJUBA),ENSG00000140992(PDPK1),ENSG00000197122(SRC),ENSG00000164171(ITGA2),ENSG00000166949(SMAD3),ENSG00000047648(ARHGAP6),ENSG0000…	0.0567371	0.713019
GO:0016888	endodeoxyribonuclease activity, producing 5'-phosphomonoesters	molecular_function	6	4842	17	21445	ENSG00000198690(FAN1),ENSG00000157014(TATDN2),ENSG00000213918(DNASE1),ENSG00000272410(RP11-438J1.1),ENSG00000163687(DNASE1L3),ENSG00000167968(DNASE1L2),	0.275549	1
GO:0030540	female genitalia development	biological_process	6	4842	17	21445	ENSG00000073282(TP63),ENSG00000153208(MERTK),ENSG00000087088(BAX),ENSG00000091831(ESR1),ENSG00000145545(SRD5A1),ENSG00000137868(STRA6),	0.275549	1
GO:0090330	regulation of platelet aggregation	biological_process	6	4842	17	21445	ENSG00000154229(PRKCA),ENSG00000165025(SYK),ENSG00000050628(PTGER3),ENSG00000254087(LYN),ENSG00000154127(UBASH3B),ENSG00000173918(C1QTNF1),	0.275549	1
GO:0006625	protein targeting to peroxisome	biological_process	6	4842	17	21445	ENSG00000215193(PEX26),ENSG00000102910(LONP2),ENSG00000162735(PEX19),ENSG00000157911(PEX10),ENSG00000114757(PEX5L),ENSG00000139197(PEX5),	0.275549	1
GO:0034706	sodium channel complex	cellular_component	6	4842	17	21445	ENSG00000136531(SCN2A),ENSG00000144285(SCN1A),ENSG00000168447(SCNN1B),ENSG00000007314(SCN4A),ENSG00000166257(SCN3B),ENSG00000177098(SCN4B),	0.275549	1
GO:0035265	organ growth	biological_process	49	4842	139	21445	ENSG00000114739(ACVR2B),ENSG00000113645(WWC1),ENSG00000185386(MAPK11),ENSG00000127445(PIN1),ENSG00000127948(POR),ENSG00000101109(STK4),ENSG00000077782(FGFR1),ENSG00000169083(AR),ENSG00000198563(DDX39B),ENSG00000102678(FGF9),ENSG00000151718(WWC2),ENSG00000151748(SAV1),ENSG00000103034(NDRG4),ENSG00000131023(LATS1),ENSG00000169231(THBS3),ENSG00000131759(RARA),ENSG00000047644(WWC3),ENSG00000113494(PR…	0.00809884	0.251656
GO:0060079	excitatory postsynaptic potential	biological_process	19	4842	54	21445	ENSG00000164418(GRIK2),ENSG00000251322(SHANK3),ENSG00000158528(PPP1R9A),ENSG00000188906(LRRK2),ENSG00000063015(SEZ6),ENSG00000099365(STX1B),ENSG00000111249(CUX2),ENSG00000115839(RAB3GAP1),ENSG00000183454(GRIN2A),ENSG00000179915(NRXN1),ENSG00000163485(ADORA1),ENSG00000101489(CELF4),ENSG00000169057(MECP2),ENSG00000157680(DGKI),ENSG00000082701(GSK3B),ENSG00000176406(RIMS2),ENSG00000141543(EIF4A3),EN…	0.0878374	0.840316
GO:0006282	regulation of DNA repair	biological_process	26	4842	74	21445	ENSG00000139842(CUL4A),ENSG00000111206(FOXM1),ENSG00000104313(EYA1),ENSG00000169139(UBE2V2),ENSG00000244687(UBE2V1),ENSG00000087206(UIMC1),ENSG00000132436(FIGNL1),ENSG00000109685(WHSC1),ENSG00000146648(EGFR),ENSG00000012048(BRCA1),ENSG00000163961(RNF168),ENSG00000149948(HMGA2),ENSG00000049167(ERCC8),ENSG00000117748(RPA2),ENSG00000258366(RTEL1),ENSG00000198585(NUDT16),ENSG00000166439(RNF169),ENSG0…	0.0501998	0.669012
GO:0030517	negative regulation of axon extension	biological_process	13	4842	37	21445	ENSG00000108379(WNT3),ENSG00000075223(SEMA3C),ENSG00000095539(SEMA4G),ENSG00000168758(SEMA4C),ENSG00000112902(SEMA5A),ENSG00000012171(SEMA3B),ENSG00000162490(DRAXIN),ENSG00000065320(NTN1),ENSG00000154342(WNT3A),ENSG00000187764(SEMA4D),ENSG00000130827(PLXNA3),ENSG00000116147(TNR),ENSG00000135622(SEMA4F),	0.147663	1
GO:0004714	transmembrane receptor protein tyrosine kinase activity	molecular_function	26	4842	74	21445	ENSG00000140443(IGF1R),ENSG00000204580(DDR1),ENSG00000105976(MET),ENSG00000198400(NTRK1),ENSG00000102755(FLT1),ENSG00000169071(ROR2),ENSG00000162733(DDR2),ENSG00000243364(EFNA4),ENSG00000153208(MERTK),ENSG00000133216(EPHB2),ENSG00000135333(EPHA7),ENSG00000070886(EPHA8),ENSG00000118257(NRP2),ENSG00000140538(NTRK3),ENSG00000068078(FGFR3),ENSG00000148053(NTRK2),ENSG00000065361(ERBB3),ENSG00000077782…	0.0501998	0.669012
GO:0015079	potassium ion transmembrane transporter activity	molecular_function	52	4842	148	21445	ENSG00000152315(KCNK13),ENSG00000162728(KCNJ9),ENSG00000069431(ABCC9),ENSG00000240583(AQP1),ENSG00000158445(KCNB1),ENSG00000107147(KCNT1),ENSG00000155886(SLC24A2),ENSG00000162989(KCNJ3),ENSG00000140015(KCNH5),ENSG00000182324(KCNJ14),ENSG00000135643(KCNMB4),ENSG00000100433(KCNK10),ENSG00000072954(TMEM38A),ENSG00000124249(KCNK15),ENSG00000171385(KCND3),ENSG00000169427(KCNK9),ENSG00000070729(CNGB1),…	0.00681426	0.227799
GO:0051924	regulation of calcium ion transport	biological_process	79	4842	225	21445	ENSG00000087088(BAX),ENSG00000070808(CAMK2A),ENSG00000120899(PTK2B),ENSG00000148408(CACNA1B),ENSG00000167723(TRPV3),ENSG00000113448(PDE4D),ENSG00000141480(ARRB2),ENSG00000066294(CD84),ENSG00000157388(CACNA1D),ENSG00000151062(CACNA2D4),ENSG00000140464(PML),ENSG00000133872(SARAF),ENSG00000109047(RCVRN),ENSG00000116329(OPRD1),ENSG00000105974(CAV1),ENSG00000050628(PTGER3),ENSG00000109689(STIM2),ENSG0…	0.000954566	0.0518734
GO:0016266	O-glycan processing	biological_process	20	4842	57	21445	ENSG00000169894(MUC3A),ENSG00000008513(ST3GAL1),ENSG00000157350(ST3GAL2),ENSG00000144278(GALNT13),ENSG00000136542(GALNT5),ENSG00000187210(GCNT1),ENSG00000073849(ST6GAL1),ENSG00000164574(GALNT10),ENSG00000130035(GALNT8),ENSG00000140297(GCNT3),ENSG00000182870(GALNT9),ENSG00000185499(MUC1),ENSG00000158470(B4GALT5),ENSG00000184956(MUC6),ENSG00000169876(MUC17),ENSG00000070731(ST6GALNAC2),ENSG000001729…	0.0824733	0.825496
GO:0044088	regulation of vacuole organization	biological_process	14	4842	40	21445	ENSG00000174903(RAB1B),ENSG00000100330(MTMR3),ENSG00000116299(KIAA1324),ENSG00000172007(RAB33B),ENSG00000188906(LRRK2),ENSG00000148356(LRSAM1),ENSG00000276293(PIP4K2B),ENSG00000145016(RUBCN),ENSG00000254505(CHMP4A),ENSG00000132405(TBC1D14),ENSG00000136436(CALCOCO2),ENSG00000118873(RAB3GAP2),ENSG00000115839(RAB3GAP1),ENSG00000160803(UBQLN4),	0.13827	1
GO:0019200	carbohydrate kinase activity	molecular_function	7	4842	20	21445	ENSG00000170525(PFKFB3),ENSG00000159921(GNE),ENSG00000171174(RBKS),ENSG00000141959(PFKL),ENSG00000114268(PFKFB4),ENSG00000123836(PFKFB2),ENSG00000156958(GALK2),	0.257174	1
GO:0070861	regulation of protein exit from endoplasmic reticulum	biological_process	7	4842	20	21445	ENSG00000120341(SEC16B),ENSG00000184787(UBE2G2),ENSG00000134109(EDEM1),ENSG00000186198(SLC51B),ENSG00000099958(DERL3),ENSG00000180667(YOD1),ENSG00000137642(SORL1),	0.257174	1
GO:0010288	response to lead ion	biological_process	7	4842	20	21445	ENSG00000113140(SPARC),ENSG00000131183(SLC34A1),ENSG00000130816(DNMT1),ENSG00000147465(STAR),ENSG00000169057(MECP2),ENSG00000256269(HMBS),ENSG00000142192(APP),	0.257174	1
GO:0051642	centrosome localization	biological_process	7	4842	20	21445	ENSG00000075711(DLG1),ENSG00000092820(EZR),ENSG00000076356(PLXNA2),ENSG00000100503(NIN),ENSG00000054654(SYNE2),ENSG00000163492(CCDC141),ENSG00000087586(AURKA),	0.257174	1
GO:0051894	positive regulation of focal adhesion assembly	biological_process	7	4842	20	21445	ENSG00000149177(PTPRJ),ENSG00000115109(EPB41L5),ENSG00000100034(PPM1F),ENSG00000162552(WNT4),ENSG00000248905(FMN1),ENSG00000166949(SMAD3),ENSG00000104332(SFRP1),	0.257174	1
GO:0070273	phosphatidylinositol-4-phosphate binding	molecular_function	7	4842	20	21445	ENSG00000149596(JPH2),ENSG00000064652(SNX24),ENSG00000166289(PLEKHF1),ENSG00000113163(COL4A3BP),ENSG00000110048(OSBP),ENSG00000136848(DAB2IP),ENSG00000021762(OSBPL5),	0.257174	1
GO:0005798	Golgi-associated vesicle	cellular_component	28	4842	80	21445	ENSG00000001626(CFTR),ENSG00000163914(RHO),ENSG00000180834(MAP6D1),ENSG00000181789(COPG1),ENSG00000165240(ATP7A),ENSG00000152291(TGOLN2),ENSG00000115661(STK16),ENSG00000103723(AP3B2),ENSG00000196961(AP2A1),ENSG00000181856(SLC2A4),ENSG00000134602(STK26),ENSG00000275066(SYNRG),ENSG00000175115(PACS1),ENSG00000166557(TMED3),ENSG00000005206(SPPL2B),ENSG00000188906(LRRK2),ENSG00000186318(BACE1),ENSG000…	0.0444221	0.637717
GO:0030215	semaphorin receptor binding	molecular_function	7	4842	20	21445	ENSG00000187764(SEMA4D),ENSG00000168758(SEMA4C),ENSG00000095539(SEMA4G),ENSG00000075223(SEMA3C),ENSG00000012171(SEMA3B),ENSG00000135622(SEMA4F),ENSG00000112902(SEMA5A),	0.257174	1
GO:0048532	anatomical structure arrangement	biological_process	7	4842	20	21445	ENSG00000177301(KCNA2),ENSG00000118257(NRP2),ENSG00000130827(PLXNA3),ENSG00000221866(PLXNA4),ENSG00000198947(DMD),ENSG00000173406(DAB1),ENSG00000107779(BMPR1A),	0.257174	1
GO:0051882	mitochondrial depolarization	biological_process	7	4842	20	21445	ENSG00000188906(LRRK2),ENSG00000204628(GNB2L1),ENSG00000197122(SRC),ENSG00000100300(TSPO),ENSG00000147889(CDKN2A),ENSG00000064300(NGFR),ENSG00000196684(HSH2D),	0.257174	1
GO:0060216	definitive hemopoiesis	biological_process	7	4842	20	21445	ENSG00000118058(KMT2A),ENSG00000104903(LYL1),ENSG00000162367(TAL1),ENSG00000078399(HOXA9),ENSG00000152518(ZFP36L2),ENSG00000079387(SENP1),ENSG00000179588(ZFPM1),	0.257174	1
GO:0002089	lens morphogenesis in camera-type eye	biological_process	7	4842	20	21445	ENSG00000064393(HIPK2),ENSG00000164442(CITED2),ENSG00000142627(EPHA2),ENSG00000157933(SKI),ENSG00000182968(SOX1),ENSG00000117707(PROX1),ENSG00000125378(BMP4),	0.257174	1
GO:0048025	negative regulation of mRNA splicing, via spliceosome	biological_process	7	4842	20	21445	ENSG00000157540(DYRK1A),ENSG00000111786(SRSF9),ENSG00000205937(RNPS1),ENSG00000101489(CELF4),ENSG00000147274(RBMX),ENSG00000011304(PTBP1),ENSG00000150459(SAP18),	0.257174	1
GO:0061154	endothelial tube morphogenesis	biological_process	7	4842	20	21445	ENSG00000105287(PRKD2),ENSG00000136280(CCM2),ENSG00000151388(ADAMTS12),ENSG00000168214(RBPJ),ENSG00000067560(RHOA),ENSG00000125378(BMP4),ENSG00000114861(FOXP1),	0.257174	1
GO:0042659	regulation of cell fate specification	biological_process	7	4842	20	21445	ENSG00000143013(LMO4),ENSG00000138685(FGF2),ENSG00000154342(WNT3A),ENSG00000169083(AR),ENSG00000077782(FGFR1),ENSG00000139318(DUSP6),ENSG00000107779(BMPR1A),	0.257174	1
GO:0072234	metanephric nephron tubule development	biological_process	7	4842	20	21445	ENSG00000005513(SOX8),ENSG00000018408(WWTR1),ENSG00000198914(POU3F3),ENSG00000205213(LGR4),ENSG00000128342(LIF),ENSG00000125618(PAX8),ENSG00000008710(PKD1),	0.257174	1
GO:0017148	negative regulation of translation	biological_process	50	4842	143	21445	ENSG00000092847(AGO1),ENSG00000113360(DROSHA),ENSG00000134644(PUM1),ENSG00000138668(HNRNPD),ENSG00000136628(EPRS),ENSG00000215301(DDX3X),ENSG00000140464(PML),ENSG00000129245(FXR2),ENSG00000148730(EIF4EBP2),ENSG00000124571(XPO5),ENSG00000166949(SMAD3),ENSG00000165819(METTL3),ENSG00000055332(EIF2AK2),ENSG00000175387(SMAD2),ENSG00000243056(EIF4EBP3),ENSG00000125107(CNOT1),ENSG00000229474(PATL2),ENSG…	0.00854506	0.261426
GO:0098773	skin epidermis development	biological_process	29	4842	83	21445	ENSG00000135503(ACVR1B),ENSG00000169744(LDB2),ENSG00000232810(TNF),ENSG00000164066(INTU),ENSG00000075275(CELSR1),ENSG00000165240(ATP7A),ENSG00000141646(SMAD4),ENSG00000205213(LGR4),ENSG00000173039(RELA),ENSG00000151748(SAV1),ENSG00000052850(ALX4),ENSG00000134569(LRP4),ENSG00000173083(HPSE),ENSG00000168214(RBPJ),ENSG00000162601(MYSM1),ENSG00000167968(DNASE1L2),ENSG00000136943(CTSV),ENSG00000125285…	0.0417911	0.618602
GO:0019048	modulation by virus of host morphology or physiology	biological_process	22	4842	63	21445	ENSG00000140538(NTRK3),ENSG00000124164(VAPB),ENSG00000102900(NUP93),ENSG00000197548(ATG7),ENSG00000126883(NUP214),ENSG00000166949(SMAD3),ENSG00000110713(NUP98),ENSG00000185345(PARK2),ENSG00000090659(CD209),ENSG00000010610(CD4),ENSG00000064393(HIPK2),ENSG00000077942(FBLN1),ENSG00000186432(KPNA4),ENSG00000169100(SLC25A6),ENSG00000105939(ZC3HAV1),ENSG00000055332(EIF2AK2),ENSG00000111581(NUP107),ENSG…	0.0727211	0.788927
GO:0060606	tube closure	biological_process	30	4842	86	21445	ENSG00000048342(CC2D2A),ENSG00000147050(KDM6A),ENSG00000143013(LMO4),ENSG00000078246(TULP3),ENSG00000181555(SETD2),ENSG00000131759(RARA),ENSG00000168758(SEMA4C),ENSG00000157933(SKI),ENSG00000075275(CELSR1),ENSG00000164442(CITED2),ENSG00000206557(TRIM71),ENSG00000104332(SFRP1),ENSG00000117713(ARID1A),ENSG00000112655(PTK7),ENSG00000107882(SUFU),ENSG00000163913(IFT122),ENSG00000125753(VASP),ENSG0000…	0.0393184	0.602225
GO:0045776	negative regulation of blood pressure	biological_process	15	4842	43	21445	ENSG00000118432(CNR1),ENSG00000186951(PPARA),ENSG00000110680(CALCA),ENSG00000163794(UCN),ENSG00000101188(NTSR1),ENSG00000265107(GJA5),ENSG00000163485(ADORA1),ENSG00000112096(SOD2),ENSG00000204217(BMPR2),ENSG00000120907(ADRA1A),ENSG00000044012(GUCA2B),ENSG00000140463(BBS4),ENSG00000131979(GCH1),ENSG00000168398(BDKRB2),ENSG00000100739(BDKRB1),	0.129481	0.979002
GO:0071359	cellular response to dsRNA	biological_process	15	4842	43	21445	ENSG00000179583(CIITA),ENSG00000113360(DROSHA),ENSG00000092847(AGO1),ENSG00000164430(MB21D1),ENSG00000166949(SMAD3),ENSG00000105974(CAV1),ENSG00000123908(AGO2),ENSG00000165819(METTL3),ENSG00000126070(AGO3),ENSG00000175387(SMAD2),ENSG00000139546(TARBP2),ENSG00000128191(DGCR8),ENSG00000087087(SRRT),ENSG00000105939(ZC3HAV1),ENSG00000185745(IFIT1),	0.129481	0.979002
GO:0006888	ER to Golgi vesicle-mediated transport	biological_process	38	4842	109	21445	ENSG00000107651(SEC23IP),ENSG00000108587(GOSR1),ENSG00000106636(YKT6),ENSG00000180447(GAS1),ENSG00000163235(TGFA),ENSG00000197249(SERPINA1),ENSG00000109861(CTSC),ENSG00000111737(RAB35),ENSG00000265808(SEC22B),ENSG00000160218(TRAPPC10),ENSG00000086598(TMED2),ENSG00000117153(KLHL12),ENSG00000174903(RAB1B),ENSG00000151532(VTI1A),ENSG00000029534(ANK1),ENSG00000144043(TEX261),ENSG00000103227(LMF1),ENS…	0.0216365	0.459815
GO:0007612	learning	biological_process	46	4842	132	21445	ENSG00000093010(COMT),ENSG00000168959(GRM5),ENSG00000198576(ARC),ENSG00000103034(NDRG4),ENSG00000115353(TACR1),ENSG00000124406(ATP8A1),ENSG00000141543(EIF4A3),ENSG00000129682(FGF13),ENSG00000177963(RIC8A),ENSG00000101188(NTSR1),ENSG00000182372(CLN8),ENSG00000118058(KMT2A),ENSG00000108819(PPP1R9B),ENSG00000197283(SYNGAP1),ENSG00000106236(NPTX2),ENSG00000183454(GRIN2A),ENSG00000107758(PPP3CB),ENSG0…	0.0120529	0.328995
GO:0043025	neuronal cell body	cellular_component	150	4842	431	21445	ENSG00000162105(SHANK2),ENSG00000136943(CTSV),ENSG00000148408(CACNA1B),ENSG00000088325(TPX2),ENSG00000120899(PTK2B),ENSG00000102468(HTR2A),ENSG00000173406(DAB1),ENSG00000143199(ADCY10),ENSG00000125841(NRSN2),ENSG00000143603(KCNN3),ENSG00000082701(GSK3B),ENSG00000101298(SNPH),ENSG00000168329(CX3CR1),ENSG00000179915(NRXN1),ENSG00000163485(ADORA1),ENSG00000130816(DNMT1),ENSG00000166405(RIC3),ENSG000…	9.14989e-06	0.00128109
GO:1902745	positive regulation of lamellipodium organization	biological_process	8	4842	23	21445	ENSG00000197122(SRC),ENSG00000102606(ARHGEF7),ENSG00000172725(CORO1B),ENSG00000061676(NCKAP1),ENSG00000254999(BRK1),ENSG00000158195(WASF2),ENSG00000079805(DNM2),ENSG00000124782(RREB1),	0.239815	1
GO:0017091	AU-rich element binding	molecular_function	8	4842	23	21445	ENSG00000214575(CPEB1),ENSG00000123737(EXOSC9),ENSG00000177733(HNRNPA0),ENSG00000185650(ZFP36L1),ENSG00000152518(ZFP36L2),ENSG00000196361(ELAVL3),ENSG00000138668(HNRNPD),ENSG00000116001(TIA1),	0.239815	1
GO:0009235	cobalamin metabolic process	biological_process	8	4842	23	21445	ENSG00000151611(MMAA),ENSG00000168288(MMADHC),ENSG00000139428(MMAB),ENSG00000103222(ABCC1),ENSG00000185339(TCN2),ENSG00000116984(MTR),ENSG00000134827(TCN1),ENSG00000132763(MMACHC),	0.239815	1
GO:0031116	positive regulation of microtubule polymerization	biological_process	8	4842	23	21445	ENSG00000186868(MAPT),ENSG00000275835(TUBGCP5),ENSG00000130640(TUBGCP2),ENSG00000149273(RPS3),ENSG00000134222(PSRC1),ENSG00000074054(CLASP1),ENSG00000128159(TUBGCP6),ENSG00000105974(CAV1),	0.239815	1
GO:1901739	regulation of myoblast fusion	biological_process	8	4842	23	21445	ENSG00000090554(FLT3LG),ENSG00000003402(CFLAR),ENSG00000110047(EHD1),ENSG00000101096(NFATC2),ENSG00000125735(TNFSF14),ENSG00000138755(CXCL9),ENSG00000077238(IL4R),ENSG00000112062(MAPK14),	0.239815	1
GO:0010882	regulation of cardiac muscle contraction by calcium ion signaling	biological_process	8	4842	23	21445	ENSG00000072062(PRKACA),ENSG00000198626(RYR2),ENSG00000155962(CLIC2),ENSG00000183023(SLC8A1),ENSG00000151067(CACNA1C),ENSG00000090020(SLC9A1),ENSG00000160014(CALM3),ENSG00000198947(DMD),	0.239815	1
GO:0031110	regulation of microtubule polymerization or depolymerization	biological_process	24	4842	69	21445	ENSG00000134982(APC),ENSG00000134222(PSRC1),ENSG00000130640(TUBGCP2),ENSG00000197457(STMN3),ENSG00000004478(FKBP4),ENSG00000105974(CAV1),ENSG00000015592(STMN4),ENSG00000074054(CLASP1),ENSG00000128159(TUBGCP6),ENSG00000116584(ARHGEF2),ENSG00000180834(MAP6D1),ENSG00000165175(MID1IP1),ENSG00000166963(MAP1A),ENSG00000149273(RPS3),ENSG00000087586(AURKA),ENSG00000166503(RP11-382A20.3),ENSG00000141556(T…	0.0641456	0.742603
GO:0022011	myelination in peripheral nervous system	biological_process	8	4842	23	21445	ENSG00000196712(NF1),ENSG00000184454(NCMAP),ENSG00000105221(AKT2),ENSG00000169247(SH3TC2),ENSG00000142208(AKT1),ENSG00000157933(SKI),ENSG00000008277(ADAM22),ENSG00000068903(SIRT2),	0.239815	1
GO:0032528	microvillus organization	biological_process	8	4842	23	21445	ENSG00000092820(EZR),ENSG00000134602(STK26),ENSG00000101076(HNF4A),ENSG00000125249(RAP2A),ENSG00000186417(GLDN),ENSG00000128567(PODXL),ENSG00000076864(RAP1GAP),ENSG00000075651(PLD1),	0.239815	1
GO:0045577	regulation of B cell differentiation	biological_process	8	4842	23	21445	ENSG00000157227(MMP14),ENSG00000122641(INHBA),ENSG00000165025(SYK),ENSG00000104332(SFRP1),ENSG00000235568(NFAM1),ENSG00000057657(PRDM1),ENSG00000161405(IKZF3),ENSG00000010671(BTK),	0.239815	1
GO:0006700	C21-steroid hormone biosynthetic process	biological_process	8	4842	23	21445	ENSG00000179142(CYP11B2),ENSG00000147465(STAR),ENSG00000172345(STARD5),ENSG00000140459(CYP11A1),ENSG00000131748(STARD3),ENSG00000148926(ADM),ENSG00000160882(CYP11B1),ENSG00000162552(WNT4),	0.239815	1
GO:0051393	alpha-actinin binding	molecular_function	8	4842	23	21445	ENSG00000172403(SYNPO2),ENSG00000196090(PTPRT),ENSG00000131759(RARA),ENSG00000151067(CACNA1C),ENSG00000157388(CACNA1D),ENSG00000120913(PDLIM2),ENSG00000129116(PALLD),ENSG00000107593(PKD2L1),	0.239815	1
GO:0001756	somitogenesis	biological_process	24	4842	69	21445	ENSG00000169554(ZEB2),ENSG00000073536(NLE1),ENSG00000075223(SEMA3C),ENSG00000107779(BMPR1A),ENSG00000166949(SMAD3),ENSG00000148204(CRB2),ENSG00000196584(XRCC2),ENSG00000149922(TBX6),ENSG00000086598(TMED2),ENSG00000125813(PAX1),ENSG00000073711(PPP2R3A),ENSG00000140807(NKD1),ENSG00000147223(RIPPLY1),ENSG00000141646(SMAD4),ENSG00000165556(CDX2),ENSG00000147050(KDM6A),ENSG00000168214(RBPJ),ENSG000001…	0.0641456	0.742603
GO:0042403	thyroid hormone metabolic process	biological_process	8	4842	23	21445	ENSG00000140274(DUOXA2),ENSG00000211452(DIO1),ENSG00000042832(TG),ENSG00000125618(PAX8),ENSG00000115705(TPO),ENSG00000009765(IYD),ENSG00000176928(GCNT4),ENSG00000125686(MED1),	0.239815	1
GO:0060444	branching involved in mammary gland duct morphogenesis	biological_process	8	4842	23	21445	ENSG00000091831(ESR1),ENSG00000140464(PML),ENSG00000197122(SRC),ENSG00000169083(AR),ENSG00000162552(WNT4),ENSG00000125686(MED1),ENSG00000142627(EPHA2),ENSG00000204580(DDR1),	0.239815	1
GO:0007224	smoothened signaling pathway	biological_process	42	4842	121	21445	ENSG00000044115(CTNNA1),ENSG00000126603(GLIS2),ENSG00000064393(HIPK2),ENSG00000168014(C2CD3),ENSG00000005339(CREBBP),ENSG00000140323(DISP2),ENSG00000078246(TULP3),ENSG00000138175(ARL3),ENSG00000048342(CC2D2A),ENSG00000164066(INTU),ENSG00000213859(KCTD11),ENSG00000160226(C21orf2),ENSG00000163913(IFT122),ENSG00000107593(PKD2L1),ENSG00000007372(PAX6),ENSG00000187240(DYNC2H1),ENSG00000104332(SFRP1),E…	0.0170508	0.399452
GO:0006813	potassium ion transport	biological_process	76	4842	219	21445	ENSG00000135643(KCNMB4),ENSG00000100433(KCNK10),ENSG00000182324(KCNJ14),ENSG00000072954(TMEM38A),ENSG00000124249(KCNK15),ENSG00000220205(VAMP2),ENSG00000171385(KCND3),ENSG00000169427(KCNK9),ENSG00000070729(CNGB1),ENSG00000074803(SLC12A1),ENSG00000152315(KCNK13),ENSG00000162728(KCNJ9),ENSG00000240583(AQP1),ENSG00000069431(ABCC9),ENSG00000158445(KCNB1),ENSG00000181754(AMIGO1),ENSG00000064651(SLC12A…	0.00155131	0.0762899
GO:0048013	ephrin receptor signaling pathway	biological_process	34	4842	98	21445	ENSG00000196961(AP2A1),ENSG00000243364(EFNA4),ENSG00000160293(VAV2),ENSG00000067560(RHOA),ENSG00000168214(RBPJ),ENSG00000133216(EPHB2),ENSG00000135333(EPHA7),ENSG00000169398(PTK2),ENSG00000070886(EPHA8),ENSG00000197555(SIPA1L1),ENSG00000273079(GRIN2B),ENSG00000198400(NTRK1),ENSG00000064999(ANKS1A),ENSG00000128656(CHN1),ENSG00000010810(FYN),ENSG00000160145(KALRN),ENSG00000137845(ADAM10),ENSG000001…	0.0308296	0.534844
GO:0042992	negative regulation of transcription factor import into nucleus	biological_process	17	4842	49	21445	ENSG00000107882(SUFU),ENSG00000008710(PKD1),ENSG00000126351(THRA),ENSG00000101997(CCDC22),ENSG00000136634(IL10),ENSG00000107175(CREB3),ENSG00000138032(PPM1B),ENSG00000082701(GSK3B),ENSG00000082196(C1QTNF3),ENSG00000196712(NF1),ENSG00000112210(RAB23),ENSG00000185104(FAF1),ENSG00000125735(TNFSF14),ENSG00000079999(KEAP1),ENSG00000100614(PPM1A),ENSG00000100906(NFKBIA),ENSG00000090612(ZNF268),	0.113586	0.922091
GO:0006278	RNA-dependent DNA replication	biological_process	17	4842	49	21445	ENSG00000149115(TNKS1BP1),ENSG00000100030(MAPK1),ENSG00000132604(TERF2),ENSG00000151414(NEK7),ENSG00000089022(MAPKAPK5),ENSG00000140464(PML),ENSG00000145912(NHP2),ENSG00000039650(PNKP),ENSG00000141499(WRAP53),ENSG00000113522(RAD50),ENSG00000020922(MRE11A),ENSG00000085511(MAP3K4),ENSG00000070366(SMG6),ENSG00000173273(TNKS),ENSG00000197122(SRC),ENSG00000076984(MAP2K7),ENSG00000147421(HMBOX1),	0.113586	0.922091
GO:0048260	positive regulation of receptor-mediated endocytosis	biological_process	17	4842	49	21445	ENSG00000197943(PLCG2),ENSG00000127946(HIP1),ENSG00000166923(GREM1),ENSG00000137077(CCL21),ENSG00000213463(SYNJ2BP),ENSG00000151746(BICD1),ENSG00000110395(CBL),ENSG00000110243(APOA5),ENSG00000080371(RAB21),ENSG00000135541(AHI1),ENSG00000141480(ARRB2),ENSG00000137486(ARRB1),ENSG00000131374(TBC1D5),ENSG00000154342(WNT3A),ENSG00000100151(PICK1),ENSG00000118473(SGIP1),ENSG00000165025(SYK),	0.113586	0.922091
GO:0010507	negative regulation of autophagy	biological_process	17	4842	49	21445	ENSG00000160803(UBQLN4),ENSG00000105976(MET),ENSG00000142208(AKT1),ENSG00000100300(TSPO),ENSG00000188906(LRRK2),ENSG00000116260(QSOX1),ENSG00000254505(CHMP4A),ENSG00000188603(CLN3),ENSG00000132405(TBC1D14),ENSG00000145016(RUBCN),ENSG00000197548(ATG7),ENSG00000068903(SIRT2),ENSG00000174697(LEP),ENSG00000019991(HGF),ENSG00000178252(WDR6),ENSG00000112977(DAP),ENSG00000187626(ZKSCAN4),	0.113586	0.922091
GO:0007040	lysosome organization	biological_process	17	4842	49	21445	ENSG00000119396(RAB14),ENSG00000134709(HOOK1),ENSG00000162341(TPCN2),ENSG00000187626(ZKSCAN4),ENSG00000107521(HPS1),ENSG00000149357(LAMTOR1),ENSG00000111670(GNPTAB),ENSG00000126581(BECN1),ENSG00000127419(TMEM175),ENSG00000168172(HOOK3),ENSG00000188906(LRRK2),ENSG00000166340(TPP1),ENSG00000143669(LYST),ENSG00000134575(ACP2),ENSG00000188603(CLN3),ENSG00000182372(CLN8),ENSG00000165029(ABCA1),	0.113586	0.922091
GO:0031593	polyubiquitin binding	molecular_function	17	4842	49	21445	ENSG00000165280(VCP),ENSG00000198919(DZIP3),ENSG00000169918(OTUD7A),ENSG00000179526(SHARPIN),ENSG00000010072(SPRTN),ENSG00000163961(RNF168),ENSG00000178685(PARP10),ENSG00000264522(OTUD7B),ENSG00000166439(RNF169),ENSG00000121988(ZRANB3),ENSG00000070950(RAD18),ENSG00000087206(UIMC1),ENSG00000164053(ATRIP),ENSG00000162585(FAAP20),ENSG00000282827(ATRIP),ENSG00000161011(SQSTM1),ENSG00000160803(UBQLN4),	0.113586	0.922091
GO:0045123	cellular extravasation	biological_process	17	4842	49	21445	ENSG00000187210(GCNT1),ENSG00000177425(PAWR),ENSG00000006210(CX3CL1),ENSG00000151651(ADAM8),ENSG00000137077(CCL21),ENSG00000050628(PTGER3),ENSG00000182621(PLCB1),ENSG00000171608(PIK3CD),ENSG00000232810(TNF),ENSG00000170962(PDGFD),ENSG00000159842(ABR),ENSG00000174697(LEP),ENSG00000107562(CXCL12),ENSG00000151422(FER),ENSG00000172232(AZU1),ENSG00000160593(AMICA1),ENSG00000213949(ITGA1),	0.113586	0.922091
GO:0006476	protein deacetylation	biological_process	26	4842	75	21445	ENSG00000105287(PRKD2),ENSG00000073614(KDM5A),ENSG00000198369(SPRED2),ENSG00000138738(PRDM5),ENSG00000124523(SIRT5),ENSG00000166068(SPRED1),ENSG00000157540(DYRK1A),ENSG00000163794(UCN),ENSG00000140044(JDP2),ENSG00000184304(PRKD1),ENSG00000132326(PER2),ENSG00000068903(SIRT2),ENSG00000147099(HDAC8),ENSG00000096717(SIRT1),ENSG00000239306(RBM14),ENSG00000158941(CCAR2),ENSG00000141510(TP53),ENSG000001…	0.0566069	0.713642
GO:0046620	regulation of organ growth	biological_process	26	4842	75	21445	ENSG00000047644(WWC3),ENSG00000168214(RBPJ),ENSG00000076555(ACACB),ENSG00000131023(LATS1),ENSG00000169398(PTK2),ENSG00000117707(PROX1),ENSG00000176692(FOXC2),ENSG00000151748(SAV1),ENSG00000151718(WWC2),ENSG00000102678(FGF9),ENSG00000198563(DDX39B),ENSG00000139318(DUSP6),ENSG00000077782(FGFR1),ENSG00000142453(CARM1),ENSG00000127948(POR),ENSG00000101109(STK4),ENSG00000138685(FGF2),ENSG00000127445(P…	0.0566069	0.713642
GO:0051282	regulation of sequestering of calcium ion	biological_process	35	4842	101	21445	ENSG00000197943(PLCG2),ENSG00000137077(CCL21),ENSG00000143297(FCRL5),ENSG00000127533(F2RL3),ENSG00000155962(CLIC2),ENSG00000120899(PTK2B),ENSG00000087088(BAX),ENSG00000102468(HTR2A),ENSG00000125648(SLC25A23),ENSG00000131504(DIAPH1),ENSG00000113448(PDE4D),ENSG00000160014(CALM3),ENSG00000162341(TPCN2),ENSG00000197535(MYO5A),ENSG00000198626(RYR2),ENSG00000101188(NTSR1),ENSG00000138755(CXCL9),ENSG000…	0.0290166	0.526413
GO:0001725	stress fiber	cellular_component	18	4842	52	21445	ENSG00000169398(PTK2),ENSG00000095637(SORBS1),ENSG00000086991(NOX4),ENSG00000101335(MYL9),ENSG00000167460(TPM4),ENSG00000171992(SYNPO),ENSG00000140416(TPM1),ENSG00000184640(SEPT9),ENSG00000126016(AMOT),ENSG00000065534(MYLK),ENSG00000154330(PGM5),ENSG00000050405(LIMA1),ENSG00000089159(PXN),ENSG00000158352(SHROOM4),ENSG00000122545(SEPT7),ENSG00000172725(CORO1B),ENSG00000143549(TPM3),ENSG00000120913…	0.106413	0.927104
GO:0015012	heparan sulfate proteoglycan biosynthetic process	biological_process	9	4842	26	21445	ENSG00000185352(HS6ST3),ENSG00000171004(HS6ST2),ENSG00000015532(XYLT2),ENSG00000070614(NDST1),ENSG00000138604(GLCE),ENSG00000125430(HS3ST3B1),ENSG00000162694(EXTL2),ENSG00000111817(DSE),ENSG00000149541(B3GAT3),	0.223567	1
GO:0021591	ventricular system development	biological_process	9	4842	26	21445	ENSG00000103494(RPGRIP1L),ENSG00000125505(MBOAT7),ENSG00000020426(MNAT1),ENSG00000157423(HYDIN),ENSG00000240583(AQP1),ENSG00000169057(MECP2),ENSG00000140463(BBS4),ENSG00000117724(CENPF),ENSG00000196092(PAX5),	0.223567	1
GO:0097237	cellular response to toxic substance	biological_process	9	4842	26	21445	ENSG00000166016(ABTB2),ENSG00000168907(PLA2G4F),ENSG00000090020(SLC9A1),ENSG00000147465(STAR),ENSG00000116329(OPRD1),ENSG00000256269(HMBS),ENSG00000135679(MDM2),ENSG00000185345(PARK2),ENSG00000158528(PPP1R9A),	0.223567	1
GO:0010332	response to gamma radiation	biological_process	18	4842	52	21445	ENSG00000144554(FANCD2),ENSG00000180543(TSPYL5),ENSG00000132356(PRKAA1),ENSG00000140464(PML),ENSG00000225830(ERCC6),ENSG00000087088(BAX),ENSG00000196584(XRCC2),ENSG00000086991(NOX4),ENSG00000253729(PRKDC),ENSG00000141510(TP53),ENSG00000105974(CAV1),ENSG00000110108(TMEM109),ENSG00000140521(POLG),ENSG00000109846(CRYAB),ENSG00000165392(WRN),ENSG00000112096(SOD2),ENSG00000204977(TRIM13),ENSG000000732…	0.106413	0.927104
GO:0000083	regulation of transcription involved in G1/S transition of mitotic cell cycle	biological_process	9	4842	26	21445	ENSG00000165891(E2F7),ENSG00000109917(ZPR1),ENSG00000162676(GFI1),ENSG00000167513(CDT1),ENSG00000141867(BRD4),ENSG00000228716(DHFR),ENSG00000101412(E2F1),ENSG00000171848(RRM2),ENSG00000156273(BACH1),	0.223567	1
GO:0034451	centriolar satellite	cellular_component	9	4842	26	21445	ENSG00000140463(BBS4),ENSG00000141577(CEP131),ENSG00000182473(EXOC7),ENSG00000004838(ZMYND10),ENSG00000046651(OFD1),ENSG00000103021(CCDC113),ENSG00000133393(FOPNL),ENSG00000168014(C2CD3),ENSG00000168172(HOOK3),	0.223567	1
GO:0061037	negative regulation of cartilage development	biological_process	9	4842	26	21445	ENSG00000131759(RARA),ENSG00000162998(FRZB),ENSG00000183688(FAM101B),ENSG00000074047(GLI2),ENSG00000166923(GREM1),ENSG00000106799(TGFBR1),ENSG00000174697(LEP),ENSG00000151388(ADAMTS12),ENSG00000125378(BMP4),	0.223567	1
GO:0000175	3'-5'-exoribonuclease activity	molecular_function	9	4842	26	21445	ENSG00000172183(ISG20),ENSG00000174840(PDE12),ENSG00000111596(CNOT2),ENSG00000125107(CNOT1),ENSG00000083520(DIS3),ENSG00000123737(EXOSC9),ENSG00000144535(DIS3L2),ENSG00000166938(DIS3L),ENSG00000107371(EXOSC3),	0.223567	1
GO:0042572	retinol metabolic process	biological_process	9	4842	26	21445	ENSG00000184254(ALDH1A3),ENSG00000135697(BCO1),ENSG00000240857(RDH14),ENSG00000114115(RBP1),ENSG00000185000(DGAT1),ENSG00000121207(LRAT),ENSG00000128918(ALDH1A2),ENSG00000198099(ADH4),ENSG00000116745(RPE65),	0.223567	1
GO:0034333	adherens junction assembly	biological_process	27	4842	78	21445	ENSG00000149177(PTPRJ),ENSG00000157227(MMP14),ENSG00000100034(PPM1F),ENSG00000047648(ARHGAP6),ENSG00000127603(MACF1),ENSG00000090020(SLC9A1),ENSG00000154096(THY1),ENSG00000102606(ARHGEF7),ENSG00000140992(PDPK1),ENSG00000129474(AJUBA),ENSG00000035403(VCL),ENSG00000248905(FMN1),ENSG00000164171(ITGA2),ENSG00000166949(SMAD3),ENSG00000151208(DLG5),ENSG00000197122(SRC),ENSG00000120899(PTK2B),ENSG000001…	0.0531864	0.694809
GO:0051208	sequestering of calcium ion	biological_process	36	4842	104	21445	ENSG00000254087(LYN),ENSG00000197386(HTT),ENSG00000198947(DMD),ENSG00000186439(TRDN),ENSG00000154118(JPH3),ENSG00000154096(THY1),ENSG00000184304(PRKD1),ENSG00000124181(PLCG1),ENSG00000151067(CACNA1C),ENSG00000149596(JPH2),ENSG00000140992(PDPK1),ENSG00000138755(CXCL9),ENSG00000154127(UBASH3B),ENSG00000187258(NPSR1),ENSG00000072062(PRKACA),ENSG00000138685(FGF2),ENSG00000100739(BDKRB1),ENSG000000858…	0.0273125	0.51759
GO:0042734	presynaptic membrane	cellular_component	19	4842	55	21445	ENSG00000155252(PI4K2A),ENSG00000070808(CAMK2A),ENSG00000100151(PICK1),ENSG00000101298(SNPH),ENSG00000072071(ADGRL1),ENSG00000176406(RIMS2),ENSG00000119522(DENND1A),ENSG00000064692(SNCAIP),ENSG00000183454(GRIN2A),ENSG00000163485(ADORA1),ENSG00000179915(NRXN1),ENSG00000126243(LRFN3),ENSG00000183775(KCTD16),ENSG00000149403(GRIK4),ENSG00000177301(KCNA2),ENSG00000183783(KCTD8),ENSG00000187672(ERC2),E…	0.099713	0.891574
GO:0007405	neuroblast proliferation	biological_process	19	4842	55	21445	ENSG00000148704(VAX1),ENSG00000134780(DAGLA),ENSG00000006210(CX3CL1),ENSG00000044115(CTNNA1),ENSG00000077782(FGFR1),ENSG00000111262(KCNA1),ENSG00000196712(NF1),ENSG00000080166(DCT),ENSG00000188906(LRRK2),ENSG00000161800(RACGAP1),ENSG00000134532(SOX5),ENSG00000007372(PAX6),ENSG00000100146(SOX10),ENSG00000213859(KCTD11),ENSG00000154342(WNT3A),ENSG00000066468(FGFR2),ENSG00000168329(CX3CR1),ENSG00000…	0.099713	0.891574
GO:0001892	embryonic placenta development	biological_process	29	4842	84	21445	ENSG00000109458(GAB1),ENSG00000142208(AKT1),ENSG00000165891(E2F7),ENSG00000101109(STK4),ENSG00000057657(PRDM1),ENSG00000185122(HSF1),ENSG00000163904(SENP2),ENSG00000148926(ADM),ENSG00000066827(ZFAT),ENSG00000166145(SPINT1),ENSG00000083307(GRHL2),ENSG00000100030(MAPK1),ENSG00000146648(EGFR),ENSG00000136634(IL10),ENSG00000086598(TMED2),ENSG00000008710(PKD1),ENSG00000066468(FGFR2),ENSG00000165556(CD…	0.0469707	0.651514
GO:0045666	positive regulation of neuron differentiation	biological_process	107	4842	310	21445	ENSG00000125378(BMP4),ENSG00000135387(CAPRIN1),ENSG00000103260(METRN),ENSG00000058404(CAMK2B),ENSG00000204217(BMPR2),ENSG00000198910(L1CAM),ENSG00000114867(EIF4G1),ENSG00000119283(TRIM67),ENSG00000106462(EZH2),ENSG00000103034(NDRG4),ENSG00000198121(LPAR1),ENSG00000067560(RHOA),ENSG00000018236(CNTN1),ENSG00000019991(HGF),ENSG00000104365(IKBKB),ENSG00000107263(RAPGEF1),ENSG00000112655(PTK7),ENSG000…	0.000220293	0.0163857
GO:0030900	forebrain development	biological_process	127	4842	368	21445	ENSG00000160007(ARHGAP35),ENSG00000145545(SRD5A1),ENSG00000184226(PCDH9),ENSG00000139874(SSTR1),ENSG00000119508(NR4A3),ENSG00000101412(E2F1),ENSG00000174469(CNTNAP2),ENSG00000188906(LRRK2),ENSG00000142192(APP),ENSG00000064309(CDON),ENSG00000179841(AKAP5),ENSG00000196712(NF1),ENSG00000115839(RAB3GAP1),ENSG00000148053(NTRK2),ENSG00000182968(SOX1),ENSG00000140009(ESR2),ENSG00000136848(DAB2IP),ENSG00…	5.91777e-05	0.00601943
GO:0002026	regulation of the force of heart contraction	biological_process	10	4842	29	21445	ENSG00000108010(GLRX3),ENSG00000198626(RYR2),ENSG00000183023(SLC8A1),ENSG00000173020(ADRBK1),ENSG00000105974(CAV1),ENSG00000090020(SLC9A1),ENSG00000163399(ATP1A1),ENSG00000148926(ADM),ENSG00000198336(MYL4),ENSG00000120907(ADRA1A),	0.208431	1
GO:0008211	glucocorticoid metabolic process	biological_process	10	4842	29	21445	ENSG00000162552(WNT4),ENSG00000160882(CYP11B1),ENSG00000170099(SERPINA6),ENSG00000140459(CYP11A1),ENSG00000203857(HSD3B1),ENSG00000163399(ATP1A1),ENSG00000203859(HSD3B2),ENSG00000179142(CYP11B2),ENSG00000147465(STAR),ENSG00000169057(MECP2),	0.208431	1
GO:0051569	regulation of histone H3-K4 methylation	biological_process	10	4842	29	21445	ENSG00000118513(MYB),ENSG00000141646(SMAD4),ENSG00000162676(GFI1),ENSG00000130816(DNMT1),ENSG00000118058(KMT2A),ENSG00000100603(SNW1),ENSG00000012048(BRCA1),ENSG00000137815(RTF1),ENSG00000272333(KMT2B),ENSG00000113648(H2AFY),	0.208431	1
GO:0030970	retrograde protein transport, ER to cytosol	biological_process	10	4842	29	21445	ENSG00000182446(NPLOC4),ENSG00000166598(HSP90B1),ENSG00000101294(HM13),ENSG00000165280(VCP),ENSG00000134109(EDEM1),ENSG00000184787(UBE2G2),ENSG00000162298(SYVN1),ENSG00000168936(TMEM129),ENSG00000180667(YOD1),ENSG00000099958(DERL3),	0.208431	1
GO:0004532	exoribonuclease activity	molecular_function	10	4842	29	21445	ENSG00000174840(PDE12),ENSG00000172183(ISG20),ENSG00000172795(DCP2),ENSG00000083520(DIS3),ENSG00000125107(CNOT1),ENSG00000111596(CNOT2),ENSG00000123737(EXOSC9),ENSG00000107371(EXOSC3),ENSG00000166938(DIS3L),ENSG00000144535(DIS3L2),	0.208431	1
GO:0070328	triglyceride homeostasis	biological_process	10	4842	29	21445	ENSG00000130766(SESN2),ENSG00000101076(HNF4A),ENSG00000009950(MLXIPL),ENSG00000096717(SIRT1),ENSG00000197296(FITM2),ENSG00000167772(ANGPTL4),ENSG00000082196(C1QTNF3),ENSG00000110243(APOA5),ENSG00000084734(GCKR),ENSG00000069667(RORA),	0.208431	1
GO:0030140	trans-Golgi network transport vesicle	cellular_component	10	4842	29	21445	ENSG00000181856(SLC2A4),ENSG00000197081(IGF2R),ENSG00000152291(TGOLN2),ENSG00000165240(ATP7A),ENSG00000141367(CLTC),ENSG00000070371(CLTCL1),ENSG00000119396(RAB14),ENSG00000170348(TMED10),ENSG00000275066(SYNRG),ENSG00000196961(AP2A1),	0.208431	1
GO:0055090	acylglycerol homeostasis	biological_process	10	4842	29	21445	ENSG00000110243(APOA5),ENSG00000082196(C1QTNF3),ENSG00000069667(RORA),ENSG00000084734(GCKR),ENSG00000009950(MLXIPL),ENSG00000101076(HNF4A),ENSG00000130766(SESN2),ENSG00000167772(ANGPTL4),ENSG00000197296(FITM2),ENSG00000096717(SIRT1),	0.208431	1
GO:0044380	protein localization to cytoskeleton	biological_process	10	4842	29	21445	ENSG00000175203(DCTN2),ENSG00000082701(GSK3B),ENSG00000140463(BBS4),ENSG00000102468(HTR2A),ENSG00000168172(HOOK3),ENSG00000162413(KLHL21),ENSG00000168014(C2CD3),ENSG00000087586(AURKA),ENSG00000131504(DIAPH1),ENSG00000108819(PPP1R9B),	0.208431	1
GO:0051155	positive regulation of striated muscle cell differentiation	biological_process	20	4842	58	21445	ENSG00000101096(NFATC2),ENSG00000125735(TNFSF14),ENSG00000138755(CXCL9),ENSG00000198563(DDX39B),ENSG00000166923(GREM1),ENSG00000127445(PIN1),ENSG00000168214(RBPJ),ENSG00000157227(MMP14),ENSG00000110047(EHD1),ENSG00000161021(MAML1),ENSG00000117707(PROX1),ENSG00000125378(BMP4),ENSG00000141052(MYOCD),ENSG00000154342(WNT3A),ENSG00000090554(FLT3LG),ENSG00000114861(FOXP1),ENSG00000126351(THRA),ENSG0000…	0.0934541	0.867548
GO:0030516	regulation of axon extension	biological_process	31	4842	90	21445	ENSG00000187764(SEMA4D),ENSG00000154342(WNT3A),ENSG00000221866(PLXNA4),ENSG00000076356(PLXNA2),ENSG00000065320(NTN1),ENSG00000080371(RAB21),ENSG00000107562(CXCL12),ENSG00000105429(MEGF8),ENSG00000082701(GSK3B),ENSG00000085733(CTTN),ENSG00000168758(SEMA4C),ENSG00000186868(MAPT),ENSG00000095539(SEMA4G),ENSG00000079805(DNM2),ENSG00000108379(WNT3),ENSG00000012171(SEMA3B),ENSG00000008086(CDKL5),ENSG00…	0.0415027	0.615865
GO:0017016	Ras GTPase binding	molecular_function	83	4842	241	21445	ENSG00000131381(RBSN),ENSG00000157680(DGKI),ENSG00000100106(TRIOBP),ENSG00000101350(KIF3B),ENSG00000204764(RANBP17),ENSG00000146122(DAAM2),ENSG00000196220(SRGAP3),ENSG00000181852(RNF41),ENSG00000064300(NGFR),ENSG00000164292(RHOBTB3),ENSG00000183856(IQGAP3),ENSG00000188906(LRRK2),ENSG00000116473(RAP1A),ENSG00000196497(IPO4),ENSG00000174791(RIN1),ENSG00000100401(RANGAP1),ENSG00000115839(RAB3GAP1),E…	0.0011545	0.060795
GO:0015807	L-amino acid transport	biological_process	21	4842	61	21445	ENSG00000197106(SLC6A17),ENSG00000018280(SLC11A1),ENSG00000132824(SERINC3),ENSG00000167703(SLC43A2),ENSG00000092068(SLC7A8),ENSG00000139514(SLC7A1),ENSG00000138079(SLC3A1),ENSG00000103042(SLC38A7),ENSG00000182372(CLN8),ENSG00000021488(SLC7A9),ENSG00000115902(SLC1A4),ENSG00000163817(SLC6A20),ENSG00000151012(SLC7A11),ENSG00000013293(SLC7A14),ENSG00000003989(SLC7A2),ENSG00000184716(SERINC4),ENSG0000…	0.0876066	0.840133
[truncated: 4,502 more rows]
