# Supplementary material for: Identification of tRNA-Related Fragments and Their Potential Regulatory Effects in Thyroid-Associated Ophthalmopathy
Source: Front Genet. 2022 Apr 4;13:878405. doi: 10.3389/fgene.2022.878405 (PMC9013859; doi:10.3389/fgene.2022.878405)
Supplement: Supplementary file 2 [file Table1.XLS]

TRF_id	598426_count	611331_count	597033_count	810751_count	811206_count	2_count	598426_Tpm	611331_Tpm	597033_Tpm	810751_Tpm	811206_Tpm	2_Tpm	EXP	CTRL	log2FC	Pvalue	Qvalue	updown	transcript_id	gene_id	name
trf1-ArgTCG	3	0	2	8	13	22	4.34352413557045	0	3.82280512976173	95.1547875716528	592.099395725561	41.9278384496033	2.72210975511073	243.060673915606	-6.48044744339707	0.00410378027754468	0.0946828640610345	DOWN	ENST00000409210	ENSG00000180347	CCDC129
trf1-ArgTCG	3	0	2	8	13	22	4.34352413557045	0	3.82280512976173	95.1547875716528	592.099395725561	41.9278384496033	2.72210975511073	243.060673915606	-6.48044744339707	0.00410378027754468	0.0946828640610345	DOWN	ENST00000356728	ENSG00000143365	RORC
trf1-ArgTCG	3	0	2	8	13	22	4.34352413557045	0	3.82280512976173	95.1547875716528	592.099395725561	41.9278384496033	2.72210975511073	243.060673915606	-6.48044744339707	0.00410378027754468	0.0946828640610345	DOWN	ENST00000526924	ENSG00000161692	DBF4B
trf1-ArgTCG	3	0	2	8	13	22	4.34352413557045	0	3.82280512976173	95.1547875716528	592.099395725561	41.9278384496033	2.72210975511073	243.060673915606	-6.48044744339707	0.00410378027754468	0.0946828640610345	DOWN	ENST00000395526	ENSG00000188611	ASAH2
trf1-ArgTCG	3	0	2	8	13	22	4.34352413557045	0	3.82280512976173	95.1547875716528	592.099395725561	41.9278384496033	2.72210975511073	243.060673915606	-6.48044744339707	0.00410378027754468	0.0946828640610345	DOWN	ENST00000408945	ENSG00000221887	HMSD
trf1-ArgTCG	3	0	2	8	13	22	4.34352413557045	0	3.82280512976173	95.1547875716528	592.099395725561	41.9278384496033	2.72210975511073	243.060673915606	-6.48044744339707	0.00410378027754468	0.0946828640610345	DOWN	ENST00000474434	ENSG00000188611	ASAH2
trf1-ArgTCG	3	0	2	8	13	22	4.34352413557045	0	3.82280512976173	95.1547875716528	592.099395725561	41.9278384496033	2.72210975511073	243.060673915606	-6.48044744339707	0.00410378027754468	0.0946828640610345	DOWN	ENST00000412414	ENSG00000118263	KLF7
trf1-ArgTCG	3	0	2	8	13	22	4.34352413557045	0	3.82280512976173	95.1547875716528	592.099395725561	41.9278384496033	2.72210975511073	243.060673915606	-6.48044744339707	0.00410378027754468	0.0946828640610345	DOWN	ENST00000621161	ENSG00000131242	RAB11FIP4
trf1-ArgTCG	3	0	2	8	13	22	4.34352413557045	0	3.82280512976173	95.1547875716528	592.099395725561	41.9278384496033	2.72210975511073	243.060673915606	-6.48044744339707	0.00410378027754468	0.0946828640610345	DOWN	ENST00000576201	ENSG00000187838	TMEM256-PLSCR3
trf1-ArgTCG	3	0	2	8	13	22	4.34352413557045	0	3.82280512976173	95.1547875716528	592.099395725561	41.9278384496033	2.72210975511073	243.060673915606	-6.48044744339707	0.00410378027754468	0.0946828640610345	DOWN	ENST00000581888	ENSG00000266094	RASSF5
trf1-ArgTCG	3	0	2	8	13	22	4.34352413557045	0	3.82280512976173	95.1547875716528	592.099395725561	41.9278384496033	2.72210975511073	243.060673915606	-6.48044744339707	0.00410378027754468	0.0946828640610345	DOWN	ENST00000596672	ENSG00000105486	LIG1
trf1-ArgTCG	3	0	2	8	13	22	4.34352413557045	0	3.82280512976173	95.1547875716528	592.099395725561	41.9278384496033	2.72210975511073	243.060673915606	-6.48044744339707	0.00410378027754468	0.0946828640610345	DOWN	ENST00000257868	ENSG00000135414	GDF11
trf1-ArgTCG	3	0	2	8	13	22	4.34352413557045	0	3.82280512976173	95.1547875716528	592.099395725561	41.9278384496033	2.72210975511073	243.060673915606	-6.48044744339707	0.00410378027754468	0.0946828640610345	DOWN	ENST00000440756	ENSG00000156011	PSD3
trf1-ArgTCG	3	0	2	8	13	22	4.34352413557045	0	3.82280512976173	95.1547875716528	592.099395725561	41.9278384496033	2.72210975511073	243.060673915606	-6.48044744339707	0.00410378027754468	0.0946828640610345	DOWN	ENST00000394861	ENSG00000171150	SOCS5
trf1-ArgTCG	3	0	2	8	13	22	4.34352413557045	0	3.82280512976173	95.1547875716528	592.099395725561	41.9278384496033	2.72210975511073	243.060673915606	-6.48044744339707	0.00410378027754468	0.0946828640610345	DOWN	ENST00000502274	ENSG00000169247	SH3TC2
trf1-ArgTCG	3	0	2	8	13	22	4.34352413557045	0	3.82280512976173	95.1547875716528	592.099395725561	41.9278384496033	2.72210975511073	243.060673915606	-6.48044744339707	0.00410378027754468	0.0946828640610345	DOWN	ENST00000474052	ENSG00000175309	PHYKPL
trf1-ArgTCG	3	0	2	8	13	22	4.34352413557045	0	3.82280512976173	95.1547875716528	592.099395725561	41.9278384496033	2.72210975511073	243.060673915606	-6.48044744339707	0.00410378027754468	0.0946828640610345	DOWN	ENST00000262415	ENSG00000067596	DHX8
trf1-ArgTCG	3	0	2	8	13	22	4.34352413557045	0	3.82280512976173	95.1547875716528	592.099395725561	41.9278384496033	2.72210975511073	243.060673915606	-6.48044744339707	0.00410378027754468	0.0946828640610345	DOWN	ENST00000561419	ENSG00000259522	RP11-468E2.2
trf1-ArgTCG	3	0	2	8	13	22	4.34352413557045	0	3.82280512976173	95.1547875716528	592.099395725561	41.9278384496033	2.72210975511073	243.060673915606	-6.48044744339707	0.00410378027754468	0.0946828640610345	DOWN	ENST00000294016	ENSG00000162104	ADCY9
trf1-ArgTCG	3	0	2	8	13	22	4.34352413557045	0	3.82280512976173	95.1547875716528	592.099395725561	41.9278384496033	2.72210975511073	243.060673915606	-6.48044744339707	0.00410378027754468	0.0946828640610345	DOWN	ENST00000609943	ENSG00000101096	NFATC2
trf1-ArgTCG	3	0	2	8	13	22	4.34352413557045	0	3.82280512976173	95.1547875716528	592.099395725561	41.9278384496033	2.72210975511073	243.060673915606	-6.48044744339707	0.00410378027754468	0.0946828640610345	DOWN	ENST00000525071	ENSG00000110660	SLC35F2
trf1-ArgTCG	3	0	2	8	13	22	4.34352413557045	0	3.82280512976173	95.1547875716528	592.099395725561	41.9278384496033	2.72210975511073	243.060673915606	-6.48044744339707	0.00410378027754468	0.0946828640610345	DOWN	ENST00000341524	ENSG00000069424	KCNAB2
trf1-ArgTCG	3	0	2	8	13	22	4.34352413557045	0	3.82280512976173	95.1547875716528	592.099395725561	41.9278384496033	2.72210975511073	243.060673915606	-6.48044744339707	0.00410378027754468	0.0946828640610345	DOWN	ENST00000399568	ENSG00000242259	C22orf39
trf1-ArgTCG	3	0	2	8	13	22	4.34352413557045	0	3.82280512976173	95.1547875716528	592.099395725561	41.9278384496033	2.72210975511073	243.060673915606	-6.48044744339707	0.00410378027754468	0.0946828640610345	DOWN	ENST00000447342	ENSG00000136197	C7orf25
trf1-ArgTCG	3	0	2	8	13	22	4.34352413557045	0	3.82280512976173	95.1547875716528	592.099395725561	41.9278384496033	2.72210975511073	243.060673915606	-6.48044744339707	0.00410378027754468	0.0946828640610345	DOWN	ENST00000380582	ENSG00000120907	ADRA1A
trf1-ArgTCG	3	0	2	8	13	22	4.34352413557045	0	3.82280512976173	95.1547875716528	592.099395725561	41.9278384496033	2.72210975511073	243.060673915606	-6.48044744339707	0.00410378027754468	0.0946828640610345	DOWN	ENST00000556418	ENSG00000100599	RIN3
trf1-ArgTCG	3	0	2	8	13	22	4.34352413557045	0	3.82280512976173	95.1547875716528	592.099395725561	41.9278384496033	2.72210975511073	243.060673915606	-6.48044744339707	0.00410378027754468	0.0946828640610345	DOWN	ENST00000427704	ENSG00000112419	PHACTR2
trf1-ArgTCG	3	0	2	8	13	22	4.34352413557045	0	3.82280512976173	95.1547875716528	592.099395725561	41.9278384496033	2.72210975511073	243.060673915606	-6.48044744339707	0.00410378027754468	0.0946828640610345	DOWN	ENST00000338983	ENSG00000091436	AC013461.1
trf1-ArgTCG	3	0	2	8	13	22	4.34352413557045	0	3.82280512976173	95.1547875716528	592.099395725561	41.9278384496033	2.72210975511073	243.060673915606	-6.48044744339707	0.00410378027754468	0.0946828640610345	DOWN	ENST00000248121	ENSG00000127561	SYNGR3
trf1-ArgTCG	3	0	2	8	13	22	4.34352413557045	0	3.82280512976173	95.1547875716528	592.099395725561	41.9278384496033	2.72210975511073	243.060673915606	-6.48044744339707	0.00410378027754468	0.0946828640610345	DOWN	ENST00000356331	ENSG00000087266	SH3BP2
trf1-ArgTCG	3	0	2	8	13	22	4.34352413557045	0	3.82280512976173	95.1547875716528	592.099395725561	41.9278384496033	2.72210975511073	243.060673915606	-6.48044744339707	0.00410378027754468	0.0946828640610345	DOWN	ENST00000525815	ENSG00000110660	SLC35F2
trf1-ArgTCG	3	0	2	8	13	22	4.34352413557045	0	3.82280512976173	95.1547875716528	592.099395725561	41.9278384496033	2.72210975511073	243.060673915606	-6.48044744339707	0.00410378027754468	0.0946828640610345	DOWN	ENST00000530277	ENSG00000166257	SCN3B
trf1-ArgTCG	3	0	2	8	13	22	4.34352413557045	0	3.82280512976173	95.1547875716528	592.099395725561	41.9278384496033	2.72210975511073	243.060673915606	-6.48044744339707	0.00410378027754468	0.0946828640610345	DOWN	ENST00000535011	ENSG00000128595	CALU
trf1-ArgTCG	3	0	2	8	13	22	4.34352413557045	0	3.82280512976173	95.1547875716528	592.099395725561	41.9278384496033	2.72210975511073	243.060673915606	-6.48044744339707	0.00410378027754468	0.0946828640610345	DOWN	ENST00000321777	ENSG00000176731	C8orf59
trf1-ArgTCG	3	0	2	8	13	22	4.34352413557045	0	3.82280512976173	95.1547875716528	592.099395725561	41.9278384496033	2.72210975511073	243.060673915606	-6.48044744339707	0.00410378027754468	0.0946828640610345	DOWN	ENST00000612814	ENSG00000076351	SLC46A1
trf1-ArgTCG	3	0	2	8	13	22	4.34352413557045	0	3.82280512976173	95.1547875716528	592.099395725561	41.9278384496033	2.72210975511073	243.060673915606	-6.48044744339707	0.00410378027754468	0.0946828640610345	DOWN	ENST00000373480	ENSG00000162522	KIAA1522
trf1-ArgTCG	3	0	2	8	13	22	4.34352413557045	0	3.82280512976173	95.1547875716528	592.099395725561	41.9278384496033	2.72210975511073	243.060673915606	-6.48044744339707	0.00410378027754468	0.0946828640610345	DOWN	ENST00000378075	ENSG00000204950	LRRC10B
trf1-ArgTCG	3	0	2	8	13	22	4.34352413557045	0	3.82280512976173	95.1547875716528	592.099395725561	41.9278384496033	2.72210975511073	243.060673915606	-6.48044744339707	0.00410378027754468	0.0946828640610345	DOWN	ENST00000413157	ENSG00000075340	ADD2
trf1-ArgTCG	3	0	2	8	13	22	4.34352413557045	0	3.82280512976173	95.1547875716528	592.099395725561	41.9278384496033	2.72210975511073	243.060673915606	-6.48044744339707	0.00410378027754468	0.0946828640610345	DOWN	ENST00000449313	ENSG00000143373	ZNF687
trf1-ArgTCG	3	0	2	8	13	22	4.34352413557045	0	3.82280512976173	95.1547875716528	592.099395725561	41.9278384496033	2.72210975511073	243.060673915606	-6.48044744339707	0.00410378027754468	0.0946828640610345	DOWN	ENST00000340309	ENSG00000244687	UBE2V1
trf1-ArgTCG	3	0	2	8	13	22	4.34352413557045	0	3.82280512976173	95.1547875716528	592.099395725561	41.9278384496033	2.72210975511073	243.060673915606	-6.48044744339707	0.00410378027754468	0.0946828640610345	DOWN	ENST00000420246	ENSG00000141510	TP53
trf1-ArgTCG	3	0	2	8	13	22	4.34352413557045	0	3.82280512976173	95.1547875716528	592.099395725561	41.9278384496033	2.72210975511073	243.060673915606	-6.48044744339707	0.00410378027754468	0.0946828640610345	DOWN	ENST00000512385	ENSG00000064692	SNCAIP
trf1-ArgTCG	3	0	2	8	13	22	4.34352413557045	0	3.82280512976173	95.1547875716528	592.099395725561	41.9278384496033	2.72210975511073	243.060673915606	-6.48044744339707	0.00410378027754468	0.0946828640610345	DOWN	ENST00000480034	ENSG00000144591	GMPPA
trf1-ArgTCG	3	0	2	8	13	22	4.34352413557045	0	3.82280512976173	95.1547875716528	592.099395725561	41.9278384496033	2.72210975511073	243.060673915606	-6.48044744339707	0.00410378027754468	0.0946828640610345	DOWN	ENST00000589296	ENSG00000108669	CYTH1
trf1-ArgTCG	3	0	2	8	13	22	4.34352413557045	0	3.82280512976173	95.1547875716528	592.099395725561	41.9278384496033	2.72210975511073	243.060673915606	-6.48044744339707	0.00410378027754468	0.0946828640610345	DOWN	ENST00000510385	ENSG00000141510	TP53
trf1-ArgTCG	3	0	2	8	13	22	4.34352413557045	0	3.82280512976173	95.1547875716528	592.099395725561	41.9278384496033	2.72210975511073	243.060673915606	-6.48044744339707	0.00410378027754468	0.0946828640610345	DOWN	ENST00000397002	ENSG00000129535	NRL
trf1-ArgTCG	3	0	2	8	13	22	4.34352413557045	0	3.82280512976173	95.1547875716528	592.099395725561	41.9278384496033	2.72210975511073	243.060673915606	-6.48044744339707	0.00410378027754468	0.0946828640610345	DOWN	ENST00000329008	ENSG00000183166	CALN1
trf1-ArgTCG	3	0	2	8	13	22	4.34352413557045	0	3.82280512976173	95.1547875716528	592.099395725561	41.9278384496033	2.72210975511073	243.060673915606	-6.48044744339707	0.00410378027754468	0.0946828640610345	DOWN	ENST00000557021	ENSG00000244687	UBE2V1
trf1-ArgTCG	3	0	2	8	13	22	4.34352413557045	0	3.82280512976173	95.1547875716528	592.099395725561	41.9278384496033	2.72210975511073	243.060673915606	-6.48044744339707	0.00410378027754468	0.0946828640610345	DOWN	ENST00000540797	ENSG00000140455	USP3
trf1-ArgTCG	3	0	2	8	13	22	4.34352413557045	0	3.82280512976173	95.1547875716528	592.099395725561	41.9278384496033	2.72210975511073	243.060673915606	-6.48044744339707	0.00410378027754468	0.0946828640610345	DOWN	ENST00000561028	ENSG00000129535	NRL
trf1-ArgTCG	3	0	2	8	13	22	4.34352413557045	0	3.82280512976173	95.1547875716528	592.099395725561	41.9278384496033	2.72210975511073	243.060673915606	-6.48044744339707	0.00410378027754468	0.0946828640610345	DOWN	ENST00000374627	ENSG00000133216	EPHB2
trf1-ArgTCG	3	0	2	8	13	22	4.34352413557045	0	3.82280512976173	95.1547875716528	592.099395725561	41.9278384496033	2.72210975511073	243.060673915606	-6.48044744339707	0.00410378027754468	0.0946828640610345	DOWN	ENST00000573070	ENSG00000187838	TMEM256-PLSCR3
trf1-ArgTCG	3	0	2	8	13	22	4.34352413557045	0	3.82280512976173	95.1547875716528	592.099395725561	41.9278384496033	2.72210975511073	243.060673915606	-6.48044744339707	0.00410378027754468	0.0946828640610345	DOWN	ENST00000164247	ENSG00000069424	KCNAB2
trf1-ArgTCG	3	0	2	8	13	22	4.34352413557045	0	3.82280512976173	95.1547875716528	592.099395725561	41.9278384496033	2.72210975511073	243.060673915606	-6.48044744339707	0.00410378027754468	0.0946828640610345	DOWN	ENST00000369510	ENSG00000173218	VANGL1
trf1-ArgTCG	3	0	2	8	13	22	4.34352413557045	0	3.82280512976173	95.1547875716528	592.099395725561	41.9278384496033	2.72210975511073	243.060673915606	-6.48044744339707	0.00410378027754468	0.0946828640610345	DOWN	ENST00000594617	ENSG00000105650	PDE4C
trf1-ArgTCG	3	0	2	8	13	22	4.34352413557045	0	3.82280512976173	95.1547875716528	592.099395725561	41.9278384496033	2.72210975511073	243.060673915606	-6.48044744339707	0.00410378027754468	0.0946828640610345	DOWN	ENST00000602544	ENSG00000156398	SFXN2
trf1-ArgTCG	3	0	2	8	13	22	4.34352413557045	0	3.82280512976173	95.1547875716528	592.099395725561	41.9278384496033	2.72210975511073	243.060673915606	-6.48044744339707	0.00410378027754468	0.0946828640610345	DOWN	ENST00000294964	ENSG00000162878	PKDCC
trf1-ArgTCG	3	0	2	8	13	22	4.34352413557045	0	3.82280512976173	95.1547875716528	592.099395725561	41.9278384496033	2.72210975511073	243.060673915606	-6.48044744339707	0.00410378027754468	0.0946828640610345	DOWN	ENST00000423218	ENSG00000137809	ITGA11
trf1-ArgTCG	3	0	2	8	13	22	4.34352413557045	0	3.82280512976173	95.1547875716528	592.099395725561	41.9278384496033	2.72210975511073	243.060673915606	-6.48044744339707	0.00410378027754468	0.0946828640610345	DOWN	ENST00000354901	ENSG00000070366	SMG6
trf1-ArgTCG	3	0	2	8	13	22	4.34352413557045	0	3.82280512976173	95.1547875716528	592.099395725561	41.9278384496033	2.72210975511073	243.060673915606	-6.48044744339707	0.00410378027754468	0.0946828640610345	DOWN	ENST00000295530	ENSG00000160688	FLAD1
trf1-ArgTCG	3	0	2	8	13	22	4.34352413557045	0	3.82280512976173	95.1547875716528	592.099395725561	41.9278384496033	2.72210975511073	243.060673915606	-6.48044744339707	0.00410378027754468	0.0946828640610345	DOWN	ENST00000367334	ENSG00000116857	TMEM9
trf1-ArgTCG	3	0	2	8	13	22	4.34352413557045	0	3.82280512976173	95.1547875716528	592.099395725561	41.9278384496033	2.72210975511073	243.060673915606	-6.48044744339707	0.00410378027754468	0.0946828640610345	DOWN	ENST00000460380	ENSG00000232859	LYRM9
trf1-ArgTCG	3	0	2	8	13	22	4.34352413557045	0	3.82280512976173	95.1547875716528	592.099395725561	41.9278384496033	2.72210975511073	243.060673915606	-6.48044744339707	0.00410378027754468	0.0946828640610345	DOWN	ENST00000263073	ENSG00000070366	SMG6
trf1-ArgTCG	3	0	2	8	13	22	4.34352413557045	0	3.82280512976173	95.1547875716528	592.099395725561	41.9278384496033	2.72210975511073	243.060673915606	-6.48044744339707	0.00410378027754468	0.0946828640610345	DOWN	ENST00000521711	ENSG00000120907	ADRA1A
trf1-ArgTCG	3	0	2	8	13	22	4.34352413557045	0	3.82280512976173	95.1547875716528	592.099395725561	41.9278384496033	2.72210975511073	243.060673915606	-6.48044744339707	0.00410378027754468	0.0946828640610345	DOWN	ENST00000298352	ENSG00000165553	NGB
trf1-ArgTCG	3	0	2	8	13	22	4.34352413557045	0	3.82280512976173	95.1547875716528	592.099395725561	41.9278384496033	2.72210975511073	243.060673915606	-6.48044744339707	0.00410378027754468	0.0946828640610345	DOWN	ENST00000367267	ENSG00000143858	SYT2
trf1-ArgTCG	3	0	2	8	13	22	4.34352413557045	0	3.82280512976173	95.1547875716528	592.099395725561	41.9278384496033	2.72210975511073	243.060673915606	-6.48044744339707	0.00410378027754468	0.0946828640610345	DOWN	ENST00000541363	ENSG00000149948	HMGA2
trf1-ArgTCG	3	0	2	8	13	22	4.34352413557045	0	3.82280512976173	95.1547875716528	592.099395725561	41.9278384496033	2.72210975511073	243.060673915606	-6.48044744339707	0.00410378027754468	0.0946828640610345	DOWN	ENST00000266068	ENSG00000101216	GMEB2
trf1-ArgTCG	3	0	2	8	13	22	4.34352413557045	0	3.82280512976173	95.1547875716528	592.099395725561	41.9278384496033	2.72210975511073	243.060673915606	-6.48044744339707	0.00410378027754468	0.0946828640610345	DOWN	ENST00000367268	ENSG00000143858	SYT2
trf1-ArgTCG	3	0	2	8	13	22	4.34352413557045	0	3.82280512976173	95.1547875716528	592.099395725561	41.9278384496033	2.72210975511073	243.060673915606	-6.48044744339707	0.00410378027754468	0.0946828640610345	DOWN	ENST00000510658	ENSG00000064692	SNCAIP
trf1-ArgTCG	3	0	2	8	13	22	4.34352413557045	0	3.82280512976173	95.1547875716528	592.099395725561	41.9278384496033	2.72210975511073	243.060673915606	-6.48044744339707	0.00410378027754468	0.0946828640610345	DOWN	ENST00000326648	ENSG00000180357	ZNF609
trf1-ArgTCG	3	0	2	8	13	22	4.34352413557045	0	3.82280512976173	95.1547875716528	592.099395725561	41.9278384496033	2.72210975511073	243.060673915606	-6.48044744339707	0.00410378027754468	0.0946828640610345	DOWN	ENST00000567845	ENSG00000103196	CRISPLD2
trf1-ArgTCG	3	0	2	8	13	22	4.34352413557045	0	3.82280512976173	95.1547875716528	592.099395725561	41.9278384496033	2.72210975511073	243.060673915606	-6.48044744339707	0.00410378027754468	0.0946828640610345	DOWN	ENST00000344119	ENSG00000188833	ENTPD8
trf1-ArgTCG	3	0	2	8	13	22	4.34352413557045	0	3.82280512976173	95.1547875716528	592.099395725561	41.9278384496033	2.72210975511073	243.060673915606	-6.48044744339707	0.00410378027754468	0.0946828640610345	DOWN	ENST00000565087	ENSG00000101307	SIRPB1
trf1-ArgTCG	3	0	2	8	13	22	4.34352413557045	0	3.82280512976173	95.1547875716528	592.099395725561	41.9278384496033	2.72210975511073	243.060673915606	-6.48044744339707	0.00410378027754468	0.0946828640610345	DOWN	ENST00000249396	ENSG00000068903	SIRT2
trf1-ArgTCG	3	0	2	8	13	22	4.34352413557045	0	3.82280512976173	95.1547875716528	592.099395725561	41.9278384496033	2.72210975511073	243.060673915606	-6.48044744339707	0.00410378027754468	0.0946828640610345	DOWN	ENST00000215885	ENSG00000100078	PLA2G3
trf1-ArgTCG	3	0	2	8	13	22	4.34352413557045	0	3.82280512976173	95.1547875716528	592.099395725561	41.9278384496033	2.72210975511073	243.060673915606	-6.48044744339707	0.00410378027754468	0.0946828640610345	DOWN	ENST00000535035	ENSG00000116133	DHCR24
trf1-ArgTCG	3	0	2	8	13	22	4.34352413557045	0	3.82280512976173	95.1547875716528	592.099395725561	41.9278384496033	2.72210975511073	243.060673915606	-6.48044744339707	0.00410378027754468	0.0946828640610345	DOWN	ENST00000392770	ENSG00000166257	SCN3B
trf1-ArgTCG	3	0	2	8	13	22	4.34352413557045	0	3.82280512976173	95.1547875716528	592.099395725561	41.9278384496033	2.72210975511073	243.060673915606	-6.48044744339707	0.00410378027754468	0.0946828640610345	DOWN	ENST00000281187	ENSG00000151502	VPS26B
trf1-ArgTCG	3	0	2	8	13	22	4.34352413557045	0	3.82280512976173	95.1547875716528	592.099395725561	41.9278384496033	2.72210975511073	243.060673915606	-6.48044744339707	0.00410378027754468	0.0946828640610345	DOWN	ENST00000395913	ENSG00000087586	AURKA
trf1-ArgTCG	3	0	2	8	13	22	4.34352413557045	0	3.82280512976173	95.1547875716528	592.099395725561	41.9278384496033	2.72210975511073	243.060673915606	-6.48044744339707	0.00410378027754468	0.0946828640610345	DOWN	ENST00000515601	ENSG00000180104	EXOC3
trf1-ArgTCG	3	0	2	8	13	22	4.34352413557045	0	3.82280512976173	95.1547875716528	592.099395725561	41.9278384496033	2.72210975511073	243.060673915606	-6.48044744339707	0.00410378027754468	0.0946828640610345	DOWN	ENST00000344086	ENSG00000160712	IL6R
trf1-ArgTCG	3	0	2	8	13	22	4.34352413557045	0	3.82280512976173	95.1547875716528	592.099395725561	41.9278384496033	2.72210975511073	243.060673915606	-6.48044744339707	0.00410378027754468	0.0946828640610345	DOWN	ENST00000442788	ENSG00000256646	RP11-111K18.1
trf1-ArgTCG	3	0	2	8	13	22	4.34352413557045	0	3.82280512976173	95.1547875716528	592.099395725561	41.9278384496033	2.72210975511073	243.060673915606	-6.48044744339707	0.00410378027754468	0.0946828640610345	DOWN	ENST00000609261	ENSG00000161999	JMJD8
trf1-ArgTCG	3	0	2	8	13	22	4.34352413557045	0	3.82280512976173	95.1547875716528	592.099395725561	41.9278384496033	2.72210975511073	243.060673915606	-6.48044744339707	0.00410378027754468	0.0946828640610345	DOWN	ENST00000317951	ENSG00000179846	NKPD1
trf1-ArgTCG	3	0	2	8	13	22	4.34352413557045	0	3.82280512976173	95.1547875716528	592.099395725561	41.9278384496033	2.72210975511073	243.060673915606	-6.48044744339707	0.00410378027754468	0.0946828640610345	DOWN	ENST00000340344	ENSG00000160194	NDUFV3
trf1-ArgTCG	3	0	2	8	13	22	4.34352413557045	0	3.82280512976173	95.1547875716528	592.099395725561	41.9278384496033	2.72210975511073	243.060673915606	-6.48044744339707	0.00410378027754468	0.0946828640610345	DOWN	ENST00000372406	ENSG00000148358	GPR107
trf1-ArgTCG	3	0	2	8	13	22	4.34352413557045	0	3.82280512976173	95.1547875716528	592.099395725561	41.9278384496033	2.72210975511073	243.060673915606	-6.48044744339707	0.00410378027754468	0.0946828640610345	DOWN	ENST00000542996	ENSG00000128595	CALU
trf1-ArgTCG	3	0	2	8	13	22	4.34352413557045	0	3.82280512976173	95.1547875716528	592.099395725561	41.9278384496033	2.72210975511073	243.060673915606	-6.48044744339707	0.00410378027754468	0.0946828640610345	DOWN	ENST00000369183	ENSG00000165669	FAM204A
trf1-ArgTCG	3	0	2	8	13	22	4.34352413557045	0	3.82280512976173	95.1547875716528	592.099395725561	41.9278384496033	2.72210975511073	243.060673915606	-6.48044744339707	0.00410378027754468	0.0946828640610345	DOWN	ENST00000477668	ENSG00000073111	MCM2
trf1-ArgTCG	3	0	2	8	13	22	4.34352413557045	0	3.82280512976173	95.1547875716528	592.099395725561	41.9278384496033	2.72210975511073	243.060673915606	-6.48044744339707	0.00410378027754468	0.0946828640610345	DOWN	ENST00000498399	ENSG00000113845	TIMMDC1
trf1-ArgTCG	3	0	2	8	13	22	4.34352413557045	0	3.82280512976173	95.1547875716528	592.099395725561	41.9278384496033	2.72210975511073	243.060673915606	-6.48044744339707	0.00410378027754468	0.0946828640610345	DOWN	ENST00000379671	ENSG00000134986	NREP
trf1-ArgTCG	3	0	2	8	13	22	4.34352413557045	0	3.82280512976173	95.1547875716528	592.099395725561	41.9278384496033	2.72210975511073	243.060673915606	-6.48044744339707	0.00410378027754468	0.0946828640610345	DOWN	ENST00000503393	ENSG00000087266	SH3BP2
trf1-ArgTCG	3	0	2	8	13	22	4.34352413557045	0	3.82280512976173	95.1547875716528	592.099395725561	41.9278384496033	2.72210975511073	243.060673915606	-6.48044744339707	0.00410378027754468	0.0946828640610345	DOWN	ENST00000590935	ENSG00000108861	DUSP3
trf1-ArgTCG	3	0	2	8	13	22	4.34352413557045	0	3.82280512976173	95.1547875716528	592.099395725561	41.9278384496033	2.72210975511073	243.060673915606	-6.48044744339707	0.00410378027754468	0.0946828640610345	DOWN	ENST00000519688	ENSG00000164756	SLC30A8
trf1-ArgTCG	3	0	2	8	13	22	4.34352413557045	0	3.82280512976173	95.1547875716528	592.099395725561	41.9278384496033	2.72210975511073	243.060673915606	-6.48044744339707	0.00410378027754468	0.0946828640610345	DOWN	ENST00000356576	ENSG00000133103	COG6
trf1-ArgTCG	3	0	2	8	13	22	4.34352413557045	0	3.82280512976173	95.1547875716528	592.099395725561	41.9278384496033	2.72210975511073	243.060673915606	-6.48044744339707	0.00410378027754468	0.0946828640610345	DOWN	ENST00000313005	ENSG00000186318	BACE1
trf1-ArgTCG	3	0	2	8	13	22	4.34352413557045	0	3.82280512976173	95.1547875716528	592.099395725561	41.9278384496033	2.72210975511073	243.060673915606	-6.48044744339707	0.00410378027754468	0.0946828640610345	DOWN	ENST00000395907	ENSG00000087586	AURKA
trf1-ArgTCG	3	0	2	8	13	22	4.34352413557045	0	3.82280512976173	95.1547875716528	592.099395725561	41.9278384496033	2.72210975511073	243.060673915606	-6.48044744339707	0.00410378027754468	0.0946828640610345	DOWN	ENST00000558656	ENSG00000159556	ISL2
trf1-ArgTCG	3	0	2	8	13	22	4.34352413557045	0	3.82280512976173	95.1547875716528	592.099395725561	41.9278384496033	2.72210975511073	243.060673915606	-6.48044744339707	0.00410378027754468	0.0946828640610345	DOWN	ENST00000299333	ENSG00000166257	SCN3B
trf1-ArgTCG	3	0	2	8	13	22	4.34352413557045	0	3.82280512976173	95.1547875716528	592.099395725561	41.9278384496033	2.72210975511073	243.060673915606	-6.48044744339707	0.00410378027754468	0.0946828640610345	DOWN	ENST00000612895	ENSG00000278540	ACACA
trf1-ArgTCG	3	0	2	8	13	22	4.34352413557045	0	3.82280512976173	95.1547875716528	592.099395725561	41.9278384496033	2.72210975511073	243.060673915606	-6.48044744339707	0.00410378027754468	0.0946828640610345	DOWN	ENST00000435347	ENSG00000002834	LASP1
trf1-ArgTCG	3	0	2	8	13	22	4.34352413557045	0	3.82280512976173	95.1547875716528	592.099395725561	41.9278384496033	2.72210975511073	243.060673915606	-6.48044744339707	0.00410378027754468	0.0946828640610345	DOWN	ENST00000553723	ENSG00000089723	OTUB2
trf1-ArgTCG	3	0	2	8	13	22	4.34352413557045	0	3.82280512976173	95.1547875716528	592.099395725561	41.9278384496033	2.72210975511073	243.060673915606	-6.48044744339707	0.00410378027754468	0.0946828640610345	DOWN	ENST00000442312	ENSG00000087266	SH3BP2
trf1-ArgTCG	3	0	2	8	13	22	4.34352413557045	0	3.82280512976173	95.1547875716528	592.099395725561	41.9278384496033	2.72210975511073	243.060673915606	-6.48044744339707	0.00410378027754468	0.0946828640610345	DOWN	ENST00000309446	ENSG00000118263	KLF7
trf1-ArgTCG	3	0	2	8	13	22	4.34352413557045	0	3.82280512976173	95.1547875716528	592.099395725561	41.9278384496033	2.72210975511073	243.060673915606	-6.48044744339707	0.00410378027754468	0.0946828640610345	DOWN	ENST00000354955	ENSG00000122176	FMOD
trf1-ArgTCG	3	0	2	8	13	22	4.34352413557045	0	3.82280512976173	95.1547875716528	592.099395725561	41.9278384496033	2.72210975511073	243.060673915606	-6.48044744339707	0.00410378027754468	0.0946828640610345	DOWN	ENST00000616628	ENSG00000106477	CEP41
trf1-ArgTCG	3	0	2	8	13	22	4.34352413557045	0	3.82280512976173	95.1547875716528	592.099395725561	41.9278384496033	2.72210975511073	243.060673915606	-6.48044744339707	0.00410378027754468	0.0946828640610345	DOWN	ENST00000327158	ENSG00000177370	TIMM22
trf1-ArgTCG	3	0	2	8	13	22	4.34352413557045	0	3.82280512976173	95.1547875716528	592.099395725561	41.9278384496033	2.72210975511073	243.060673915606	-6.48044744339707	0.00410378027754468	0.0946828640610345	DOWN	ENST00000257264	ENSG00000134827	TCN1
trf1-ArgTCG	3	0	2	8	13	22	4.34352413557045	0	3.82280512976173	95.1547875716528	592.099395725561	41.9278384496033	2.72210975511073	243.060673915606	-6.48044744339707	0.00410378027754468	0.0946828640610345	DOWN	ENST00000248248	ENSG00000103111	MON1B
trf1-ArgTCG	3	0	2	8	13	22	4.34352413557045	0	3.82280512976173	95.1547875716528	592.099395725561	41.9278384496033	2.72210975511073	243.060673915606	-6.48044744339707	0.00410378027754468	0.0946828640610345	DOWN	ENST00000371674	ENSG00000244687	UBE2V1
trf1-ArgTCG	3	0	2	8	13	22	4.34352413557045	0	3.82280512976173	95.1547875716528	592.099395725561	41.9278384496033	2.72210975511073	243.060673915606	-6.48044744339707	0.00410378027754468	0.0946828640610345	DOWN	ENST00000338482	ENSG00000140835	CHST4
trf1-ArgTCG	3	0	2	8	13	22	4.34352413557045	0	3.82280512976173	95.1547875716528	592.099395725561	41.9278384496033	2.72210975511073	243.060673915606	-6.48044744339707	0.00410378027754468	0.0946828640610345	DOWN	ENST00000392621	ENSG00000178789	CD300LB
trf1-ArgTCG	3	0	2	8	13	22	4.34352413557045	0	3.82280512976173	95.1547875716528	592.099395725561	41.9278384496033	2.72210975511073	243.060673915606	-6.48044744339707	0.00410378027754468	0.0946828640610345	DOWN	ENST00000589297	ENSG00000108669	CYTH1
trf1-ArgTCG	3	0	2	8	13	22	4.34352413557045	0	3.82280512976173	95.1547875716528	592.099395725561	41.9278384496033	2.72210975511073	243.060673915606	-6.48044744339707	0.00410378027754468	0.0946828640610345	DOWN	ENST00000340965	ENSG00000137819	PAQR5
trf1-ArgTCG	3	0	2	8	13	22	4.34352413557045	0	3.82280512976173	95.1547875716528	592.099395725561	41.9278384496033	2.72210975511073	243.060673915606	-6.48044744339707	0.00410378027754468	0.0946828640610345	DOWN	ENST00000396521	ENSG00000107371	EXOSC3
trf1-ArgTCG	3	0	2	8	13	22	4.34352413557045	0	3.82280512976173	95.1547875716528	592.099395725561	41.9278384496033	2.72210975511073	243.060673915606	-6.48044744339707	0.00410378027754468	0.0946828640610345	DOWN	ENST00000587003	ENSG00000068097	HEATR6
trf1-ArgTCG	3	0	2	8	13	22	4.34352413557045	0	3.82280512976173	95.1547875716528	592.099395725561	41.9278384496033	2.72210975511073	243.060673915606	-6.48044744339707	0.00410378027754468	0.0946828640610345	DOWN	ENST00000393488	ENSG00000175309	PHYKPL
trf1-ArgTCG	3	0	2	8	13	22	4.34352413557045	0	3.82280512976173	95.1547875716528	592.099395725561	41.9278384496033	2.72210975511073	243.060673915606	-6.48044744339707	0.00410378027754468	0.0946828640610345	DOWN	ENST00000617581	ENSG00000164651	SP8
trf1-ArgTCG	3	0	2	8	13	22	4.34352413557045	0	3.82280512976173	95.1547875716528	592.099395725561	41.9278384496033	2.72210975511073	243.060673915606	-6.48044744339707	0.00410378027754468	0.0946828640610345	DOWN	ENST00000585509	ENSG00000108669	CYTH1
trf1-ArgTCG	3	0	2	8	13	22	4.34352413557045	0	3.82280512976173	95.1547875716528	592.099395725561	41.9278384496033	2.72210975511073	243.060673915606	-6.48044744339707	0.00410378027754468	0.0946828640610345	DOWN	ENST00000350427	ENSG00000136197	C7orf25
trf1-ArgTCG	3	0	2	8	13	22	4.34352413557045	0	3.82280512976173	95.1547875716528	592.099395725561	41.9278384496033	2.72210975511073	243.060673915606	-6.48044744339707	0.00410378027754468	0.0946828640610345	DOWN	ENST00000436604	ENSG00000116133	DHCR24
trf1-ArgTCG	3	0	2	8	13	22	4.34352413557045	0	3.82280512976173	95.1547875716528	592.099395725561	41.9278384496033	2.72210975511073	243.060673915606	-6.48044744339707	0.00410378027754468	0.0946828640610345	DOWN	ENST00000577252	ENSG00000176658	MYO1D
trf1-ArgTCG	3	0	2	8	13	22	4.34352413557045	0	3.82280512976173	95.1547875716528	592.099395725561	41.9278384496033	2.72210975511073	243.060673915606	-6.48044744339707	0.00410378027754468	0.0946828640610345	DOWN	ENST00000611540	ENSG00000185252	ZNF74
trf1-ArgTCG	3	0	2	8	13	22	4.34352413557045	0	3.82280512976173	95.1547875716528	592.099395725561	41.9278384496033	2.72210975511073	243.060673915606	-6.48044744339707	0.00410378027754468	0.0946828640610345	DOWN	ENST00000489512	ENSG00000106477	CEP41
trf1-ArgTCG	3	0	2	8	13	22	4.34352413557045	0	3.82280512976173	95.1547875716528	592.099395725561	41.9278384496033	2.72210975511073	243.060673915606	-6.48044744339707	0.00410378027754468	0.0946828640610345	DOWN	ENST00000622566	ENSG00000158747	NBL1
trf1-ArgTCG	3	0	2	8	13	22	4.34352413557045	0	3.82280512976173	95.1547875716528	592.099395725561	41.9278384496033	2.72210975511073	243.060673915606	-6.48044744339707	0.00410378027754468	0.0946828640610345	DOWN	ENST00000409931	ENSG00000167202	TBC1D2B
trf1-ArgTCG	3	0	2	8	13	22	4.34352413557045	0	3.82280512976173	95.1547875716528	592.099395725561	41.9278384496033	2.72210975511073	243.060673915606	-6.48044744339707	0.00410378027754468	0.0946828640610345	DOWN	ENST00000591455	ENSG00000108669	CYTH1
trf1-ArgTCG	3	0	2	8	13	22	4.34352413557045	0	3.82280512976173	95.1547875716528	592.099395725561	41.9278384496033	2.72210975511073	243.060673915606	-6.48044744339707	0.00410378027754468	0.0946828640610345	DOWN	ENST00000308197	ENSG00000135469	COQ10A
trf1-ArgTCG	3	0	2	8	13	22	4.34352413557045	0	3.82280512976173	95.1547875716528	592.099395725561	41.9278384496033	2.72210975511073	243.060673915606	-6.48044744339707	0.00410378027754468	0.0946828640610345	DOWN	ENST00000371236	ENSG00000173406	DAB1
trf1-ArgTCG	3	0	2	8	13	22	4.34352413557045	0	3.82280512976173	95.1547875716528	592.099395725561	41.9278384496033	2.72210975511073	243.060673915606	-6.48044744339707	0.00410378027754468	0.0946828640610345	DOWN	ENST00000304032	ENSG00000157985	AGAP1
trf1-ArgTCG	3	0	2	8	13	22	4.34352413557045	0	3.82280512976173	95.1547875716528	592.099395725561	41.9278384496033	2.72210975511073	243.060673915606	-6.48044744339707	0.00410378027754468	0.0946828640610345	DOWN	ENST00000308158	ENSG00000175309	PHYKPL
trf1-ArgTCG	3	0	2	8	13	22	4.34352413557045	0	3.82280512976173	95.1547875716528	592.099395725561	41.9278384496033	2.72210975511073	243.060673915606	-6.48044744339707	0.00410378027754468	0.0946828640610345	DOWN	ENST00000374259	ENSG00000184481	FOXO4
trf1-ArgTCG	3	0	2	8	13	22	4.34352413557045	0	3.82280512976173	95.1547875716528	592.099395725561	41.9278384496033	2.72210975511073	243.060673915606	-6.48044744339707	0.00410378027754468	0.0946828640610345	DOWN	ENST00000373144	ENSG00000160408	ST6GALNAC6
trf1-ArgTCG	3	0	2	8	13	22	4.34352413557045	0	3.82280512976173	95.1547875716528	592.099395725561	41.9278384496033	2.72210975511073	243.060673915606	-6.48044744339707	0.00410378027754468	0.0946828640610345	DOWN	ENST00000327304	ENSG00000107371	EXOSC3
trf1-ArgTCG	3	0	2	8	13	22	4.34352413557045	0	3.82280512976173	95.1547875716528	592.099395725561	41.9278384496033	2.72210975511073	243.060673915606	-6.48044744339707	0.00410378027754468	0.0946828640610345	DOWN	ENST00000381781	ENSG00000205784	ARRDC5
trf1-ArgTCG	3	0	2	8	13	22	4.34352413557045	0	3.82280512976173	95.1547875716528	592.099395725561	41.9278384496033	2.72210975511073	243.060673915606	-6.48044744339707	0.00410378027754468	0.0946828640610345	DOWN	ENST00000334306	ENSG00000186212	SOWAHB
trf1-ArgTCG	3	0	2	8	13	22	4.34352413557045	0	3.82280512976173	95.1547875716528	592.099395725561	41.9278384496033	2.72210975511073	243.060673915606	-6.48044744339707	0.00410378027754468	0.0946828640610345	DOWN	ENST00000276467	ENSG00000147481	SNTG1
trf1-ArgTCG	3	0	2	8	13	22	4.34352413557045	0	3.82280512976173	95.1547875716528	592.099395725561	41.9278384496033	2.72210975511073	243.060673915606	-6.48044744339707	0.00410378027754468	0.0946828640610345	DOWN	ENST00000511601	ENSG00000137460	FHDC1
trf1-ArgTCG	3	0	2	8	13	22	4.34352413557045	0	3.82280512976173	95.1547875716528	592.099395725561	41.9278384496033	2.72210975511073	243.060673915606	-6.48044744339707	0.00410378027754468	0.0946828640610345	DOWN	ENST00000395407	ENSG00000137819	PAQR5
trf1-ArgTCG	3	0	2	8	13	22	4.34352413557045	0	3.82280512976173	95.1547875716528	592.099395725561	41.9278384496033	2.72210975511073	243.060673915606	-6.48044744339707	0.00410378027754468	0.0946828640610345	DOWN	ENST00000457910	ENSG00000106631	MYL7
trf1-ArgTCG	3	0	2	8	13	22	4.34352413557045	0	3.82280512976173	95.1547875716528	592.099395725561	41.9278384496033	2.72210975511073	243.060673915606	-6.48044744339707	0.00410378027754468	0.0946828640610345	DOWN	ENST00000455146	ENSG00000133103	COG6
trf1-ArgTCG	3	0	2	8	13	22	4.34352413557045	0	3.82280512976173	95.1547875716528	592.099395725561	41.9278384496033	2.72210975511073	243.060673915606	-6.48044744339707	0.00410378027754468	0.0946828640610345	DOWN	ENST00000614409	ENSG00000157985	AGAP1
trf1-ArgTCG	3	0	2	8	13	22	4.34352413557045	0	3.82280512976173	95.1547875716528	592.099395725561	41.9278384496033	2.72210975511073	243.060673915606	-6.48044744339707	0.00410378027754468	0.0946828640610345	DOWN	ENST00000559152	ENSG00000166855	CLPX
trf1-ArgTCG	3	0	2	8	13	22	4.34352413557045	0	3.82280512976173	95.1547875716528	592.099395725561	41.9278384496033	2.72210975511073	243.060673915606	-6.48044744339707	0.00410378027754468	0.0946828640610345	DOWN	ENST00000396087	ENSG00000166833	NAV2
trf1-ArgTCG	3	0	2	8	13	22	4.34352413557045	0	3.82280512976173	95.1547875716528	592.099395725561	41.9278384496033	2.72210975511073	243.060673915606	-6.48044744339707	0.00410378027754468	0.0946828640610345	DOWN	ENST00000414851	ENSG00000173406	DAB1
trf1-ArgTCG	3	0	2	8	13	22	4.34352413557045	0	3.82280512976173	95.1547875716528	592.099395725561	41.9278384496033	2.72210975511073	243.060673915606	-6.48044744339707	0.00410378027754468	0.0946828640610345	DOWN	ENST00000370658	ENSG00000146166	LGSN
trf1-ArgTCG	3	0	2	8	13	22	4.34352413557045	0	3.82280512976173	95.1547875716528	592.099395725561	41.9278384496033	2.72210975511073	243.060673915606	-6.48044744339707	0.00410378027754468	0.0946828640610345	DOWN	ENST00000400451	ENSG00000185252	ZNF74
trf1-ArgTCG	3	0	2	8	13	22	4.34352413557045	0	3.82280512976173	95.1547875716528	592.099395725561	41.9278384496033	2.72210975511073	243.060673915606	-6.48044744339707	0.00410378027754468	0.0946828640610345	DOWN	ENST00000395629	ENSG00000121653	MAPK8IP1
trf1-ArgTCG	3	0	2	8	13	22	4.34352413557045	0	3.82280512976173	95.1547875716528	592.099395725561	41.9278384496033	2.72210975511073	243.060673915606	-6.48044744339707	0.00410378027754468	0.0946828640610345	DOWN	ENST00000618944	ENSG00000141510	TP53
trf1-ArgTCG	3	0	2	8	13	22	4.34352413557045	0	3.82280512976173	95.1547875716528	592.099395725561	41.9278384496033	2.72210975511073	243.060673915606	-6.48044744339707	0.00410378027754468	0.0946828640610345	DOWN	ENST00000610623	ENSG00000141510	TP53
trf1-ArgTCG	3	0	2	8	13	22	4.34352413557045	0	3.82280512976173	95.1547875716528	592.099395725561	41.9278384496033	2.72210975511073	243.060673915606	-6.48044744339707	0.00410378027754468	0.0946828640610345	DOWN	ENST00000582678	ENSG00000159640	ACE
trf1-ArgTCG	3	0	2	8	13	22	4.34352413557045	0	3.82280512976173	95.1547875716528	592.099395725561	41.9278384496033	2.72210975511073	243.060673915606	-6.48044744339707	0.00410378027754468	0.0946828640610345	DOWN	ENST00000346329	ENSG00000085733	CTTN
trf1-ArgTCG	3	0	2	8	13	22	4.34352413557045	0	3.82280512976173	95.1547875716528	592.099395725561	41.9278384496033	2.72210975511073	243.060673915606	-6.48044744339707	0.00410378027754468	0.0946828640610345	DOWN	ENST00000371506	ENSG00000188833	ENTPD8
trf1-ArgTCG	3	0	2	8	13	22	4.34352413557045	0	3.82280512976173	95.1547875716528	592.099395725561	41.9278384496033	2.72210975511073	243.060673915606	-6.48044744339707	0.00410378027754468	0.0946828640610345	DOWN	ENST00000579589	ENSG00000131242	RAB11FIP4
trf1-ArgTCG	3	0	2	8	13	22	4.34352413557045	0	3.82280512976173	95.1547875716528	592.099395725561	41.9278384496033	2.72210975511073	243.060673915606	-6.48044744339707	0.00410378027754468	0.0946828640610345	DOWN	ENST00000347136	ENSG00000148358	GPR107
trf1-ArgTCG	3	0	2	8	13	22	4.34352413557045	0	3.82280512976173	95.1547875716528	592.099395725561	41.9278384496033	2.72210975511073	243.060673915606	-6.48044744339707	0.00410378027754468	0.0946828640610345	DOWN	ENST00000535512	ENSG00000187838	TMEM256-PLSCR3
trf1-ArgTCG	3	0	2	8	13	22	4.34352413557045	0	3.82280512976173	95.1547875716528	592.099395725561	41.9278384496033	2.72210975511073	243.060673915606	-6.48044744339707	0.00410378027754468	0.0946828640610345	DOWN	ENST00000621723	ENSG00000158747	NBL1
trf1-ArgTCG	3	0	2	8	13	22	4.34352413557045	0	3.82280512976173	95.1547875716528	592.099395725561	41.9278384496033	2.72210975511073	243.060673915606	-6.48044744339707	0.00410378027754468	0.0946828640610345	DOWN	ENST00000448893	ENSG00000007384	RHBDF1
trf1-ArgTCG	3	0	2	8	13	22	4.34352413557045	0	3.82280512976173	95.1547875716528	592.099395725561	41.9278384496033	2.72210975511073	243.060673915606	-6.48044744339707	0.00410378027754468	0.0946828640610345	DOWN	ENST00000581444	ENSG00000134490	TMEM241
trf1-ArgTCG	3	0	2	8	13	22	4.34352413557045	0	3.82280512976173	95.1547875716528	592.099395725561	41.9278384496033	2.72210975511073	243.060673915606	-6.48044744339707	0.00410378027754468	0.0946828640610345	DOWN	ENST00000408927	ENSG00000138698	RAP1GDS1
trf1-ArgTCG	3	0	2	8	13	22	4.34352413557045	0	3.82280512976173	95.1547875716528	592.099395725561	41.9278384496033	2.72210975511073	243.060673915606	-6.48044744339707	0.00410378027754468	0.0946828640610345	DOWN	ENST00000324048	ENSG00000143373	ZNF687
trf1-ArgTCG	3	0	2	8	13	22	4.34352413557045	0	3.82280512976173	95.1547875716528	592.099395725561	41.9278384496033	2.72210975511073	243.060673915606	-6.48044744339707	0.00410378027754468	0.0946828640610345	DOWN	ENST00000312783	ENSG00000087586	AURKA
trf1-ArgTCG	3	0	2	8	13	22	4.34352413557045	0	3.82280512976173	95.1547875716528	592.099395725561	41.9278384496033	2.72210975511073	243.060673915606	-6.48044744339707	0.00410378027754468	0.0946828640610345	DOWN	ENST00000532623	ENSG00000165495	PKNOX2
trf1-ArgTCG	3	0	2	8	13	22	4.34352413557045	0	3.82280512976173	95.1547875716528	592.099395725561	41.9278384496033	2.72210975511073	243.060673915606	-6.48044744339707	0.00410378027754468	0.0946828640610345	DOWN	ENST00000391411	ENSG00000212719	C17orf51
trf1-ArgTCG	3	0	2	8	13	22	4.34352413557045	0	3.82280512976173	95.1547875716528	592.099395725561	41.9278384496033	2.72210975511073	243.060673915606	-6.48044744339707	0.00410378027754468	0.0946828640610345	DOWN	ENST00000395275	ENSG00000183166	CALN1
trf1-ArgTCG	3	0	2	8	13	22	4.34352413557045	0	3.82280512976173	95.1547875716528	592.099395725561	41.9278384496033	2.72210975511073	243.060673915606	-6.48044744339707	0.00410378027754468	0.0946828640610345	DOWN	ENST00000228506	ENSG00000110917	MLEC
trf1-ArgTCG	3	0	2	8	13	22	4.34352413557045	0	3.82280512976173	95.1547875716528	592.099395725561	41.9278384496033	2.72210975511073	243.060673915606	-6.48044744339707	0.00410378027754468	0.0946828640610345	DOWN	ENST00000360655	ENSG00000166833	NAV2
trf1-ArgTCG	3	0	2	8	13	22	4.34352413557045	0	3.82280512976173	95.1547875716528	592.099395725561	41.9278384496033	2.72210975511073	243.060673915606	-6.48044744339707	0.00410378027754468	0.0946828640610345	DOWN	ENST00000553234	ENSG00000135469	COQ10A
trf1-ArgTCG	3	0	2	8	13	22	4.34352413557045	0	3.82280512976173	95.1547875716528	592.099395725561	41.9278384496033	2.72210975511073	243.060673915606	-6.48044744339707	0.00410378027754468	0.0946828640610345	DOWN	ENST00000569387	ENSG00000101307	SIRPB1
trf1-ArgTCG	3	0	2	8	13	22	4.34352413557045	0	3.82280512976173	95.1547875716528	592.099395725561	41.9278384496033	2.72210975511073	243.060673915606	-6.48044744339707	0.00410378027754468	0.0946828640610345	DOWN	ENST00000504830	ENSG00000151388	ADAMTS12
trf1-ArgTCG	3	0	2	8	13	22	4.34352413557045	0	3.82280512976173	95.1547875716528	592.099395725561	41.9278384496033	2.72210975511073	243.060673915606	-6.48044744339707	0.00410378027754468	0.0946828640610345	DOWN	ENST00000449187	ENSG00000128595	CALU
trf1-ArgTCG	3	0	2	8	13	22	4.34352413557045	0	3.82280512976173	95.1547875716528	592.099395725561	41.9278384496033	2.72210975511073	243.060673915606	-6.48044744339707	0.00410378027754468	0.0946828640610345	DOWN	ENST00000545553	ENSG00000103111	MON1B
trf1-ArgTCG	3	0	2	8	13	22	4.34352413557045	0	3.82280512976173	95.1547875716528	592.099395725561	41.9278384496033	2.72210975511073	243.060673915606	-6.48044744339707	0.00410378027754468	0.0946828640610345	DOWN	ENST00000241014	ENSG00000121653	MAPK8IP1
trf1-ArgTCG	3	0	2	8	13	22	4.34352413557045	0	3.82280512976173	95.1547875716528	592.099395725561	41.9278384496033	2.72210975511073	243.060673915606	-6.48044744339707	0.00410378027754468	0.0946828640610345	DOWN	ENST00000309415	ENSG00000172985	SH3RF3
trf1-ArgTCG	3	0	2	8	13	22	4.34352413557045	0	3.82280512976173	95.1547875716528	592.099395725561	41.9278384496033	2.72210975511073	243.060673915606	-6.48044744339707	0.00410378027754468	0.0946828640610345	DOWN	ENST00000625172	ENSG00000244687	UBE2V1
trf1-ArgTCG	3	0	2	8	13	22	4.34352413557045	0	3.82280512976173	95.1547875716528	592.099395725561	41.9278384496033	2.72210975511073	243.060673915606	-6.48044744339707	0.00410378027754468	0.0946828640610345	DOWN	ENST00000412368	ENSG00000161999	JMJD8
trf1-ArgTCG	3	0	2	8	13	22	4.34352413557045	0	3.82280512976173	95.1547875716528	592.099395725561	41.9278384496033	2.72210975511073	243.060673915606	-6.48044744339707	0.00410378027754468	0.0946828640610345	DOWN	ENST00000231706	ENSG00000013293	SLC7A14
trf1-ArgTCG	3	0	2	8	13	22	4.34352413557045	0	3.82280512976173	95.1547875716528	592.099395725561	41.9278384496033	2.72210975511073	243.060673915606	-6.48044744339707	0.00410378027754468	0.0946828640610345	DOWN	ENST00000533917	ENSG00000166833	NAV2
trf1-ArgTCG	3	0	2	8	13	22	4.34352413557045	0	3.82280512976173	95.1547875716528	592.099395725561	41.9278384496033	2.72210975511073	243.060673915606	-6.48044744339707	0.00410378027754468	0.0946828640610345	DOWN	ENST00000521861	ENSG00000147677	EIF3H
trf1-ArgTCG	3	0	2	8	13	22	4.34352413557045	0	3.82280512976173	95.1547875716528	592.099395725561	41.9278384496033	2.72210975511073	243.060673915606	-6.48044744339707	0.00410378027754468	0.0946828640610345	DOWN	ENST00000262138	ENSG00000075461	CACNG4
trf1-ArgTCG	3	0	2	8	13	22	4.34352413557045	0	3.82280512976173	95.1547875716528	592.099395725561	41.9278384496033	2.72210975511073	243.060673915606	-6.48044744339707	0.00410378027754468	0.0946828640610345	DOWN	ENST00000226004	ENSG00000108861	DUSP3
trf1-ArgTCG	3	0	2	8	13	22	4.34352413557045	0	3.82280512976173	95.1547875716528	592.099395725561	41.9278384496033	2.72210975511073	243.060673915606	-6.48044744339707	0.00410378027754468	0.0946828640610345	DOWN	ENST00000433805	ENSG00000135469	COQ10A
trf1-ArgTCG	3	0	2	8	13	22	4.34352413557045	0	3.82280512976173	95.1547875716528	592.099395725561	41.9278384496033	2.72210975511073	243.060673915606	-6.48044744339707	0.00410378027754468	0.0946828640610345	DOWN	ENST00000446089	ENSG00000164062	APEH
trf1-ArgTCG	3	0	2	8	13	22	4.34352413557045	0	3.82280512976173	95.1547875716528	592.099395725561	41.9278384496033	2.72210975511073	243.060673915606	-6.48044744339707	0.00410378027754468	0.0946828640610345	DOWN	ENST00000599589	ENSG00000076928	ARHGEF1
trf1-ArgTCG	3	0	2	8	13	22	4.34352413557045	0	3.82280512976173	95.1547875716528	592.099395725561	41.9278384496033	2.72210975511073	243.060673915606	-6.48044744339707	0.00410378027754468	0.0946828640610345	DOWN	ENST00000306799	ENSG00000170153	RNF150
trf1-ArgTCG	3	0	2	8	13	22	4.34352413557045	0	3.82280512976173	95.1547875716528	592.099395725561	41.9278384496033	2.72210975511073	243.060673915606	-6.48044744339707	0.00410378027754468	0.0946828640610345	DOWN	ENST00000427715	ENSG00000164756	SLC30A8
trf1-ArgTCG	3	0	2	8	13	22	4.34352413557045	0	3.82280512976173	95.1547875716528	592.099395725561	41.9278384496033	2.72210975511073	243.060673915606	-6.48044744339707	0.00410378027754468	0.0946828640610345	DOWN	ENST00000249364	ENSG00000128595	CALU
trf1-ArgTCG	3	0	2	8	13	22	4.34352413557045	0	3.82280512976173	95.1547875716528	592.099395725561	41.9278384496033	2.72210975511073	243.060673915606	-6.48044744339707	0.00410378027754468	0.0946828640610345	DOWN	ENST00000420132	ENSG00000072195	SPEG
trf1-ArgTCG	3	0	2	8	13	22	4.34352413557045	0	3.82280512976173	95.1547875716528	592.099395725561	41.9278384496033	2.72210975511073	243.060673915606	-6.48044744339707	0.00410378027754468	0.0946828640610345	DOWN	ENST00000262424	ENSG00000103196	CRISPLD2
trf1-ArgTCG	3	0	2	8	13	22	4.34352413557045	0	3.82280512976173	95.1547875716528	592.099395725561	41.9278384496033	2.72210975511073	243.060673915606	-6.48044744339707	0.00410378027754468	0.0946828640610345	DOWN	ENST00000342272	ENSG00000149596	JPH2
trf1-ArgTCG	3	0	2	8	13	22	4.34352413557045	0	3.82280512976173	95.1547875716528	592.099395725561	41.9278384496033	2.72210975511073	243.060673915606	-6.48044744339707	0.00410378027754468	0.0946828640610345	DOWN	ENST00000264244	ENSG00000113845	TIMMDC1
trf1-ArgTCG	3	0	2	8	13	22	4.34352413557045	0	3.82280512976173	95.1547875716528	592.099395725561	41.9278384496033	2.72210975511073	243.060673915606	-6.48044744339707	0.00410378027754468	0.0946828640610345	DOWN	ENST00000612932	ENSG00000274211	SOCS7
trf1-ArgTCG	3	0	2	8	13	22	4.34352413557045	0	3.82280512976173	95.1547875716528	592.099395725561	41.9278384496033	2.72210975511073	243.060673915606	-6.48044744339707	0.00410378027754468	0.0946828640610345	DOWN	ENST00000320982	ENSG00000133488	SEC14L4
trf1-ArgTCG	3	0	2	8	13	22	4.34352413557045	0	3.82280512976173	95.1547875716528	592.099395725561	41.9278384496033	2.72210975511073	243.060673915606	-6.48044744339707	0.00410378027754468	0.0946828640610345	DOWN	ENST00000327299	ENSG00000162433	AK4
trf1-ArgTCG	3	0	2	8	13	22	4.34352413557045	0	3.82280512976173	95.1547875716528	592.099395725561	41.9278384496033	2.72210975511073	243.060673915606	-6.48044744339707	0.00410378027754468	0.0946828640610345	DOWN	ENST00000439174	ENSG00000120063	GNA13
trf1-ArgTCG	3	0	2	8	13	22	4.34352413557045	0	3.82280512976173	95.1547875716528	592.099395725561	41.9278384496033	2.72210975511073	243.060673915606	-6.48044744339707	0.00410378027754468	0.0946828640610345	DOWN	ENST00000252595	ENSG00000130304	SLC27A1
trf1-ArgTCG	3	0	2	8	13	22	4.34352413557045	0	3.82280512976173	95.1547875716528	592.099395725561	41.9278384496033	2.72210975511073	243.060673915606	-6.48044744339707	0.00410378027754468	0.0946828640610345	DOWN	ENST00000337318	ENSG00000189319	FAM53B
trf1-ArgTCG	3	0	2	8	13	22	4.34352413557045	0	3.82280512976173	95.1547875716528	592.099395725561	41.9278384496033	2.72210975511073	243.060673915606	-6.48044744339707	0.00410378027754468	0.0946828640610345	DOWN	ENST00000424155	ENSG00000166557	TMED3
trf1-ArgTCG	3	0	2	8	13	22	4.34352413557045	0	3.82280512976173	95.1547875716528	592.099395725561	41.9278384496033	2.72210975511073	243.060673915606	-6.48044744339707	0.00410378027754468	0.0946828640610345	DOWN	ENST00000395827	ENSG00000170638	TRABD
trf1-ArgTCG	3	0	2	8	13	22	4.34352413557045	0	3.82280512976173	95.1547875716528	592.099395725561	41.9278384496033	2.72210975511073	243.060673915606	-6.48044744339707	0.00410378027754468	0.0946828640610345	DOWN	ENST00000249014	ENSG00000128283	CDC42EP1
trf1-ArgTCG	3	0	2	8	13	22	4.34352413557045	0	3.82280512976173	95.1547875716528	592.099395725561	41.9278384496033	2.72210975511073	243.060673915606	-6.48044744339707	0.00410378027754468	0.0946828640610345	DOWN	ENST00000399838	ENSG00000125877	ITPA
trf1-ArgTCG	3	0	2	8	13	22	4.34352413557045	0	3.82280512976173	95.1547875716528	592.099395725561	41.9278384496033	2.72210975511073	243.060673915606	-6.48044744339707	0.00410378027754468	0.0946828640610345	DOWN	ENST00000474839	ENSG00000204351	SKIV2L
trf1-ArgTCG	3	0	2	8	13	22	4.34352413557045	0	3.82280512976173	95.1547875716528	592.099395725561	41.9278384496033	2.72210975511073	243.060673915606	-6.48044744339707	0.00410378027754468	0.0946828640610345	DOWN	ENST00000297142	ENSG00000164600	NEUROD6
trf1-ArgTCG	3	0	2	8	13	22	4.34352413557045	0	3.82280512976173	95.1547875716528	592.099395725561	41.9278384496033	2.72210975511073	243.060673915606	-6.48044744339707	0.00410378027754468	0.0946828640610345	DOWN	ENST00000455664	ENSG00000125877	ITPA
trf1-ArgTCG	3	0	2	8	13	22	4.34352413557045	0	3.82280512976173	95.1547875716528	592.099395725561	41.9278384496033	2.72210975511073	243.060673915606	-6.48044744339707	0.00410378027754468	0.0946828640610345	DOWN	ENST00000415496	ENSG00000102858	MGRN1
trf1-ArgTCG	3	0	2	8	13	22	4.34352413557045	0	3.82280512976173	95.1547875716528	592.099395725561	41.9278384496033	2.72210975511073	243.060673915606	-6.48044744339707	0.00410378027754468	0.0946828640610345	DOWN	ENST00000577571	ENSG00000266094	RASSF5
trf1-ArgTCG	3	0	2	8	13	22	4.34352413557045	0	3.82280512976173	95.1547875716528	592.099395725561	41.9278384496033	2.72210975511073	243.060673915606	-6.48044744339707	0.00410378027754468	0.0946828640610345	DOWN	ENST00000613941	ENSG00000112081	SRSF3
trf1-ArgTCG	3	0	2	8	13	22	4.34352413557045	0	3.82280512976173	95.1547875716528	592.099395725561	41.9278384496033	2.72210975511073	243.060673915606	-6.48044744339707	0.00410378027754468	0.0946828640610345	DOWN	ENST00000321521	ENSG00000145725	PPIP5K2
trf1-ArgTCG	3	0	2	8	13	22	4.34352413557045	0	3.82280512976173	95.1547875716528	592.099395725561	41.9278384496033	2.72210975511073	243.060673915606	-6.48044744339707	0.00410378027754468	0.0946828640610345	DOWN	ENST00000325203	ENSG00000091879	ANGPT2
trf1-ArgTCG	3	0	2	8	13	22	4.34352413557045	0	3.82280512976173	95.1547875716528	592.099395725561	41.9278384496033	2.72210975511073	243.060673915606	-6.48044744339707	0.00410378027754468	0.0946828640610345	DOWN	ENST00000397515	ENSG00000103275	UBE2I
trf1-ArgTCG	3	0	2	8	13	22	4.34352413557045	0	3.82280512976173	95.1547875716528	592.099395725561	41.9278384496033	2.72210975511073	243.060673915606	-6.48044744339707	0.00410378027754468	0.0946828640610345	DOWN	ENST00000272224	ENSG00000143869	GDF7
trf1-ArgTCG	3	0	2	8	13	22	4.34352413557045	0	3.82280512976173	95.1547875716528	592.099395725561	41.9278384496033	2.72210975511073	243.060673915606	-6.48044744339707	0.00410378027754468	0.0946828640610345	DOWN	ENST00000409016	ENSG00000040933	INPP4A
trf1-ArgTCG	3	0	2	8	13	22	4.34352413557045	0	3.82280512976173	95.1547875716528	592.099395725561	41.9278384496033	2.72210975511073	243.060673915606	-6.48044744339707	0.00410378027754468	0.0946828640610345	DOWN	ENST00000495912	ENSG00000175697	GPR156
trf1-ArgTCG	3	0	2	8	13	22	4.34352413557045	0	3.82280512976173	95.1547875716528	592.099395725561	41.9278384496033	2.72210975511073	243.060673915606	-6.48044744339707	0.00410378027754468	0.0946828640610345	DOWN	ENST00000381312	ENSG00000185736	ADARB2
trf1-ArgTCG	3	0	2	8	13	22	4.34352413557045	0	3.82280512976173	95.1547875716528	592.099395725561	41.9278384496033	2.72210975511073	243.060673915606	-6.48044744339707	0.00410378027754468	0.0946828640610345	DOWN	ENST00000296218	ENSG00000163879	DNALI1
trf1-ArgTCG	3	0	2	8	13	22	4.34352413557045	0	3.82280512976173	95.1547875716528	592.099395725561	41.9278384496033	2.72210975511073	243.060673915606	-6.48044744339707	0.00410378027754468	0.0946828640610345	DOWN	ENST00000433206	ENSG00000002834	LASP1
trf1-ArgTCG	3	0	2	8	13	22	4.34352413557045	0	3.82280512976173	95.1547875716528	592.099395725561	41.9278384496033	2.72210975511073	243.060673915606	-6.48044744339707	0.00410378027754468	0.0946828640610345	DOWN	ENST00000587314	ENSG00000068097	HEATR6
trf1-ArgTCG	3	0	2	8	13	22	4.34352413557045	0	3.82280512976173	95.1547875716528	592.099395725561	41.9278384496033	2.72210975511073	243.060673915606	-6.48044744339707	0.00410378027754468	0.0946828640610345	DOWN	ENST00000255858	ENSG00000133488	SEC14L4
trf1-ArgTCG	3	0	2	8	13	22	4.34352413557045	0	3.82280512976173	95.1547875716528	592.099395725561	41.9278384496033	2.72210975511073	243.060673915606	-6.48044744339707	0.00410378027754468	0.0946828640610345	DOWN	ENST00000358931	ENSG00000068903	SIRT2
trf1-ArgTCG	3	0	2	8	13	22	4.34352413557045	0	3.82280512976173	95.1547875716528	592.099395725561	41.9278384496033	2.72210975511073	243.060673915606	-6.48044744339707	0.00410378027754468	0.0946828640610345	DOWN	ENST00000524928	ENSG00000165915	SLC39A13
trf1-ArgTCG	3	0	2	8	13	22	4.34352413557045	0	3.82280512976173	95.1547875716528	592.099395725561	41.9278384496033	2.72210975511073	243.060673915606	-6.48044744339707	0.00410378027754468	0.0946828640610345	DOWN	ENST00000361820	ENSG00000198785	GRIN3A
trf1-ArgTCG	3	0	2	8	13	22	4.34352413557045	0	3.82280512976173	95.1547875716528	592.099395725561	41.9278384496033	2.72210975511073	243.060673915606	-6.48044744339707	0.00410378027754468	0.0946828640610345	DOWN	ENST00000261367	ENSG00000064692	SNCAIP
trf1-ArgTCG	3	0	2	8	13	22	4.34352413557045	0	3.82280512976173	95.1547875716528	592.099395725561	41.9278384496033	2.72210975511073	243.060673915606	-6.48044744339707	0.00410378027754468	0.0946828640610345	DOWN	ENST00000540830	ENSG00000166037	CEP57
trf1-ArgTCG	3	0	2	8	13	22	4.34352413557045	0	3.82280512976173	95.1547875716528	592.099395725561	41.9278384496033	2.72210975511073	243.060673915606	-6.48044744339707	0.00410378027754468	0.0946828640610345	DOWN	ENST00000340553	ENSG00000170802	FOXN2
trf1-ArgTCG	3	0	2	8	13	22	4.34352413557045	0	3.82280512976173	95.1547875716528	592.099395725561	41.9278384496033	2.72210975511073	243.060673915606	-6.48044744339707	0.00410378027754468	0.0946828640610345	DOWN	ENST00000358369	ENSG00000148343	FAM73B
trf1-ArgTCG	3	0	2	8	13	22	4.34352413557045	0	3.82280512976173	95.1547875716528	592.099395725561	41.9278384496033	2.72210975511073	243.060673915606	-6.48044744339707	0.00410378027754468	0.0946828640610345	DOWN	ENST00000395276	ENSG00000183166	CALN1
trf1-ArgTCG	3	0	2	8	13	22	4.34352413557045	0	3.82280512976173	95.1547875716528	592.099395725561	41.9278384496033	2.72210975511073	243.060673915606	-6.48044744339707	0.00410378027754468	0.0946828640610345	DOWN	ENST00000323060	ENSG00000125741	OPA3
trf1-ArgTCG	3	0	2	8	13	22	4.34352413557045	0	3.82280512976173	95.1547875716528	592.099395725561	41.9278384496033	2.72210975511073	243.060673915606	-6.48044744339707	0.00410378027754468	0.0946828640610345	DOWN	ENST00000475243	ENSG00000124164	VAPB
trf1-ArgTCG	3	0	2	8	13	22	4.34352413557045	0	3.82280512976173	95.1547875716528	592.099395725561	41.9278384496033	2.72210975511073	243.060673915606	-6.48044744339707	0.00410378027754468	0.0946828640610345	DOWN	ENST00000406875	ENSG00000064393	HIPK2
trf1-ArgTCG	3	0	2	8	13	22	4.34352413557045	0	3.82280512976173	95.1547875716528	592.099395725561	41.9278384496033	2.72210975511073	243.060673915606	-6.48044744339707	0.00410378027754468	0.0946828640610345	DOWN	ENST00000418446	ENSG00000100439	ABHD4
trf1-ArgTCG	3	0	2	8	13	22	4.34352413557045	0	3.82280512976173	95.1547875716528	592.099395725561	41.9278384496033	2.72210975511073	243.060673915606	-6.48044744339707	0.00410378027754468	0.0946828640610345	DOWN	ENST00000439742	ENSG00000213347	MXD3
trf1-ArgTCG	3	0	2	8	13	22	4.34352413557045	0	3.82280512976173	95.1547875716528	592.099395725561	41.9278384496033	2.72210975511073	243.060673915606	-6.48044744339707	0.00410378027754468	0.0946828640610345	DOWN	ENST00000426391	ENSG00000197608	ZNF841
trf1-ArgTCG	3	0	2	8	13	22	4.34352413557045	0	3.82280512976173	95.1547875716528	592.099395725561	41.9278384496033	2.72210975511073	243.060673915606	-6.48044744339707	0.00410378027754468	0.0946828640610345	DOWN	ENST00000324000	ENSG00000177511	ST8SIA3
trf1-ArgTCG	3	0	2	8	13	22	4.34352413557045	0	3.82280512976173	95.1547875716528	592.099395725561	41.9278384496033	2.72210975511073	243.060673915606	-6.48044744339707	0.00410378027754468	0.0946828640610345	DOWN	ENST00000309955	ENSG00000003402	CFLAR
trf1-ArgTCG	3	0	2	8	13	22	4.34352413557045	0	3.82280512976173	95.1547875716528	592.099395725561	41.9278384496033	2.72210975511073	243.060673915606	-6.48044744339707	0.00410378027754468	0.0946828640610345	DOWN	ENST00000381310	ENSG00000185736	ADARB2
trf1-ArgTCG	3	0	2	8	13	22	4.34352413557045	0	3.82280512976173	95.1547875716528	592.099395725561	41.9278384496033	2.72210975511073	243.060673915606	-6.48044744339707	0.00410378027754468	0.0946828640610345	DOWN	ENST00000303230	ENSG00000164588	HCN1
trf1-ArgTCG	3	0	2	8	13	22	4.34352413557045	0	3.82280512976173	95.1547875716528	592.099395725561	41.9278384496033	2.72210975511073	243.060673915606	-6.48044744339707	0.00410378027754468	0.0946828640610345	DOWN	ENST00000300584	ENSG00000167202	TBC1D2B
trf1-ArgTCG	3	0	2	8	13	22	4.34352413557045	0	3.82280512976173	95.1547875716528	592.099395725561	41.9278384496033	2.72210975511073	243.060673915606	-6.48044744339707	0.00410378027754468	0.0946828640610345	DOWN	ENST00000375136	ENSG00000158747	NBL1
trf1-ArgTCG	3	0	2	8	13	22	4.34352413557045	0	3.82280512976173	95.1547875716528	592.099395725561	41.9278384496033	2.72210975511073	243.060673915606	-6.48044744339707	0.00410378027754468	0.0946828640610345	DOWN	ENST00000581647	ENSG00000169696	ASPSCR1
trf1-ArgTCG	3	0	2	8	13	22	4.34352413557045	0	3.82280512976173	95.1547875716528	592.099395725561	41.9278384496033	2.72210975511073	243.060673915606	-6.48044744339707	0.00410378027754468	0.0946828640610345	DOWN	ENST00000291839	ENSG00000160408	ST6GALNAC6
trf1-ArgTCG	3	0	2	8	13	22	4.34352413557045	0	3.82280512976173	95.1547875716528	592.099395725561	41.9278384496033	2.72210975511073	243.060673915606	-6.48044744339707	0.00410378027754468	0.0946828640610345	DOWN	ENST00000485330	ENSG00000163607	GTPBP8
trf1-ArgTCG	3	0	2	8	13	22	4.34352413557045	0	3.82280512976173	95.1547875716528	592.099395725561	41.9278384496033	2.72210975511073	243.060673915606	-6.48044744339707	0.00410378027754468	0.0946828640610345	DOWN	ENST00000617246	ENSG00000145012	LPP
trf1-ArgTCG	3	0	2	8	13	22	4.34352413557045	0	3.82280512976173	95.1547875716528	592.099395725561	41.9278384496033	2.72210975511073	243.060673915606	-6.48044744339707	0.00410378027754468	0.0946828640610345	DOWN	ENST00000403682	ENSG00000185252	ZNF74
trf1-ArgTCG	3	0	2	8	13	22	4.34352413557045	0	3.82280512976173	95.1547875716528	592.099395725561	41.9278384496033	2.72210975511073	243.060673915606	-6.48044744339707	0.00410378027754468	0.0946828640610345	DOWN	ENST00000423292	ENSG00000188086	PRSS45
trf1-ArgTCG	3	0	2	8	13	22	4.34352413557045	0	3.82280512976173	95.1547875716528	592.099395725561	41.9278384496033	2.72210975511073	243.060673915606	-6.48044744339707	0.00410378027754468	0.0946828640610345	DOWN	ENST00000620202	ENSG00000147481	SNTG1
trf1-ArgTCG	3	0	2	8	13	22	4.34352413557045	0	3.82280512976173	95.1547875716528	592.099395725561	41.9278384496033	2.72210975511073	243.060673915606	-6.48044744339707	0.00410378027754468	0.0946828640610345	DOWN	ENST00000397766	ENSG00000182405	PGBD4
trf1-ArgTCG	3	0	2	8	13	22	4.34352413557045	0	3.82280512976173	95.1547875716528	592.099395725561	41.9278384496033	2.72210975511073	243.060673915606	-6.48044744339707	0.00410378027754468	0.0946828640610345	DOWN	ENST00000573331	ENSG00000262481	TMEM256-PLSCR3
trf1-ArgTCG	3	0	2	8	13	22	4.34352413557045	0	3.82280512976173	95.1547875716528	592.099395725561	41.9278384496033	2.72210975511073	243.060673915606	-6.48044744339707	0.00410378027754468	0.0946828640610345	DOWN	ENST00000368485	ENSG00000160712	IL6R
trf1-ArgTCG	3	0	2	8	13	22	4.34352413557045	0	3.82280512976173	95.1547875716528	592.099395725561	41.9278384496033	2.72210975511073	243.060673915606	-6.48044744339707	0.00410378027754468	0.0946828640610345	DOWN	ENST00000467908	ENSG00000160209	PDXK
trf1-ArgTCG	3	0	2	8	13	22	4.34352413557045	0	3.82280512976173	95.1547875716528	592.099395725561	41.9278384496033	2.72210975511073	243.060673915606	-6.48044744339707	0.00410378027754468	0.0946828640610345	DOWN	ENST00000370708	ENSG00000112200	ZNF451
trf1-ArgTCG	3	0	2	8	13	22	4.34352413557045	0	3.82280512976173	95.1547875716528	592.099395725561	41.9278384496033	2.72210975511073	243.060673915606	-6.48044744339707	0.00410378027754468	0.0946828640610345	DOWN	ENST00000308527	ENSG00000173548	SNX33
trf1-ArgTCG	3	0	2	8	13	22	4.34352413557045	0	3.82280512976173	95.1547875716528	592.099395725561	41.9278384496033	2.72210975511073	243.060673915606	-6.48044744339707	0.00410378027754468	0.0946828640610345	DOWN	ENST00000545314	ENSG00000162433	AK4
trf1-ArgTCG	3	0	2	8	13	22	4.34352413557045	0	3.82280512976173	95.1547875716528	592.099395725561	41.9278384496033	2.72210975511073	243.060673915606	-6.48044744339707	0.00410378027754468	0.0946828640610345	DOWN	ENST00000377083	ENSG00000054523	KIF1B
trf1-ArgTCG	3	0	2	8	13	22	4.34352413557045	0	3.82280512976173	95.1547875716528	592.099395725561	41.9278384496033	2.72210975511073	243.060673915606	-6.48044744339707	0.00410378027754468	0.0946828640610345	DOWN	ENST00000439557	ENSG00000103111	MON1B
trf1-ArgTCG	3	0	2	8	13	22	4.34352413557045	0	3.82280512976173	95.1547875716528	592.099395725561	41.9278384496033	2.72210975511073	243.060673915606	-6.48044744339707	0.00410378027754468	0.0946828640610345	DOWN	ENST00000370069	ENSG00000101216	GMEB2
trf1-ArgTCG	3	0	2	8	13	22	4.34352413557045	0	3.82280512976173	95.1547875716528	592.099395725561	41.9278384496033	2.72210975511073	243.060673915606	-6.48044744339707	0.00410378027754468	0.0946828640610345	DOWN	ENST00000559138	ENSG00000080823	MOK
trf1-ArgTCG	3	0	2	8	13	22	4.34352413557045	0	3.82280512976173	95.1547875716528	592.099395725561	41.9278384496033	2.72210975511073	243.060673915606	-6.48044744339707	0.00410378027754468	0.0946828640610345	DOWN	ENST00000401073	ENSG00000162522	KIAA1522
trf1-ArgTCG	3	0	2	8	13	22	4.34352413557045	0	3.82280512976173	95.1547875716528	592.099395725561	41.9278384496033	2.72210975511073	243.060673915606	-6.48044744339707	0.00410378027754468	0.0946828640610345	DOWN	ENST00000434438	ENSG00000127946	HIP1
trf1-ArgTCG	3	0	2	8	13	22	4.34352413557045	0	3.82280512976173	95.1547875716528	592.099395725561	41.9278384496033	2.72210975511073	243.060673915606	-6.48044744339707	0.00410378027754468	0.0946828640610345	DOWN	ENST00000540292	ENSG00000166833	NAV2
trf1-ArgTCG	3	0	2	8	13	22	4.34352413557045	0	3.82280512976173	95.1547875716528	592.099395725561	41.9278384496033	2.72210975511073	243.060673915606	-6.48044744339707	0.00410378027754468	0.0946828640610345	DOWN	ENST00000392990	ENSG00000090060	PAPOLA
trf1-ArgTCG	3	0	2	8	13	22	4.34352413557045	0	3.82280512976173	95.1547875716528	592.099395725561	41.9278384496033	2.72210975511073	243.060673915606	-6.48044744339707	0.00410378027754468	0.0946828640610345	DOWN	ENST00000315013	ENSG00000180104	EXOC3
trf1-ArgTCG	3	0	2	8	13	22	4.34352413557045	0	3.82280512976173	95.1547875716528	592.099395725561	41.9278384496033	2.72210975511073	243.060673915606	-6.48044744339707	0.00410378027754468	0.0946828640610345	DOWN	ENST00000327040	ENSG00000156011	PSD3
trf1-ArgTCG	3	0	2	8	13	22	4.34352413557045	0	3.82280512976173	95.1547875716528	592.099395725561	41.9278384496033	2.72210975511073	243.060673915606	-6.48044744339707	0.00410378027754468	0.0946828640610345	DOWN	ENST00000388768	ENSG00000204130	RUFY2
trf1-ArgTCG	3	0	2	8	13	22	4.34352413557045	0	3.82280512976173	95.1547875716528	592.099395725561	41.9278384496033	2.72210975511073	243.060673915606	-6.48044744339707	0.00410378027754468	0.0946828640610345	DOWN	ENST00000372410	ENSG00000148358	GPR107
trf1-ArgTCG	3	0	2	8	13	22	4.34352413557045	0	3.82280512976173	95.1547875716528	592.099395725561	41.9278384496033	2.72210975511073	243.060673915606	-6.48044744339707	0.00410378027754468	0.0946828640610345	DOWN	ENST00000262316	ENSG00000007384	RHBDF1
trf1-ArgTCG	3	0	2	8	13	22	4.34352413557045	0	3.82280512976173	95.1547875716528	592.099395725561	41.9278384496033	2.72210975511073	243.060673915606	-6.48044744339707	0.00410378027754468	0.0946828640610345	DOWN	ENST00000439290	ENSG00000148343	FAM73B
trf1-ArgTCG	3	0	2	8	13	22	4.34352413557045	0	3.82280512976173	95.1547875716528	592.099395725561	41.9278384496033	2.72210975511073	243.060673915606	-6.48044744339707	0.00410378027754468	0.0946828640610345	DOWN	ENST00000444911	ENSG00000161381	PLXDC1
trf1-ArgTCG	3	0	2	8	13	22	4.34352413557045	0	3.82280512976173	95.1547875716528	592.099395725561	41.9278384496033	2.72210975511073	243.060673915606	-6.48044744339707	0.00410378027754468	0.0946828640610345	DOWN	ENST00000421627	ENSG00000198010	DLGAP2
trf1-ArgTCG	3	0	2	8	13	22	4.34352413557045	0	3.82280512976173	95.1547875716528	592.099395725561	41.9278384496033	2.72210975511073	243.060673915606	-6.48044744339707	0.00410378027754468	0.0946828640610345	DOWN	ENST00000560830	ENSG00000166923	GREM1
trf1-ArgTCG	3	0	2	8	13	22	4.34352413557045	0	3.82280512976173	95.1547875716528	592.099395725561	41.9278384496033	2.72210975511073	243.060673915606	-6.48044744339707	0.00410378027754468	0.0946828640610345	DOWN	ENST00000382745	ENSG00000103249	CLCN7
trf1-ArgTCG	3	0	2	8	13	22	4.34352413557045	0	3.82280512976173	95.1547875716528	592.099395725561	41.9278384496033	2.72210975511073	243.060673915606	-6.48044744339707	0.00410378027754468	0.0946828640610345	DOWN	ENST00000396085	ENSG00000166833	NAV2
trf1-ArgTCG	3	0	2	8	13	22	4.34352413557045	0	3.82280512976173	95.1547875716528	592.099395725561	41.9278384496033	2.72210975511073	243.060673915606	-6.48044744339707	0.00410378027754468	0.0946828640610345	DOWN	ENST00000216039	ENSG00000100221	JOSD1
trf1-ArgTCG	3	0	2	8	13	22	4.34352413557045	0	3.82280512976173	95.1547875716528	592.099395725561	41.9278384496033	2.72210975511073	243.060673915606	-6.48044744339707	0.00410378027754468	0.0946828640610345	DOWN	ENST00000545590	ENSG00000100221	JOSD1
trf1-ArgTCG	3	0	2	8	13	22	4.34352413557045	0	3.82280512976173	95.1547875716528	592.099395725561	41.9278384496033	2.72210975511073	243.060673915606	-6.48044744339707	0.00410378027754468	0.0946828640610345	DOWN	ENST00000431882	ENSG00000136197	C7orf25
trf1-ArgTCG	3	0	2	8	13	22	4.34352413557045	0	3.82280512976173	95.1547875716528	592.099395725561	41.9278384496033	2.72210975511073	243.060673915606	-6.48044744339707	0.00410378027754468	0.0946828640610345	DOWN	ENST00000338821	ENSG00000054793	ATP9A
trf1-ArgTCG	3	0	2	8	13	22	4.34352413557045	0	3.82280512976173	95.1547875716528	592.099395725561	41.9278384496033	2.72210975511073	243.060673915606	-6.48044744339707	0.00410378027754468	0.0946828640610345	DOWN	ENST00000321205	ENSG00000133488	SEC14L4
trf1-ArgTCG	3	0	2	8	13	22	4.34352413557045	0	3.82280512976173	95.1547875716528	592.099395725561	41.9278384496033	2.72210975511073	243.060673915606	-6.48044744339707	0.00410378027754468	0.0946828640610345	DOWN	ENST00000359534	ENSG00000164626	KCNK5
trf1-ArgTCG	3	0	2	8	13	22	4.34352413557045	0	3.82280512976173	95.1547875716528	592.099395725561	41.9278384496033	2.72210975511073	243.060673915606	-6.48044744339707	0.00410378027754468	0.0946828640610345	DOWN	ENST00000548815	ENSG00000158747	NBL1
trf1-ArgTCG	3	0	2	8	13	22	4.34352413557045	0	3.82280512976173	95.1547875716528	592.099395725561	41.9278384496033	2.72210975511073	243.060673915606	-6.48044744339707	0.00410378027754468	0.0946828640610345	DOWN	ENST00000556573	ENSG00000258986	TMEM179
trf1-ArgTCG	3	0	2	8	13	22	4.34352413557045	0	3.82280512976173	95.1547875716528	592.099395725561	41.9278384496033	2.72210975511073	243.060673915606	-6.48044744339707	0.00410378027754468	0.0946828640610345	DOWN	ENST00000225823	ENSG00000108684	ASIC2
trf1-ArgTCG	3	0	2	8	13	22	4.34352413557045	0	3.82280512976173	95.1547875716528	592.099395725561	41.9278384496033	2.72210975511073	243.060673915606	-6.48044744339707	0.00410378027754468	0.0946828640610345	DOWN	ENST00000562045	ENSG00000127561	SYNGR3
trf1-ArgTCG	3	0	2	8	13	22	4.34352413557045	0	3.82280512976173	95.1547875716528	592.099395725561	41.9278384496033	2.72210975511073	243.060673915606	-6.48044744339707	0.00410378027754468	0.0946828640610345	DOWN	ENST00000441621	ENSG00000135902	CHRND
trf1-ArgTCG	3	0	2	8	13	22	4.34352413557045	0	3.82280512976173	95.1547875716528	592.099395725561	41.9278384496033	2.72210975511073	243.060673915606	-6.48044744339707	0.00410378027754468	0.0946828640610345	DOWN	ENST00000392937	ENSG00000186318	BACE1
trf1-ArgTCG	3	0	2	8	13	22	4.34352413557045	0	3.82280512976173	95.1547875716528	592.099395725561	41.9278384496033	2.72210975511073	243.060673915606	-6.48044744339707	0.00410378027754468	0.0946828640610345	DOWN	ENST00000306503	ENSG00000171150	SOCS5
trf1-ArgTCG	3	0	2	8	13	22	4.34352413557045	0	3.82280512976173	95.1547875716528	592.099395725561	41.9278384496033	2.72210975511073	243.060673915606	-6.48044744339707	0.00410378027754468	0.0946828640610345	DOWN	ENST00000618761	ENSG00000158747	NBL1
trf1-ArgTCG	3	0	2	8	13	22	4.34352413557045	0	3.82280512976173	95.1547875716528	592.099395725561	41.9278384496033	2.72210975511073	243.060673915606	-6.48044744339707	0.00410378027754468	0.0946828640610345	DOWN	ENST00000389534	ENSG00000197608	ZNF841
trf1-ArgTCG	3	0	2	8	13	22	4.34352413557045	0	3.82280512976173	95.1547875716528	592.099395725561	41.9278384496033	2.72210975511073	243.060673915606	-6.48044744339707	0.00410378027754468	0.0946828640610345	DOWN	ENST00000379538	ENSG00000064692	SNCAIP
trf1-ArgTCG	3	0	2	8	13	22	4.34352413557045	0	3.82280512976173	95.1547875716528	592.099395725561	41.9278384496033	2.72210975511073	243.060673915606	-6.48044744339707	0.00410378027754468	0.0946828640610345	DOWN	ENST00000594417	ENSG00000076928	ARHGEF1
trf1-ArgTCG	3	0	2	8	13	22	4.34352413557045	0	3.82280512976173	95.1547875716528	592.099395725561	41.9278384496033	2.72210975511073	243.060673915606	-6.48044744339707	0.00410378027754468	0.0946828640610345	DOWN	ENST00000619546	ENSG00000278540	ACACA
trf1-ArgTCG	3	0	2	8	13	22	4.34352413557045	0	3.82280512976173	95.1547875716528	592.099395725561	41.9278384496033	2.72210975511073	243.060673915606	-6.48044744339707	0.00410378027754468	0.0946828640610345	DOWN	ENST00000415862	ENSG00000244687	UBE2V1
trf1-ArgTCG	3	0	2	8	13	22	4.34352413557045	0	3.82280512976173	95.1547875716528	592.099395725561	41.9278384496033	2.72210975511073	243.060673915606	-6.48044744339707	0.00410378027754468	0.0946828640610345	DOWN	ENST00000395915	ENSG00000087586	AURKA
trf1-ArgTCG	3	0	2	8	13	22	4.34352413557045	0	3.82280512976173	95.1547875716528	592.099395725561	41.9278384496033	2.72210975511073	243.060673915606	-6.48044744339707	0.00410378027754468	0.0946828640610345	DOWN	ENST00000397332	ENSG00000116990	MYCL
trf1-ArgTCG	3	0	2	8	13	22	4.34352413557045	0	3.82280512976173	95.1547875716528	592.099395725561	41.9278384496033	2.72210975511073	243.060673915606	-6.48044744339707	0.00410378027754468	0.0946828640610345	DOWN	ENST00000371356	ENSG00000087586	AURKA
trf1-ArgTCG	3	0	2	8	13	22	4.34352413557045	0	3.82280512976173	95.1547875716528	592.099395725561	41.9278384496033	2.72210975511073	243.060673915606	-6.48044744339707	0.00410378027754468	0.0946828640610345	DOWN	ENST00000581503	ENSG00000266094	RASSF5
trf1-ArgTCG	3	0	2	8	13	22	4.34352413557045	0	3.82280512976173	95.1547875716528	592.099395725561	41.9278384496033	2.72210975511073	243.060673915606	-6.48044744339707	0.00410378027754468	0.0946828640610345	DOWN	ENST00000344624	ENSG00000113360	DROSHA
trf1-ArgTCG	3	0	2	8	13	22	4.34352413557045	0	3.82280512976173	95.1547875716528	592.099395725561	41.9278384496033	2.72210975511073	243.060673915606	-6.48044744339707	0.00410378027754468	0.0946828640610345	DOWN	ENST00000380243	ENSG00000205476	CCDC85C
trf1-ArgTCG	3	0	2	8	13	22	4.34352413557045	0	3.82280512976173	95.1547875716528	592.099395725561	41.9278384496033	2.72210975511073	243.060673915606	-6.48044744339707	0.00410378027754468	0.0946828640610345	DOWN	ENST00000279477	ENSG00000101307	SIRPB1
trf1-ArgTCG	3	0	2	8	13	22	4.34352413557045	0	3.82280512976173	95.1547875716528	592.099395725561	41.9278384496033	2.72210975511073	243.060673915606	-6.48044744339707	0.00410378027754468	0.0946828640610345	DOWN	ENST00000260008	ENSG00000137460	FHDC1
trf1-ArgTCG	3	0	2	8	13	22	4.34352413557045	0	3.82280512976173	95.1547875716528	592.099395725561	41.9278384496033	2.72210975511073	243.060673915606	-6.48044744339707	0.00410378027754468	0.0946828640610345	DOWN	ENST00000331437	ENSG00000183307	CECR6
trf1-ArgTCG	3	0	2	8	13	22	4.34352413557045	0	3.82280512976173	95.1547875716528	592.099395725561	41.9278384496033	2.72210975511073	243.060673915606	-6.48044744339707	0.00410378027754468	0.0946828640610345	DOWN	ENST00000515673	ENSG00000170153	RNF150
trf1-ArgTCG	3	0	2	8	13	22	4.34352413557045	0	3.82280512976173	95.1547875716528	592.099395725561	41.9278384496033	2.72210975511073	243.060673915606	-6.48044744339707	0.00410378027754468	0.0946828640610345	DOWN	ENST00000319380	ENSG00000175931	UBE2O
trf1-ArgTCG	3	0	2	8	13	22	4.34352413557045	0	3.82280512976173	95.1547875716528	592.099395725561	41.9278384496033	2.72210975511073	243.060673915606	-6.48044744339707	0.00410378027754468	0.0946828640610345	DOWN	ENST00000395334	ENSG00000162433	AK4
trf1-ArgTCG	3	0	2	8	13	22	4.34352413557045	0	3.82280512976173	95.1547875716528	592.099395725561	41.9278384496033	2.72210975511073	243.060673915606	-6.48044744339707	0.00410378027754468	0.0946828640610345	DOWN	ENST00000592205	ENSG00000172232	AZU1
trf1-ArgTCG	3	0	2	8	13	22	4.34352413557045	0	3.82280512976173	95.1547875716528	592.099395725561	41.9278384496033	2.72210975511073	243.060673915606	-6.48044744339707	0.00410378027754468	0.0946828640610345	DOWN	ENST00000570780	ENSG00000132522	GPS2
trf1-ArgTCG	3	0	2	8	13	22	4.34352413557045	0	3.82280512976173	95.1547875716528	592.099395725561	41.9278384496033	2.72210975511073	243.060673915606	-6.48044744339707	0.00410378027754468	0.0946828640610345	DOWN	ENST00000440612	ENSG00000138028	CGREF1
trf1-ArgTCG	3	0	2	8	13	22	4.34352413557045	0	3.82280512976173	95.1547875716528	592.099395725561	41.9278384496033	2.72210975511073	243.060673915606	-6.48044744339707	0.00410378027754468	0.0946828640610345	DOWN	ENST00000334176	ENSG00000186326	RGS9BP
trf1-ArgTCG	3	0	2	8	13	22	4.34352413557045	0	3.82280512976173	95.1547875716528	592.099395725561	41.9278384496033	2.72210975511073	243.060673915606	-6.48044744339707	0.00410378027754468	0.0946828640610345	DOWN	ENST00000493197	ENSG00000175309	PHYKPL
trf1-ArgTCG	3	0	2	8	13	22	4.34352413557045	0	3.82280512976173	95.1547875716528	592.099395725561	41.9278384496033	2.72210975511073	243.060673915606	-6.48044744339707	0.00410378027754468	0.0946828640610345	DOWN	ENST00000618621	ENSG00000145012	LPP
trf1-ArgTCG	3	0	2	8	13	22	4.34352413557045	0	3.82280512976173	95.1547875716528	592.099395725561	41.9278384496033	2.72210975511073	243.060673915606	-6.48044744339707	0.00410378027754468	0.0946828640610345	DOWN	ENST00000446868	ENSG00000108669	CYTH1
trf1-ArgTCG	3	0	2	8	13	22	4.34352413557045	0	3.82280512976173	95.1547875716528	592.099395725561	41.9278384496033	2.72210975511073	243.060673915606	-6.48044744339707	0.00410378027754468	0.0946828640610345	DOWN	ENST00000318247	ENSG00000143365	RORC
trf1-ArgTCG	3	0	2	8	13	22	4.34352413557045	0	3.82280512976173	95.1547875716528	592.099395725561	41.9278384496033	2.72210975511073	243.060673915606	-6.48044744339707	0.00410378027754468	0.0946828640610345	DOWN	ENST00000588773	ENSG00000070404	FSTL3
trf1-ArgTCG	3	0	2	8	13	22	4.34352413557045	0	3.82280512976173	95.1547875716528	592.099395725561	41.9278384496033	2.72210975511073	243.060673915606	-6.48044744339707	0.00410378027754468	0.0946828640610345	DOWN	ENST00000614428	ENSG00000278540	ACACA
trf1-ArgTCG	3	0	2	8	13	22	4.34352413557045	0	3.82280512976173	95.1547875716528	592.099395725561	41.9278384496033	2.72210975511073	243.060673915606	-6.48044744339707	0.00410378027754468	0.0946828640610345	DOWN	ENST00000583245	ENSG00000108439	PNPO
trf1-ArgTCG	3	0	2	8	13	22	4.34352413557045	0	3.82280512976173	95.1547875716528	592.099395725561	41.9278384496033	2.72210975511073	243.060673915606	-6.48044744339707	0.00410378027754468	0.0946828640610345	DOWN	ENST00000371657	ENSG00000244687	UBE2V1
trf1-ArgTCG	3	0	2	8	13	22	4.34352413557045	0	3.82280512976173	95.1547875716528	592.099395725561	41.9278384496033	2.72210975511073	243.060673915606	-6.48044744339707	0.00410378027754468	0.0946828640610345	DOWN	ENST00000497933	ENSG00000183908	LRRC55
trf1-ArgTCG	3	0	2	8	13	22	4.34352413557045	0	3.82280512976173	95.1547875716528	592.099395725561	41.9278384496033	2.72210975511073	243.060673915606	-6.48044744339707	0.00410378027754468	0.0946828640610345	DOWN	ENST00000369878	ENSG00000148842	CNNM2
trf1-ArgTCG	3	0	2	8	13	22	4.34352413557045	0	3.82280512976173	95.1547875716528	592.099395725561	41.9278384496033	2.72210975511073	243.060673915606	-6.48044744339707	0.00410378027754468	0.0946828640610345	DOWN	ENST00000458013	ENSG00000143376	SNX27
trf1-ArgTCG	3	0	2	8	13	22	4.34352413557045	0	3.82280512976173	95.1547875716528	592.099395725561	41.9278384496033	2.72210975511073	243.060673915606	-6.48044744339707	0.00410378027754468	0.0946828640610345	DOWN	ENST00000622074	ENSG00000166923	GREM1
trf1-ArgTCG	3	0	2	8	13	22	4.34352413557045	0	3.82280512976173	95.1547875716528	592.099395725561	41.9278384496033	2.72210975511073	243.060673915606	-6.48044744339707	0.00410378027754468	0.0946828640610345	DOWN	ENST00000373481	ENSG00000162522	KIAA1522
trf1-ArgTCG	3	0	2	8	13	22	4.34352413557045	0	3.82280512976173	95.1547875716528	592.099395725561	41.9278384496033	2.72210975511073	243.060673915606	-6.48044744339707	0.00410378027754468	0.0946828640610345	DOWN	ENST00000380113	ENSG00000125877	ITPA
trf1-ArgTCG	3	0	2	8	13	22	4.34352413557045	0	3.82280512976173	95.1547875716528	592.099395725561	41.9278384496033	2.72210975511073	243.060673915606	-6.48044744339707	0.00410378027754468	0.0946828640610345	DOWN	ENST00000373146	ENSG00000160408	ST6GALNAC6
trf1-ArgTCG	3	0	2	8	13	22	4.34352413557045	0	3.82280512976173	95.1547875716528	592.099395725561	41.9278384496033	2.72210975511073	243.060673915606	-6.48044744339707	0.00410378027754468	0.0946828640610345	DOWN	ENST00000455263	ENSG00000141510	TP53
trf1-ArgTCG	3	0	2	8	13	22	4.34352413557045	0	3.82280512976173	95.1547875716528	592.099395725561	41.9278384496033	2.72210975511073	243.060673915606	-6.48044744339707	0.00410378027754468	0.0946828640610345	DOWN	ENST00000574401	ENSG00000187838	TMEM256-PLSCR3
trf1-ArgTCG	3	0	2	8	13	22	4.34352413557045	0	3.82280512976173	95.1547875716528	592.099395725561	41.9278384496033	2.72210975511073	243.060673915606	-6.48044744339707	0.00410378027754468	0.0946828640610345	DOWN	ENST00000559192	ENSG00000140455	USP3
trf1-ArgTCG	3	0	2	8	13	22	4.34352413557045	0	3.82280512976173	95.1547875716528	592.099395725561	41.9278384496033	2.72210975511073	243.060673915606	-6.48044744339707	0.00410378027754468	0.0946828640610345	DOWN	ENST00000323829	ENSG00000169247	SH3TC2
trf1-ArgTCG	3	0	2	8	13	22	4.34352413557045	0	3.82280512976173	95.1547875716528	592.099395725561	41.9278384496033	2.72210975511073	243.060673915606	-6.48044744339707	0.00410378027754468	0.0946828640610345	DOWN	ENST00000371677	ENSG00000244687	UBE2V1
trf1-ArgTCG	3	0	2	8	13	22	4.34352413557045	0	3.82280512976173	95.1547875716528	592.099395725561	41.9278384496033	2.72210975511073	243.060673915606	-6.48044744339707	0.00410378027754468	0.0946828640610345	DOWN	ENST00000391621	ENSG00000205445	KRTAP10-2
trf1-ArgTCG	3	0	2	8	13	22	4.34352413557045	0	3.82280512976173	95.1547875716528	592.099395725561	41.9278384496033	2.72210975511073	243.060673915606	-6.48044744339707	0.00410378027754468	0.0946828640610345	DOWN	ENST00000590342	ENSG00000108861	DUSP3
trf1-ArgTCG	3	0	2	8	13	22	4.34352413557045	0	3.82280512976173	95.1547875716528	592.099395725561	41.9278384496033	2.72210975511073	243.060673915606	-6.48044744339707	0.00410378027754468	0.0946828640610345	DOWN	ENST00000409444	ENSG00000155755	TMEM237
trf1-ArgTCG	3	0	2	8	13	22	4.34352413557045	0	3.82280512976173	95.1547875716528	592.099395725561	41.9278384496033	2.72210975511073	243.060673915606	-6.48044744339707	0.00410378027754468	0.0946828640610345	DOWN	ENST00000594824	ENSG00000099331	MYO9B
trf1-ArgTCG	3	0	2	8	13	22	4.34352413557045	0	3.82280512976173	95.1547875716528	592.099395725561	41.9278384496033	2.72210975511073	243.060673915606	-6.48044744339707	0.00410378027754468	0.0946828640610345	DOWN	ENST00000325437	ENSG00000103275	UBE2I
trf1-ArgTCG	3	0	2	8	13	22	4.34352413557045	0	3.82280512976173	95.1547875716528	592.099395725561	41.9278384496033	2.72210975511073	243.060673915606	-6.48044744339707	0.00410378027754468	0.0946828640610345	DOWN	ENST00000549332	ENSG00000113649	TCERG1
trf1-ArgTCG	3	0	2	8	13	22	4.34352413557045	0	3.82280512976173	95.1547875716528	592.099395725561	41.9278384496033	2.72210975511073	243.060673915606	-6.48044744339707	0.00410378027754468	0.0946828640610345	DOWN	ENST00000619711	ENSG00000187838	TMEM256-PLSCR3
trf1-ArgTCG	3	0	2	8	13	22	4.34352413557045	0	3.82280512976173	95.1547875716528	592.099395725561	41.9278384496033	2.72210975511073	243.060673915606	-6.48044744339707	0.00410378027754468	0.0946828640610345	DOWN	ENST00000428730	ENSG00000007384	RHBDF1
trf1-ArgTCG	3	0	2	8	13	22	4.34352413557045	0	3.82280512976173	95.1547875716528	592.099395725561	41.9278384496033	2.72210975511073	243.060673915606	-6.48044744339707	0.00410378027754468	0.0946828640610345	DOWN	ENST00000379145	ENSG00000102230	PCYT1B
trf1-ArgTCG	3	0	2	8	13	22	4.34352413557045	0	3.82280512976173	95.1547875716528	592.099395725561	41.9278384496033	2.72210975511073	243.060673915606	-6.48044744339707	0.00410378027754468	0.0946828640610345	DOWN	ENST00000592947	ENSG00000070404	FSTL3
trf1-ArgTCG	3	0	2	8	13	22	4.34352413557045	0	3.82280512976173	95.1547875716528	592.099395725561	41.9278384496033	2.72210975511073	243.060673915606	-6.48044744339707	0.00410378027754468	0.0946828640610345	DOWN	ENST00000261833	ENSG00000122966	CIT
trf1-ArgTCG	3	0	2	8	13	22	4.34352413557045	0	3.82280512976173	95.1547875716528	592.099395725561	41.9278384496033	2.72210975511073	243.060673915606	-6.48044744339707	0.00410378027754468	0.0946828640610345	DOWN	ENST00000371269	ENSG00000116133	DHCR24
trf1-ArgTCG	3	0	2	8	13	22	4.34352413557045	0	3.82280512976173	95.1547875716528	592.099395725561	41.9278384496033	2.72210975511073	243.060673915606	-6.48044744339707	0.00410378027754468	0.0946828640610345	DOWN	ENST00000598999	ENSG00000099783	HNRNPM
trf1-ArgTCG	3	0	2	8	13	22	4.34352413557045	0	3.82280512976173	95.1547875716528	592.099395725561	41.9278384496033	2.72210975511073	243.060673915606	-6.48044744339707	0.00410378027754468	0.0946828640610345	DOWN	ENST00000166139	ENSG00000070404	FSTL3
trf1-ArgTCG	3	0	2	8	13	22	4.34352413557045	0	3.82280512976173	95.1547875716528	592.099395725561	41.9278384496033	2.72210975511073	243.060673915606	-6.48044744339707	0.00410378027754468	0.0946828640610345	DOWN	ENST00000536691	ENSG00000206072	SERPINB11
trf1-ArgTCG	3	0	2	8	13	22	4.34352413557045	0	3.82280512976173	95.1547875716528	592.099395725561	41.9278384496033	2.72210975511073	243.060673915606	-6.48044744339707	0.00410378027754468	0.0946828640610345	DOWN	ENST00000624304	ENSG00000273590	SMIM11B
trf1-ArgTCG	3	0	2	8	13	22	4.34352413557045	0	3.82280512976173	95.1547875716528	592.099395725561	41.9278384496033	2.72210975511073	243.060673915606	-6.48044744339707	0.00410378027754468	0.0946828640610345	DOWN	ENST00000414705	ENSG00000101096	NFATC2
trf1-ArgTCG	3	0	2	8	13	22	4.34352413557045	0	3.82280512976173	95.1547875716528	592.099395725561	41.9278384496033	2.72210975511073	243.060673915606	-6.48044744339707	0.00410378027754468	0.0946828640610345	DOWN	ENST00000322217	ENSG00000176182	MYPOP
trf1-ArgTCG	3	0	2	8	13	22	4.34352413557045	0	3.82280512976173	95.1547875716528	592.099395725561	41.9278384496033	2.72210975511073	243.060673915606	-6.48044744339707	0.00410378027754468	0.0946828640610345	DOWN	ENST00000239316	ENSG00000120211	INSL4
trf1-ArgTCG	3	0	2	8	13	22	4.34352413557045	0	3.82280512976173	95.1547875716528	592.099395725561	41.9278384496033	2.72210975511073	243.060673915606	-6.48044744339707	0.00410378027754468	0.0946828640610345	DOWN	ENST00000310045	ENSG00000171451	DSEL
trf1-ArgTCG	3	0	2	8	13	22	4.34352413557045	0	3.82280512976173	95.1547875716528	592.099395725561	41.9278384496033	2.72210975511073	243.060673915606	-6.48044744339707	0.00410378027754468	0.0946828640610345	DOWN	ENST00000389744	ENSG00000126214	KLC1
trf1-ArgTCG	3	0	2	8	13	22	4.34352413557045	0	3.82280512976173	95.1547875716528	592.099395725561	41.9278384496033	2.72210975511073	243.060673915606	-6.48044744339707	0.00410378027754468	0.0946828640610345	DOWN	ENST00000283296	ENSG00000069122	ADGRF5
trf1-ArgTCG	3	0	2	8	13	22	4.34352413557045	0	3.82280512976173	95.1547875716528	592.099395725561	41.9278384496033	2.72210975511073	243.060673915606	-6.48044744339707	0.00410378027754468	0.0946828640610345	DOWN	ENST00000381946	ENSG00000075673	ATP12A
trf1-ArgTCG	3	0	2	8	13	22	4.34352413557045	0	3.82280512976173	95.1547875716528	592.099395725561	41.9278384496033	2.72210975511073	243.060673915606	-6.48044744339707	0.00410378027754468	0.0946828640610345	DOWN	ENST00000470411	ENSG00000007541	PIGQ
trf1-ArgTCG	3	0	2	8	13	22	4.34352413557045	0	3.82280512976173	95.1547875716528	592.099395725561	41.9278384496033	2.72210975511073	243.060673915606	-6.48044744339707	0.00410378027754468	0.0946828640610345	DOWN	ENST00000557769	ENSG00000205476	CCDC85C
trf1-ArgTCG	3	0	2	8	13	22	4.34352413557045	0	3.82280512976173	95.1547875716528	592.099395725561	41.9278384496033	2.72210975511073	243.060673915606	-6.48044744339707	0.00410378027754468	0.0946828640610345	DOWN	ENST00000355485	ENSG00000173218	VANGL1
trf1-ArgTCG	3	0	2	8	13	22	4.34352413557045	0	3.82280512976173	95.1547875716528	592.099395725561	41.9278384496033	2.72210975511073	243.060673915606	-6.48044744339707	0.00410378027754468	0.0946828640610345	DOWN	ENST00000578390	ENSG00000161381	PLXDC1
trf1-ArgTCG	3	0	2	8	13	22	4.34352413557045	0	3.82280512976173	95.1547875716528	592.099395725561	41.9278384496033	2.72210975511073	243.060673915606	-6.48044744339707	0.00410378027754468	0.0946828640610345	DOWN	ENST00000542103	ENSG00000242259	C22orf39
trf1-ArgTCG	3	0	2	8	13	22	4.34352413557045	0	3.82280512976173	95.1547875716528	592.099395725561	41.9278384496033	2.72210975511073	243.060673915606	-6.48044744339707	0.00410378027754468	0.0946828640610345	DOWN	ENST00000291565	ENSG00000160209	PDXK
trf1-ArgTCG	3	0	2	8	13	22	4.34352413557045	0	3.82280512976173	95.1547875716528	592.099395725561	41.9278384496033	2.72210975511073	243.060673915606	-6.48044744339707	0.00410378027754468	0.0946828640610345	DOWN	ENST00000527559	ENSG00000166833	NAV2
trf1-ArgTCG	3	0	2	8	13	22	4.34352413557045	0	3.82280512976173	95.1547875716528	592.099395725561	41.9278384496033	2.72210975511073	243.060673915606	-6.48044744339707	0.00410378027754468	0.0946828640610345	DOWN	ENST00000378097	ENSG00000069424	KCNAB2
trf1-ArgTCG	3	0	2	8	13	22	4.34352413557045	0	3.82280512976173	95.1547875716528	592.099395725561	41.9278384496033	2.72210975511073	243.060673915606	-6.48044744339707	0.00410378027754468	0.0946828640610345	DOWN	ENST00000357502	ENSG00000185252	ZNF74
trf1-ArgTCG	3	0	2	8	13	22	4.34352413557045	0	3.82280512976173	95.1547875716528	592.099395725561	41.9278384496033	2.72210975511073	243.060673915606	-6.48044744339707	0.00410378027754468	0.0946828640610345	DOWN	ENST00000336926	ENSG00000127946	HIP1
trf1-ArgTCG	3	0	2	8	13	22	4.34352413557045	0	3.82280512976173	95.1547875716528	592.099395725561	41.9278384496033	2.72210975511073	243.060673915606	-6.48044744339707	0.00410378027754468	0.0946828640610345	DOWN	ENST00000367519	ENSG00000112425	EPM2A
trf1-ArgTCG	3	0	2	8	13	22	4.34352413557045	0	3.82280512976173	95.1547875716528	592.099395725561	41.9278384496033	2.72210975511073	243.060673915606	-6.48044744339707	0.00410378027754468	0.0946828640610345	DOWN	ENST00000595838	ENSG00000142303	ADAMTS10
trf1-ArgTCG	3	0	2	8	13	22	4.34352413557045	0	3.82280512976173	95.1547875716528	592.099395725561	41.9278384496033	2.72210975511073	243.060673915606	-6.48044744339707	0.00410378027754468	0.0946828640610345	DOWN	ENST00000451188	ENSG00000178233	TMEM151B
trf1-ArgTCG	3	0	2	8	13	22	4.34352413557045	0	3.82280512976173	95.1547875716528	592.099395725561	41.9278384496033	2.72210975511073	243.060673915606	-6.48044744339707	0.00410378027754468	0.0946828640610345	DOWN	ENST00000306065	ENSG00000105186	ANKRD27
trf1-ArgTCG	3	0	2	8	13	22	4.34352413557045	0	3.82280512976173	95.1547875716528	592.099395725561	41.9278384496033	2.72210975511073	243.060673915606	-6.48044744339707	0.00410378027754468	0.0946828640610345	DOWN	ENST00000259750	ENSG00000146216	TTBK1
trf1-ArgTCG	3	0	2	8	13	22	4.34352413557045	0	3.82280512976173	95.1547875716528	592.099395725561	41.9278384496033	2.72210975511073	243.060673915606	-6.48044744339707	0.00410378027754468	0.0946828640610345	DOWN	ENST00000352527	ENSG00000069424	KCNAB2
trf1-ArgTCG	3	0	2	8	13	22	4.34352413557045	0	3.82280512976173	95.1547875716528	592.099395725561	41.9278384496033	2.72210975511073	243.060673915606	-6.48044744339707	0.00410378027754468	0.0946828640610345	DOWN	ENST00000612501	ENSG00000108819	PPP1R9B
trf1-ArgTCG	3	0	2	8	13	22	4.34352413557045	0	3.82280512976173	95.1547875716528	592.099395725561	41.9278384496033	2.72210975511073	243.060673915606	-6.48044744339707	0.00410378027754468	0.0946828640610345	DOWN	ENST00000526457	ENSG00000154237	LRRK1
trf1-ArgTCG	3	0	2	8	13	22	4.34352413557045	0	3.82280512976173	95.1547875716528	592.099395725561	41.9278384496033	2.72210975511073	243.060673915606	-6.48044744339707	0.00410378027754468	0.0946828640610345	DOWN	ENST00000367385	ENSG00000151414	NEK7
trf1-ArgTCG	3	0	2	8	13	22	4.34352413557045	0	3.82280512976173	95.1547875716528	592.099395725561	41.9278384496033	2.72210975511073	243.060673915606	-6.48044744339707	0.00410378027754468	0.0946828640610345	DOWN	ENST00000602465	ENSG00000204130	RUFY2
trf1-ArgTCG	3	0	2	8	13	22	4.34352413557045	0	3.82280512976173	95.1547875716528	592.099395725561	41.9278384496033	2.72210975511073	243.060673915606	-6.48044744339707	0.00410378027754468	0.0946828640610345	DOWN	ENST00000368841	ENSG00000143376	SNX27
trf1-ArgTCG	3	0	2	8	13	22	4.34352413557045	0	3.82280512976173	95.1547875716528	592.099395725561	41.9278384496033	2.72210975511073	243.060673915606	-6.48044744339707	0.00410378027754468	0.0946828640610345	DOWN	ENST00000613214	ENSG00000168477	TNXB
trf1-ArgTCG	3	0	2	8	13	22	4.34352413557045	0	3.82280512976173	95.1547875716528	592.099395725561	41.9278384496033	2.72210975511073	243.060673915606	-6.48044744339707	0.00410378027754468	0.0946828640610345	DOWN	ENST00000420027	ENSG00000244687	UBE2V1
trf1-ArgTCG	3	0	2	8	13	22	4.34352413557045	0	3.82280512976173	95.1547875716528	592.099395725561	41.9278384496033	2.72210975511073	243.060673915606	-6.48044744339707	0.00410378027754468	0.0946828640610345	DOWN	ENST00000455915	ENSG00000100401	RANGAP1
trf1-ArgTCG	3	0	2	8	13	22	4.34352413557045	0	3.82280512976173	95.1547875716528	592.099395725561	41.9278384496033	2.72210975511073	243.060673915606	-6.48044744339707	0.00410378027754468	0.0946828640610345	DOWN	ENST00000353704	ENSG00000107175	CREB3
trf1-ArgTCG	3	0	2	8	13	22	4.34352413557045	0	3.82280512976173	95.1547875716528	592.099395725561	41.9278384496033	2.72210975511073	243.060673915606	-6.48044744339707	0.00410378027754468	0.0946828640610345	DOWN	ENST00000355803	ENSG00000103275	UBE2I
trf1-ArgTCG	3	0	2	8	13	22	4.34352413557045	0	3.82280512976173	95.1547875716528	592.099395725561	41.9278384496033	2.72210975511073	243.060673915606	-6.48044744339707	0.00410378027754468	0.0946828640610345	DOWN	ENST00000272438	ENSG00000144043	TEX261
trf1-ArgTCG	3	0	2	8	13	22	4.34352413557045	0	3.82280512976173	95.1547875716528	592.099395725561	41.9278384496033	2.72210975511073	243.060673915606	-6.48044744339707	0.00410378027754468	0.0946828640610345	DOWN	ENST00000542191	ENSG00000064692	SNCAIP
trf1-ArgTCG	3	0	2	8	13	22	4.34352413557045	0	3.82280512976173	95.1547875716528	592.099395725561	41.9278384496033	2.72210975511073	243.060673915606	-6.48044744339707	0.00410378027754468	0.0946828640610345	DOWN	ENST00000302475	ENSG00000171444	MCC
trf1-ArgTCG	3	0	2	8	13	22	4.34352413557045	0	3.82280512976173	95.1547875716528	592.099395725561	41.9278384496033	2.72210975511073	243.060673915606	-6.48044744339707	0.00410378027754468	0.0946828640610345	DOWN	ENST00000595618	ENSG00000099331	MYO9B
trf1-ArgTCG	3	0	2	8	13	22	4.34352413557045	0	3.82280512976173	95.1547875716528	592.099395725561	41.9278384496033	2.72210975511073	243.060673915606	-6.48044744339707	0.00410378027754468	0.0946828640610345	DOWN	ENST00000375751	ENSG00000165025	SYK
trf1-ArgTCG	3	0	2	8	13	22	4.34352413557045	0	3.82280512976173	95.1547875716528	592.099395725561	41.9278384496033	2.72210975511073	243.060673915606	-6.48044744339707	0.00410378027754468	0.0946828640610345	DOWN	ENST00000356671	ENSG00000185252	ZNF74
trf1-ArgTCG	3	0	2	8	13	22	4.34352413557045	0	3.82280512976173	95.1547875716528	592.099395725561	41.9278384496033	2.72210975511073	243.060673915606	-6.48044744339707	0.00410378027754468	0.0946828640610345	DOWN	ENST00000398341	ENSG00000160190	SLC37A1
trf1-ArgTCG	3	0	2	8	13	22	4.34352413557045	0	3.82280512976173	95.1547875716528	592.099395725561	41.9278384496033	2.72210975511073	243.060673915606	-6.48044744339707	0.00410378027754468	0.0946828640610345	DOWN	ENST00000055682	ENSG00000050030	KIAA2022
trf1-ArgTCG	3	0	2	8	13	22	4.34352413557045	0	3.82280512976173	95.1547875716528	592.099395725561	41.9278384496033	2.72210975511073	243.060673915606	-6.48044744339707	0.00410378027754468	0.0946828640610345	DOWN	ENST00000348997	ENSG00000134769	DTNA
trf1-ArgTCG	3	0	2	8	13	22	4.34352413557045	0	3.82280512976173	95.1547875716528	592.099395725561	41.9278384496033	2.72210975511073	243.060673915606	-6.48044744339707	0.00410378027754468	0.0946828640610345	DOWN	ENST00000262318	ENSG00000103249	CLCN7
trf1-ArgTCG	3	0	2	8	13	22	4.34352413557045	0	3.82280512976173	95.1547875716528	592.099395725561	41.9278384496033	2.72210975511073	243.060673915606	-6.48044744339707	0.00410378027754468	0.0946828640610345	DOWN	ENST00000397514	ENSG00000103275	UBE2I
trf1-ArgTCG	3	0	2	8	13	22	4.34352413557045	0	3.82280512976173	95.1547875716528	592.099395725561	41.9278384496033	2.72210975511073	243.060673915606	-6.48044744339707	0.00410378027754468	0.0946828640610345	DOWN	ENST00000602662	ENSG00000270136	MINOS1-NBL1
trf1-ArgTCG	3	0	2	8	13	22	4.34352413557045	0	3.82280512976173	95.1547875716528	592.099395725561	41.9278384496033	2.72210975511073	243.060673915606	-6.48044744339707	0.00410378027754468	0.0946828640610345	DOWN	ENST00000612087	ENSG00000198010	DLGAP2
trf1-ArgTCG	3	0	2	8	13	22	4.34352413557045	0	3.82280512976173	95.1547875716528	592.099395725561	41.9278384496033	2.72210975511073	243.060673915606	-6.48044744339707	0.00410378027754468	0.0946828640610345	DOWN	ENST00000303434	ENSG00000170638	TRABD
trf1-ArgTCG	3	0	2	8	13	22	4.34352413557045	0	3.82280512976173	95.1547875716528	592.099395725561	41.9278384496033	2.72210975511073	243.060673915606	-6.48044744339707	0.00410378027754468	0.0946828640610345	DOWN	ENST00000347343	ENSG00000087586	AURKA
trf1-ArgTCG	3	0	2	8	13	22	4.34352413557045	0	3.82280512976173	95.1547875716528	592.099395725561	41.9278384496033	2.72210975511073	243.060673915606	-6.48044744339707	0.00410378027754468	0.0946828640610345	DOWN	ENST00000445183	ENSG00000148343	FAM73B
trf1-ArgTCG	3	0	2	8	13	22	4.34352413557045	0	3.82280512976173	95.1547875716528	592.099395725561	41.9278384496033	2.72210975511073	243.060673915606	-6.48044744339707	0.00410378027754468	0.0946828640610345	DOWN	ENST00000369603	ENSG00000119953	SMNDC1
trf1-ArgTCG	3	0	2	8	13	22	4.34352413557045	0	3.82280512976173	95.1547875716528	592.099395725561	41.9278384496033	2.72210975511073	243.060673915606	-6.48044744339707	0.00410378027754468	0.0946828640610345	DOWN	ENST00000392081	ENSG00000068903	SIRT2
trf1-ArgTCG	3	0	2	8	13	22	4.34352413557045	0	3.82280512976173	95.1547875716528	592.099395725561	41.9278384496033	2.72210975511073	243.060673915606	-6.48044744339707	0.00410378027754468	0.0946828640610345	DOWN	ENST00000265417	ENSG00000069122	ADGRF5
trf1-ArgTCG	3	0	2	8	13	22	4.34352413557045	0	3.82280512976173	95.1547875716528	592.099395725561	41.9278384496033	2.72210975511073	243.060673915606	-6.48044744339707	0.00410378027754468	0.0946828640610345	DOWN	ENST00000421673	ENSG00000184956	MUC6
trf1-ArgTCG	3	0	2	8	13	22	4.34352413557045	0	3.82280512976173	95.1547875716528	592.099395725561	41.9278384496033	2.72210975511073	243.060673915606	-6.48044744339707	0.00410378027754468	0.0946828640610345	DOWN	ENST00000428304	ENSG00000100439	ABHD4
trf1-ArgTCG	3	0	2	8	13	22	4.34352413557045	0	3.82280512976173	95.1547875716528	592.099395725561	41.9278384496033	2.72210975511073	243.060673915606	-6.48044744339707	0.00410378027754468	0.0946828640610345	DOWN	ENST00000558780	ENSG00000196497	IPO4
trf1-ArgTCG	3	0	2	8	13	22	4.34352413557045	0	3.82280512976173	95.1547875716528	592.099395725561	41.9278384496033	2.72210975511073	243.060673915606	-6.48044744339707	0.00410378027754468	0.0946828640610345	DOWN	ENST00000395911	ENSG00000087586	AURKA
trf1-ArgTCG	3	0	2	8	13	22	4.34352413557045	0	3.82280512976173	95.1547875716528	592.099395725561	41.9278384496033	2.72210975511073	243.060673915606	-6.48044744339707	0.00410378027754468	0.0946828640610345	DOWN	ENST00000474964	ENSG00000073111	MCM2
trf1-ArgTCG	3	0	2	8	13	22	4.34352413557045	0	3.82280512976173	95.1547875716528	592.099395725561	41.9278384496033	2.72210975511073	243.060673915606	-6.48044744339707	0.00410378027754468	0.0946828640610345	DOWN	ENST00000341698	ENSG00000124208	TMEM189-UBE2V1
trf1-ArgTCG	3	0	2	8	13	22	4.34352413557045	0	3.82280512976173	95.1547875716528	592.099395725561	41.9278384496033	2.72210975511073	243.060673915606	-6.48044744339707	0.00410378027754468	0.0946828640610345	DOWN	ENST00000559253	ENSG00000196497	IPO4
trf1-ArgTCG	3	0	2	8	13	22	4.34352413557045	0	3.82280512976173	95.1547875716528	592.099395725561	41.9278384496033	2.72210975511073	243.060673915606	-6.48044744339707	0.00410378027754468	0.0946828640610345	DOWN	ENST00000468090	ENSG00000160209	PDXK
trf1-ArgTCG	3	0	2	8	13	22	4.34352413557045	0	3.82280512976173	95.1547875716528	592.099395725561	41.9278384496033	2.72210975511073	243.060673915606	-6.48044744339707	0.00410378027754468	0.0946828640610345	DOWN	ENST00000583524	ENSG00000109118	PHF12
trf1-ArgTCG	3	0	2	8	13	22	4.34352413557045	0	3.82280512976173	95.1547875716528	592.099395725561	41.9278384496033	2.72210975511073	243.060673915606	-6.48044744339707	0.00410378027754468	0.0946828640610345	DOWN	ENST00000542456	ENSG00000160408	ST6GALNAC6
trf1-ArgTCG	3	0	2	8	13	22	4.34352413557045	0	3.82280512976173	95.1547875716528	592.099395725561	41.9278384496033	2.72210975511073	243.060673915606	-6.48044744339707	0.00410378027754468	0.0946828640610345	DOWN	ENST00000522124	ENSG00000147481	SNTG1
trf1-ArgTCG	3	0	2	8	13	22	4.34352413557045	0	3.82280512976173	95.1547875716528	592.099395725561	41.9278384496033	2.72210975511073	243.060673915606	-6.48044744339707	0.00410378027754468	0.0946828640610345	DOWN	ENST00000622181	ENSG00000211445	GPX3
trf1-ArgTCG	3	0	2	8	13	22	4.34352413557045	0	3.82280512976173	95.1547875716528	592.099395725561	41.9278384496033	2.72210975511073	243.060673915606	-6.48044744339707	0.00410378027754468	0.0946828640610345	DOWN	ENST00000328070	ENSG00000197951	ZNF71
trf1-ArgTCG	3	0	2	8	13	22	4.34352413557045	0	3.82280512976173	95.1547875716528	592.099395725561	41.9278384496033	2.72210975511073	243.060673915606	-6.48044744339707	0.00410378027754468	0.0946828640610345	DOWN	ENST00000233190	ENSG00000023228	NDUFS1
trf1-ArgTCG	3	0	2	8	13	22	4.34352413557045	0	3.82280512976173	95.1547875716528	592.099395725561	41.9278384496033	2.72210975511073	243.060673915606	-6.48044744339707	0.00410378027754468	0.0946828640610345	DOWN	ENST00000267889	ENSG00000140323	DISP2
trf1-ArgTCG	3	0	2	8	13	22	4.34352413557045	0	3.82280512976173	95.1547875716528	592.099395725561	41.9278384496033	2.72210975511073	243.060673915606	-6.48044744339707	0.00410378027754468	0.0946828640610345	DOWN	ENST00000411432	ENSG00000144401	METTL21A
trf1-ArgTCG	3	0	2	8	13	22	4.34352413557045	0	3.82280512976173	95.1547875716528	592.099395725561	41.9278384496033	2.72210975511073	243.060673915606	-6.48044744339707	0.00410378027754468	0.0946828640610345	DOWN	ENST00000367330	ENSG00000116857	TMEM9
trf1-ArgTCG	3	0	2	8	13	22	4.34352413557045	0	3.82280512976173	95.1547875716528	592.099395725561	41.9278384496033	2.72210975511073	243.060673915606	-6.48044744339707	0.00410378027754468	0.0946828640610345	DOWN	ENST00000512944	ENSG00000180104	EXOC3
trf1-ArgTCG	3	0	2	8	13	22	4.34352413557045	0	3.82280512976173	95.1547875716528	592.099395725561	41.9278384496033	2.72210975511073	243.060673915606	-6.48044744339707	0.00410378027754468	0.0946828640610345	DOWN	ENST00000447436	ENSG00000164062	APEH
trf1-ArgTCG	3	0	2	8	13	22	4.34352413557045	0	3.82280512976173	95.1547875716528	592.099395725561	41.9278384496033	2.72210975511073	243.060673915606	-6.48044744339707	0.00410378027754468	0.0946828640610345	DOWN	ENST00000539855	ENSG00000166037	CEP57
trf1-ArgTCG	3	0	2	8	13	22	4.34352413557045	0	3.82280512976173	95.1547875716528	592.099395725561	41.9278384496033	2.72210975511073	243.060673915606	-6.48044744339707	0.00410378027754468	0.0946828640610345	DOWN	ENST00000369500	ENSG00000173212	MAB21L3
trf1-ArgTCG	3	0	2	8	13	22	4.34352413557045	0	3.82280512976173	95.1547875716528	592.099395725561	41.9278384496033	2.72210975511073	243.060673915606	-6.48044744339707	0.00410378027754468	0.0946828640610345	DOWN	ENST00000380909	ENSG00000170638	TRABD
trf1-ArgTCG	3	0	2	8	13	22	4.34352413557045	0	3.82280512976173	95.1547875716528	592.099395725561	41.9278384496033	2.72210975511073	243.060673915606	-6.48044744339707	0.00410378027754468	0.0946828640610345	DOWN	ENST00000258385	ENSG00000135902	CHRND
trf1-ArgTCG	3	0	2	8	13	22	4.34352413557045	0	3.82280512976173	95.1547875716528	592.099395725561	41.9278384496033	2.72210975511073	243.060673915606	-6.48044744339707	0.00410378027754468	0.0946828640610345	DOWN	ENST00000261368	ENSG00000064692	SNCAIP
trf1-ArgTCG	3	0	2	8	13	22	4.34352413557045	0	3.82280512976173	95.1547875716528	592.099395725561	41.9278384496033	2.72210975511073	243.060673915606	-6.48044744339707	0.00410378027754468	0.0946828640610345	DOWN	ENST00000538872	ENSG00000120645	IQSEC3
trf1-ArgTCG	3	0	2	8	13	22	4.34352413557045	0	3.82280512976173	95.1547875716528	592.099395725561	41.9278384496033	2.72210975511073	243.060673915606	-6.48044744339707	0.00410378027754468	0.0946828640610345	DOWN	ENST00000461627	ENSG00000197070	ARRDC1
trf1-ArgTCG	3	0	2	8	13	22	4.34352413557045	0	3.82280512976173	95.1547875716528	592.099395725561	41.9278384496033	2.72210975511073	243.060673915606	-6.48044744339707	0.00410378027754468	0.0946828640610345	DOWN	ENST00000357992	ENSG00000158711	ELK4
trf1-ArgTCG	3	0	2	8	13	22	4.34352413557045	0	3.82280512976173	95.1547875716528	592.099395725561	41.9278384496033	2.72210975511073	243.060673915606	-6.48044744339707	0.00410378027754468	0.0946828640610345	DOWN	ENST00000623174	ENSG00000278899	AL358852.1
trf1-ArgTCG	3	0	2	8	13	22	4.34352413557045	0	3.82280512976173	95.1547875716528	592.099395725561	41.9278384496033	2.72210975511073	243.060673915606	-6.48044744339707	0.00410378027754468	0.0946828640610345	DOWN	ENST00000572794	ENSG00000141556	TBCD
trf1-ArgTCG	3	0	2	8	13	22	4.34352413557045	0	3.82280512976173	95.1547875716528	592.099395725561	41.9278384496033	2.72210975511073	243.060673915606	-6.48044744339707	0.00410378027754468	0.0946828640610345	DOWN	ENST00000428334	ENSG00000157985	AGAP1
trf1-ArgTCG	3	0	2	8	13	22	4.34352413557045	0	3.82280512976173	95.1547875716528	592.099395725561	41.9278384496033	2.72210975511073	243.060673915606	-6.48044744339707	0.00410378027754468	0.0946828640610345	DOWN	ENST00000371586	ENSG00000154222	CC2D1B
trf1-ArgTCG	3	0	2	8	13	22	4.34352413557045	0	3.82280512976173	95.1547875716528	592.099395725561	41.9278384496033	2.72210975511073	243.060673915606	-6.48044744339707	0.00410378027754468	0.0946828640610345	DOWN	ENST00000442743	ENSG00000113360	DROSHA
trf1-ArgTCG	3	0	2	8	13	22	4.34352413557045	0	3.82280512976173	95.1547875716528	592.099395725561	41.9278384496033	2.72210975511073	243.060673915606	-6.48044744339707	0.00410378027754468	0.0946828640610345	DOWN	ENST00000366518	ENSG00000162849	KIF26B
trf1-ArgTCG	3	0	2	8	13	22	4.34352413557045	0	3.82280512976173	95.1547875716528	592.099395725561	41.9278384496033	2.72210975511073	243.060673915606	-6.48044744339707	0.00410378027754468	0.0946828640610345	DOWN	ENST00000396283	ENSG00000083067	TRPM3
trf1-ArgTCG	3	0	2	8	13	22	4.34352413557045	0	3.82280512976173	95.1547875716528	592.099395725561	41.9278384496033	2.72210975511073	243.060673915606	-6.48044744339707	0.00410378027754468	0.0946828640610345	DOWN	ENST00000407418	ENSG00000183741	CBX6
trf1-ArgTCG	3	0	2	8	13	22	4.34352413557045	0	3.82280512976173	95.1547875716528	592.099395725561	41.9278384496033	2.72210975511073	243.060673915606	-6.48044744339707	0.00410378027754468	0.0946828640610345	DOWN	ENST00000368432	ENSG00000160688	FLAD1
trf1-ArgTCG	3	0	2	8	13	22	4.34352413557045	0	3.82280512976173	95.1547875716528	592.099395725561	41.9278384496033	2.72210975511073	243.060673915606	-6.48044744339707	0.00410378027754468	0.0946828640610345	DOWN	ENST00000503889	ENSG00000180104	EXOC3
trf1-ArgTCG	3	0	2	8	13	22	4.34352413557045	0	3.82280512976173	95.1547875716528	592.099395725561	41.9278384496033	2.72210975511073	243.060673915606	-6.48044744339707	0.00410378027754468	0.0946828640610345	DOWN	ENST00000568365	ENSG00000101307	SIRPB1
trf1-ArgTCG	3	0	2	8	13	22	4.34352413557045	0	3.82280512976173	95.1547875716528	592.099395725561	41.9278384496033	2.72210975511073	243.060673915606	-6.48044744339707	0.00410378027754468	0.0946828640610345	DOWN	ENST00000609507	ENSG00000101096	NFATC2
trf1-ArgTCG	3	0	2	8	13	22	4.34352413557045	0	3.82280512976173	95.1547875716528	592.099395725561	41.9278384496033	2.72210975511073	243.060673915606	-6.48044744339707	0.00410378027754468	0.0946828640610345	DOWN	ENST00000504517	ENSG00000169247	SH3TC2
trf1-ArgTCG	3	0	2	8	13	22	4.34352413557045	0	3.82280512976173	95.1547875716528	592.099395725561	41.9278384496033	2.72210975511073	243.060673915606	-6.48044744339707	0.00410378027754468	0.0946828640610345	DOWN	ENST00000270328	ENSG00000142303	ADAMTS10
trf1-ArgTCG	3	0	2	8	13	22	4.34352413557045	0	3.82280512976173	95.1547875716528	592.099395725561	41.9278384496033	2.72210975511073	243.060673915606	-6.48044744339707	0.00410378027754468	0.0946828640610345	DOWN	ENST00000511367	ENSG00000113360	DROSHA
trf1-ArgTCG	3	0	2	8	13	22	4.34352413557045	0	3.82280512976173	95.1547875716528	592.099395725561	41.9278384496033	2.72210975511073	243.060673915606	-6.48044744339707	0.00410378027754468	0.0946828640610345	DOWN	ENST00000611245	ENSG00000164600	NEUROD6
trf1-ArgTCG	3	0	2	8	13	22	4.34352413557045	0	3.82280512976173	95.1547875716528	592.099395725561	41.9278384496033	2.72210975511073	243.060673915606	-6.48044744339707	0.00410378027754468	0.0946828640610345	DOWN	ENST00000375746	ENSG00000165025	SYK
trf1-ArgTCG	3	0	2	8	13	22	4.34352413557045	0	3.82280512976173	95.1547875716528	592.099395725561	41.9278384496033	2.72210975511073	243.060673915606	-6.48044744339707	0.00410378027754468	0.0946828640610345	DOWN	ENST00000617119	ENSG00000244687	UBE2V1
trf1-ArgTCG	3	0	2	8	13	22	4.34352413557045	0	3.82280512976173	95.1547875716528	592.099395725561	41.9278384496033	2.72210975511073	243.060673915606	-6.48044744339707	0.00410378027754468	0.0946828640610345	DOWN	ENST00000420921	ENSG00000170153	RNF150
trf1-ArgTCG	3	0	2	8	13	22	4.34352413557045	0	3.82280512976173	95.1547875716528	592.099395725561	41.9278384496033	2.72210975511073	243.060673915606	-6.48044744339707	0.00410378027754468	0.0946828640610345	DOWN	ENST00000370077	ENSG00000101216	GMEB2
trf1-ArgTCG	3	0	2	8	13	22	4.34352413557045	0	3.82280512976173	95.1547875716528	592.099395725561	41.9278384496033	2.72210975511073	243.060673915606	-6.48044744339707	0.00410378027754468	0.0946828640610345	DOWN	ENST00000610538	ENSG00000141510	TP53
trf1-ArgTCG	3	0	2	8	13	22	4.34352413557045	0	3.82280512976173	95.1547875716528	592.099395725561	41.9278384496033	2.72210975511073	243.060673915606	-6.48044744339707	0.00410378027754468	0.0946828640610345	DOWN	ENST00000264033	ENSG00000110395	CBL
trf1-ArgTCG	3	0	2	8	13	22	4.34352413557045	0	3.82280512976173	95.1547875716528	592.099395725561	41.9278384496033	2.72210975511073	243.060673915606	-6.48044744339707	0.00410378027754468	0.0946828640610345	DOWN	ENST00000375754	ENSG00000165025	SYK
trf1-ArgTCG	3	0	2	8	13	22	4.34352413557045	0	3.82280512976173	95.1547875716528	592.099395725561	41.9278384496033	2.72210975511073	243.060673915606	-6.48044744339707	0.00410378027754468	0.0946828640610345	DOWN	ENST00000396987	ENSG00000158669	GPAT4
trf1-ArgTCG	3	0	2	8	13	22	4.34352413557045	0	3.82280512976173	95.1547875716528	592.099395725561	41.9278384496033	2.72210975511073	243.060673915606	-6.48044744339707	0.00410378027754468	0.0946828640610345	DOWN	ENST00000437275	ENSG00000185252	ZNF74
trf1-ArgTCG	3	0	2	8	13	22	4.34352413557045	0	3.82280512976173	95.1547875716528	592.099395725561	41.9278384496033	2.72210975511073	243.060673915606	-6.48044744339707	0.00410378027754468	0.0946828640610345	DOWN	ENST00000433628	ENSG00000148842	CNNM2
trf1-ArgTCG	3	0	2	8	13	22	4.34352413557045	0	3.82280512976173	95.1547875716528	592.099395725561	41.9278384496033	2.72210975511073	243.060673915606	-6.48044744339707	0.00410378027754468	0.0946828640610345	DOWN	ENST00000465229	ENSG00000107371	EXOSC3
trf1-ArgTCG	3	0	2	8	13	22	4.34352413557045	0	3.82280512976173	95.1547875716528	592.099395725561	41.9278384496033	2.72210975511073	243.060673915606	-6.48044744339707	0.00410378027754468	0.0946828640610345	DOWN	ENST00000405486	ENSG00000100401	RANGAP1
trf1-ArgTCG	3	0	2	8	13	22	4.34352413557045	0	3.82280512976173	95.1547875716528	592.099395725561	41.9278384496033	2.72210975511073	243.060673915606	-6.48044744339707	0.00410378027754468	0.0946828640610345	DOWN	ENST00000618626	ENSG00000076351	SLC46A1
trf1-ArgTCG	3	0	2	8	13	22	4.34352413557045	0	3.82280512976173	95.1547875716528	592.099395725561	41.9278384496033	2.72210975511073	243.060673915606	-6.48044744339707	0.00410378027754468	0.0946828640610345	DOWN	ENST00000472938	ENSG00000188833	ENTPD8
trf1-ArgTCG	3	0	2	8	13	22	4.34352413557045	0	3.82280512976173	95.1547875716528	592.099395725561	41.9278384496033	2.72210975511073	243.060673915606	-6.48044744339707	0.00410378027754468	0.0946828640610345	DOWN	ENST00000528053	ENSG00000186318	BACE1
trf1-ArgTCG	3	0	2	8	13	22	4.34352413557045	0	3.82280512976173	95.1547875716528	592.099395725561	41.9278384496033	2.72210975511073	243.060673915606	-6.48044744339707	0.00410378027754468	0.0946828640610345	DOWN	ENST00000324109	ENSG00000107554	DNMBP
trf1-ArgTCG	3	0	2	8	13	22	4.34352413557045	0	3.82280512976173	95.1547875716528	592.099395725561	41.9278384496033	2.72210975511073	243.060673915606	-6.48044744339707	0.00410378027754468	0.0946828640610345	DOWN	ENST00000371564	ENSG00000101096	NFATC2
trf1-ArgTCG	3	0	2	8	13	22	4.34352413557045	0	3.82280512976173	95.1547875716528	592.099395725561	41.9278384496033	2.72210975511073	243.060673915606	-6.48044744339707	0.00410378027754468	0.0946828640610345	DOWN	ENST00000366628	ENSG00000135778	NTPCR
trf1-ArgTCG	3	0	2	8	13	22	4.34352413557045	0	3.82280512976173	95.1547875716528	592.099395725561	41.9278384496033	2.72210975511073	243.060673915606	-6.48044744339707	0.00410378027754468	0.0946828640610345	DOWN	ENST00000373141	ENSG00000160408	ST6GALNAC6
trf1-ArgTCG	3	0	2	8	13	22	4.34352413557045	0	3.82280512976173	95.1547875716528	592.099395725561	41.9278384496033	2.72210975511073	243.060673915606	-6.48044744339707	0.00410378027754468	0.0946828640610345	DOWN	ENST00000455756	ENSG00000168959	GRM5
trf1-ArgTCG	3	0	2	8	13	22	4.34352413557045	0	3.82280512976173	95.1547875716528	592.099395725561	41.9278384496033	2.72210975511073	243.060673915606	-6.48044744339707	0.00410378027754468	0.0946828640610345	DOWN	ENST00000613913	ENSG00000107175	CREB3
trf1-ArgTCG	3	0	2	8	13	22	4.34352413557045	0	3.82280512976173	95.1547875716528	592.099395725561	41.9278384496033	2.72210975511073	243.060673915606	-6.48044744339707	0.00410378027754468	0.0946828640610345	DOWN	ENST00000376325	ENSG00000187902	SHISA7
trf1-ArgTCG	3	0	2	8	13	22	4.34352413557045	0	3.82280512976173	95.1547875716528	592.099395725561	41.9278384496033	2.72210975511073	243.060673915606	-6.48044744339707	0.00410378027754468	0.0946828640610345	DOWN	ENST00000372816	ENSG00000116990	MYCL
trf1-ArgTCG	3	0	2	8	13	22	4.34352413557045	0	3.82280512976173	95.1547875716528	592.099395725561	41.9278384496033	2.72210975511073	243.060673915606	-6.48044744339707	0.00410378027754468	0.0946828640610345	DOWN	ENST00000258607	ENSG00000136108	CKAP2
trf1-ArgTCG	3	0	2	8	13	22	4.34352413557045	0	3.82280512976173	95.1547875716528	592.099395725561	41.9278384496033	2.72210975511073	243.060673915606	-6.48044744339707	0.00410378027754468	0.0946828640610345	DOWN	ENST00000556459	ENSG00000090060	PAPOLA
trf1-ArgTCG	3	0	2	8	13	22	4.34352413557045	0	3.82280512976173	95.1547875716528	592.099395725561	41.9278384496033	2.72210975511073	243.060673915606	-6.48044744339707	0.00410378027754468	0.0946828640610345	DOWN	ENST00000301843	ENSG00000085733	CTTN
trf1-ArgTCG	3	0	2	8	13	22	4.34352413557045	0	3.82280512976173	95.1547875716528	592.099395725561	41.9278384496033	2.72210975511073	243.060673915606	-6.48044744339707	0.00410378027754468	0.0946828640610345	DOWN	ENST00000352133	ENSG00000160190	SLC37A1
trf1-ArgTCG	3	0	2	8	13	22	4.34352413557045	0	3.82280512976173	95.1547875716528	592.099395725561	41.9278384496033	2.72210975511073	243.060673915606	-6.48044744339707	0.00410378027754468	0.0946828640610345	DOWN	ENST00000456713	ENSG00000136718	IMP4
trf1-ArgTCG	3	0	2	8	13	22	4.34352413557045	0	3.82280512976173	95.1547875716528	592.099395725561	41.9278384496033	2.72210975511073	243.060673915606	-6.48044744339707	0.00410378027754468	0.0946828640610345	DOWN	ENST00000620438	ENSG00000196890	HIST3H2BB
trf1-ArgTCG	3	0	2	8	13	22	4.34352413557045	0	3.82280512976173	95.1547875716528	592.099395725561	41.9278384496033	2.72210975511073	243.060673915606	-6.48044744339707	0.00410378027754468	0.0946828640610345	DOWN	ENST00000622357	ENSG00000160408	ST6GALNAC6
trf1-ArgTCG	3	0	2	8	13	22	4.34352413557045	0	3.82280512976173	95.1547875716528	592.099395725561	41.9278384496033	2.72210975511073	243.060673915606	-6.48044744339707	0.00410378027754468	0.0946828640610345	DOWN	ENST00000539698	ENSG00000140835	CHST4
trf1-ArgTCG	3	0	2	8	13	22	4.34352413557045	0	3.82280512976173	95.1547875716528	592.099395725561	41.9278384496033	2.72210975511073	243.060673915606	-6.48044744339707	0.00410378027754468	0.0946828640610345	DOWN	ENST00000473989	ENSG00000157741	UBN2
trf1-ArgTCG	3	0	2	8	13	22	4.34352413557045	0	3.82280512976173	95.1547875716528	592.099395725561	41.9278384496033	2.72210975511073	243.060673915606	-6.48044744339707	0.00410378027754468	0.0946828640610345	DOWN	ENST00000394457	ENSG00000173209	AHSA2
trf1-ArgTCG	3	0	2	8	13	22	4.34352413557045	0	3.82280512976173	95.1547875716528	592.099395725561	41.9278384496033	2.72210975511073	243.060673915606	-6.48044744339707	0.00410378027754468	0.0946828640610345	DOWN	ENST00000617185	ENSG00000141510	TP53
trf1-ArgTCG	3	0	2	8	13	22	4.34352413557045	0	3.82280512976173	95.1547875716528	592.099395725561	41.9278384496033	2.72210975511073	243.060673915606	-6.48044744339707	0.00410378027754468	0.0946828640610345	DOWN	ENST00000445369	ENSG00000213937	CLDN9
trf1-ArgTCG	3	0	2	8	13	22	4.34352413557045	0	3.82280512976173	95.1547875716528	592.099395725561	41.9278384496033	2.72210975511073	243.060673915606	-6.48044744339707	0.00410378027754468	0.0946828640610345	DOWN	ENST00000378083	ENSG00000069424	KCNAB2
trf1-ArgTCG	3	0	2	8	13	22	4.34352413557045	0	3.82280512976173	95.1547875716528	592.099395725561	41.9278384496033	2.72210975511073	243.060673915606	-6.48044744339707	0.00410378027754468	0.0946828640610345	DOWN	ENST00000552798	ENSG00000135454	B4GALNT1
trf1-ArgTCG	3	0	2	8	13	22	4.34352413557045	0	3.82280512976173	95.1547875716528	592.099395725561	41.9278384496033	2.72210975511073	243.060673915606	-6.48044744339707	0.00410378027754468	0.0946828640610345	DOWN	ENST00000356244	ENSG00000100401	RANGAP1
trf1-ArgTCG	3	0	2	8	13	22	4.34352413557045	0	3.82280512976173	95.1547875716528	592.099395725561	41.9278384496033	2.72210975511073	243.060673915606	-6.48044744339707	0.00410378027754468	0.0946828640610345	DOWN	ENST00000376544	ENSG00000106829	TLE4
trf1-ArgTCG	3	0	2	8	13	22	4.34352413557045	0	3.82280512976173	95.1547875716528	592.099395725561	41.9278384496033	2.72210975511073	243.060673915606	-6.48044744339707	0.00410378027754468	0.0946828640610345	DOWN	ENST00000472750	ENSG00000162735	PEX19
trf1-ArgTCG	3	0	2	8	13	22	4.34352413557045	0	3.82280512976173	95.1547875716528	592.099395725561	41.9278384496033	2.72210975511073	243.060673915606	-6.48044744339707	0.00410378027754468	0.0946828640610345	DOWN	ENST00000373142	ENSG00000160408	ST6GALNAC6
trf1-ArgTCG	3	0	2	8	13	22	4.34352413557045	0	3.82280512976173	95.1547875716528	592.099395725561	41.9278384496033	2.72210975511073	243.060673915606	-6.48044744339707	0.00410378027754468	0.0946828640610345	DOWN	ENST00000342868	ENSG00000168903	BTNL3
trf1-ArgTCG	3	0	2	8	13	22	4.34352413557045	0	3.82280512976173	95.1547875716528	592.099395725561	41.9278384496033	2.72210975511073	243.060673915606	-6.48044744339707	0.00410378027754468	0.0946828640610345	DOWN	ENST00000260662	ENSG00000138092	CENPO
trf1-ArgTCG	3	0	2	8	13	22	4.34352413557045	0	3.82280512976173	95.1547875716528	592.099395725561	41.9278384496033	2.72210975511073	243.060673915606	-6.48044744339707	0.00410378027754468	0.0946828640610345	DOWN	ENST00000442151	ENSG00000026508	CD44
trf1-ArgTCG	3	0	2	8	13	22	4.34352413557045	0	3.82280512976173	95.1547875716528	592.099395725561	41.9278384496033	2.72210975511073	243.060673915606	-6.48044744339707	0.00410378027754468	0.0946828640610345	DOWN	ENST00000216277	ENSG00000090060	PAPOLA
trf1-ArgTCG	3	0	2	8	13	22	4.34352413557045	0	3.82280512976173	95.1547875716528	592.099395725561	41.9278384496033	2.72210975511073	243.060673915606	-6.48044744339707	0.00410378027754468	0.0946828640610345	DOWN	ENST00000324822	ENSG00000187838	TMEM256-PLSCR3
trf1-ArgTCG	3	0	2	8	13	22	4.34352413557045	0	3.82280512976173	95.1547875716528	592.099395725561	41.9278384496033	2.72210975511073	243.060673915606	-6.48044744339707	0.00410378027754468	0.0946828640610345	DOWN	ENST00000378037	ENSG00000136108	CKAP2
trf1-ArgTCG	3	0	2	8	13	22	4.34352413557045	0	3.82280512976173	95.1547875716528	592.099395725561	41.9278384496033	2.72210975511073	243.060673915606	-6.48044744339707	0.00410378027754468	0.0946828640610345	DOWN	ENST00000275560	ENSG00000146700	SSC4D
trf1-ArgTCG	3	0	2	8	13	22	4.34352413557045	0	3.82280512976173	95.1547875716528	592.099395725561	41.9278384496033	2.72210975511073	243.060673915606	-6.48044744339707	0.00410378027754468	0.0946828640610345	DOWN	ENST00000392521	ENSG00000122966	CIT
trf1-ArgTCG	3	0	2	8	13	22	4.34352413557045	0	3.82280512976173	95.1547875716528	592.099395725561	41.9278384496033	2.72210975511073	243.060673915606	-6.48044744339707	0.00410378027754468	0.0946828640610345	DOWN	ENST00000399875	ENSG00000183307	CECR6
trf1-ArgTCG	3	0	2	8	13	22	4.34352413557045	0	3.82280512976173	95.1547875716528	592.099395725561	41.9278384496033	2.72210975511073	243.060673915606	-6.48044744339707	0.00410378027754468	0.0946828640610345	DOWN	ENST00000487741	ENSG00000159658	EFCAB14
trf1-ArgTCG	3	0	2	8	13	22	4.34352413557045	0	3.82280512976173	95.1547875716528	592.099395725561	41.9278384496033	2.72210975511073	243.060673915606	-6.48044744339707	0.00410378027754468	0.0946828640610345	DOWN	ENST00000521632	ENSG00000211445	GPX3
trf1-ArgTCG	3	0	2	8	13	22	4.34352413557045	0	3.82280512976173	95.1547875716528	592.099395725561	41.9278384496033	2.72210975511073	243.060673915606	-6.48044744339707	0.00410378027754468	0.0946828640610345	DOWN	ENST00000367332	ENSG00000116857	TMEM9
trf1-ArgTCG	3	0	2	8	13	22	4.34352413557045	0	3.82280512976173	95.1547875716528	592.099395725561	41.9278384496033	2.72210975511073	243.060673915606	-6.48044744339707	0.00410378027754468	0.0946828640610345	DOWN	ENST00000359872	ENSG00000108684	ASIC2
trf1-ArgTCG	3	0	2	8	13	22	4.34352413557045	0	3.82280512976173	95.1547875716528	592.099395725561	41.9278384496033	2.72210975511073	243.060673915606	-6.48044744339707	0.00410378027754468	0.0946828640610345	DOWN	ENST00000615215	ENSG00000158747	NBL1
trf1-ArgTCG	3	0	2	8	13	22	4.34352413557045	0	3.82280512976173	95.1547875716528	592.099395725561	41.9278384496033	2.72210975511073	243.060673915606	-6.48044744339707	0.00410378027754468	0.0946828640610345	DOWN	ENST00000337428	ENSG00000160838	LRRC71
trf1-ArgTCG	3	0	2	8	13	22	4.34352413557045	0	3.82280512976173	95.1547875716528	592.099395725561	41.9278384496033	2.72210975511073	243.060673915606	-6.48044744339707	0.00410378027754468	0.0946828640610345	DOWN	ENST00000388825	ENSG00000211445	GPX3
trf1-ArgTCG	3	0	2	8	13	22	4.34352413557045	0	3.82280512976173	95.1547875716528	592.099395725561	41.9278384496033	2.72210975511073	243.060673915606	-6.48044744339707	0.00410378027754468	0.0946828640610345	DOWN	ENST00000594295	ENSG00000197608	ZNF841
trf1-ArgTCG	3	0	2	8	13	22	4.34352413557045	0	3.82280512976173	95.1547875716528	592.099395725561	41.9278384496033	2.72210975511073	243.060673915606	-6.48044744339707	0.00410378027754468	0.0946828640610345	DOWN	ENST00000504290	ENSG00000141510	TP53
trf1-ArgTCG	3	0	2	8	13	22	4.34352413557045	0	3.82280512976173	95.1547875716528	592.099395725561	41.9278384496033	2.72210975511073	243.060673915606	-6.48044744339707	0.00410378027754468	0.0946828640610345	DOWN	ENST00000448525	ENSG00000103249	CLCN7
trf1-ArgTCG	3	0	2	8	13	22	4.34352413557045	0	3.82280512976173	95.1547875716528	592.099395725561	41.9278384496033	2.72210975511073	243.060673915606	-6.48044744339707	0.00410378027754468	0.0946828640610345	DOWN	ENST00000546544	ENSG00000135469	COQ10A
trf1-ArgTCG	3	0	2	8	13	22	4.34352413557045	0	3.82280512976173	95.1547875716528	592.099395725561	41.9278384496033	2.72210975511073	243.060673915606	-6.48044744339707	0.00410378027754468	0.0946828640610345	DOWN	ENST00000409883	ENSG00000155755	TMEM237
trf1-ArgTCG	3	0	2	8	13	22	4.34352413557045	0	3.82280512976173	95.1547875716528	592.099395725561	41.9278384496033	2.72210975511073	243.060673915606	-6.48044744339707	0.00410378027754468	0.0946828640610345	DOWN	ENST00000336715	ENSG00000143373	ZNF687
trf1-ArgTCG	3	0	2	8	13	22	4.34352413557045	0	3.82280512976173	95.1547875716528	592.099395725561	41.9278384496033	2.72210975511073	243.060673915606	-6.48044744339707	0.00410378027754468	0.0946828640610345	DOWN	ENST00000508017	ENSG00000064692	SNCAIP
trf1-ArgTCG	3	0	2	8	13	22	4.34352413557045	0	3.82280512976173	95.1547875716528	592.099395725561	41.9278384496033	2.72210975511073	243.060673915606	-6.48044744339707	0.00410378027754468	0.0946828640610345	DOWN	ENST00000566055	ENSG00000101307	SIRPB1
trf1-ArgTCG	3	0	2	8	13	22	4.34352413557045	0	3.82280512976173	95.1547875716528	592.099395725561	41.9278384496033	2.72210975511073	243.060673915606	-6.48044744339707	0.00410378027754468	0.0946828640610345	DOWN	ENST00000361101	ENSG00000108669	CYTH1
trf1-ArgTCG	3	0	2	8	13	22	4.34352413557045	0	3.82280512976173	95.1547875716528	592.099395725561	41.9278384496033	2.72210975511073	243.060673915606	-6.48044744339707	0.00410378027754468	0.0946828640610345	DOWN	ENST00000311637	ENSG00000054793	ATP9A
trf1-ArgTCG	3	0	2	8	13	22	4.34352413557045	0	3.82280512976173	95.1547875716528	592.099395725561	41.9278384496033	2.72210975511073	243.060673915606	-6.48044744339707	0.00410378027754468	0.0946828640610345	DOWN	ENST00000543200	ENSG00000135902	CHRND
trf1-ArgTCG	3	0	2	8	13	22	4.34352413557045	0	3.82280512976173	95.1547875716528	592.099395725561	41.9278384496033	2.72210975511073	243.060673915606	-6.48044744339707	0.00410378027754468	0.0946828640610345	DOWN	ENST00000355502	ENSG00000105650	PDE4C
trf1-ArgTCG	3	0	2	8	13	22	4.34352413557045	0	3.82280512976173	95.1547875716528	592.099395725561	41.9278384496033	2.72210975511073	243.060673915606	-6.48044744339707	0.00410378027754468	0.0946828640610345	DOWN	ENST00000264639	ENSG00000108344	PSMD3
trf1-ArgTCG	3	0	2	8	13	22	4.34352413557045	0	3.82280512976173	95.1547875716528	592.099395725561	41.9278384496033	2.72210975511073	243.060673915606	-6.48044744339707	0.00410378027754468	0.0946828640610345	DOWN	ENST00000399577	ENSG00000102858	MGRN1
trf1-ArgTCG	3	0	2	8	13	22	4.34352413557045	0	3.82280512976173	95.1547875716528	592.099395725561	41.9278384496033	2.72210975511073	243.060673915606	-6.48044744339707	0.00410378027754468	0.0946828640610345	DOWN	ENST00000422660	ENSG00000136104	RNASEH2B
trf1-ArgTCG	3	0	2	8	13	22	4.34352413557045	0	3.82280512976173	95.1547875716528	592.099395725561	41.9278384496033	2.72210975511073	243.060673915606	-6.48044744339707	0.00410378027754468	0.0946828640610345	DOWN	ENST00000380834	ENSG00000138092	CENPO
trf1-ArgTCG	3	0	2	8	13	22	4.34352413557045	0	3.82280512976173	95.1547875716528	592.099395725561	41.9278384496033	2.72210975511073	243.060673915606	-6.48044744339707	0.00410378027754468	0.0946828640610345	DOWN	ENST00000375747	ENSG00000165025	SYK
trf1-ArgTCG	3	0	2	8	13	22	4.34352413557045	0	3.82280512976173	95.1547875716528	592.099395725561	41.9278384496033	2.72210975511073	243.060673915606	-6.48044744339707	0.00410378027754468	0.0946828640610345	DOWN	ENST00000397911	ENSG00000221837	KRTAP10-9
trf1-ArgTCG	3	0	2	8	13	22	4.34352413557045	0	3.82280512976173	95.1547875716528	592.099395725561	41.9278384496033	2.72210975511073	243.060673915606	-6.48044744339707	0.00410378027754468	0.0946828640610345	DOWN	ENST00000576362	ENSG00000187838	TMEM256-PLSCR3
trf1-ArgTCG	3	0	2	8	13	22	4.34352413557045	0	3.82280512976173	95.1547875716528	592.099395725561	41.9278384496033	2.72210975511073	243.060673915606	-6.48044744339707	0.00410378027754468	0.0946828640610345	DOWN	ENST00000257979	ENSG00000135517	MIP
trf1-ArgTCG	3	0	2	8	13	22	4.34352413557045	0	3.82280512976173	95.1547875716528	592.099395725561	41.9278384496033	2.72210975511073	243.060673915606	-6.48044744339707	0.00410378027754468	0.0946828640610345	DOWN	ENST00000543621	ENSG00000107554	DNMBP
trf1-ArgTCG	3	0	2	8	13	22	4.34352413557045	0	3.82280512976173	95.1547875716528	592.099395725561	41.9278384496033	2.72210975511073	243.060673915606	-6.48044744339707	0.00410378027754468	0.0946828640610345	DOWN	ENST00000616200	ENSG00000050030	KIAA2022
trf1-ArgTCG	3	0	2	8	13	22	4.34352413557045	0	3.82280512976173	95.1547875716528	592.099395725561	41.9278384496033	2.72210975511073	243.060673915606	-6.48044744339707	0.00410378027754468	0.0946828640610345	DOWN	ENST00000614343	ENSG00000211445	GPX3
trf1-ArgTCG	3	0	2	8	13	22	4.34352413557045	0	3.82280512976173	95.1547875716528	592.099395725561	41.9278384496033	2.72210975511073	243.060673915606	-6.48044744339707	0.00410378027754468	0.0946828640610345	DOWN	ENST00000374007	ENSG00000204147	ASAH2B
trf1-ArgTCG	3	0	2	8	13	22	4.34352413557045	0	3.82280512976173	95.1547875716528	592.099395725561	41.9278384496033	2.72210975511073	243.060673915606	-6.48044744339707	0.00410378027754468	0.0946828640610345	DOWN	ENST00000616317	ENSG00000278540	ACACA
trf1-ArgTCG	3	0	2	8	13	22	4.34352413557045	0	3.82280512976173	95.1547875716528	592.099395725561	41.9278384496033	2.72210975511073	243.060673915606	-6.48044744339707	0.00410378027754468	0.0946828640610345	DOWN	ENST00000610033	ENSG00000101096	NFATC2
trf1-ArgTCG	3	0	2	8	13	22	4.34352413557045	0	3.82280512976173	95.1547875716528	592.099395725561	41.9278384496033	2.72210975511073	243.060673915606	-6.48044744339707	0.00410378027754468	0.0946828640610345	DOWN	ENST00000368843	ENSG00000143376	SNX27
trf1-ArgTCG	3	0	2	8	13	22	4.34352413557045	0	3.82280512976173	95.1547875716528	592.099395725561	41.9278384496033	2.72210975511073	243.060673915606	-6.48044744339707	0.00410378027754468	0.0946828640610345	DOWN	ENST00000322128	ENSG00000180543	TSPYL5
trf1-ArgTCG	3	0	2	8	13	22	4.34352413557045	0	3.82280512976173	95.1547875716528	592.099395725561	41.9278384496033	2.72210975511073	243.060673915606	-6.48044744339707	0.00410378027754468	0.0946828640610345	DOWN	ENST00000268049	ENSG00000140455	USP3
trf1-ArgTCG	3	0	2	8	13	22	4.34352413557045	0	3.82280512976173	95.1547875716528	592.099395725561	41.9278384496033	2.72210975511073	243.060673915606	-6.48044744339707	0.00410378027754468	0.0946828640610345	DOWN	ENST00000597073	ENSG00000099331	MYO9B
trf1-ArgTCG	3	0	2	8	13	22	4.34352413557045	0	3.82280512976173	95.1547875716528	592.099395725561	41.9278384496033	2.72210975511073	243.060673915606	-6.48044744339707	0.00410378027754468	0.0946828640610345	DOWN	ENST00000379262	ENSG00000124523	SIRT5
trf1-ArgTCG	3	0	2	8	13	22	4.34352413557045	0	3.82280512976173	95.1547875716528	592.099395725561	41.9278384496033	2.72210975511073	243.060673915606	-6.48044744339707	0.00410378027754468	0.0946828640610345	DOWN	ENST00000562197	ENSG00000261594	TPBGL
trf1-ArgTCG	3	0	2	8	13	22	4.34352413557045	0	3.82280512976173	95.1547875716528	592.099395725561	41.9278384496033	2.72210975511073	243.060673915606	-6.48044744339707	0.00410378027754468	0.0946828640610345	DOWN	ENST00000396009	ENSG00000101096	NFATC2
trf1-ArgTCG	3	0	2	8	13	22	4.34352413557045	0	3.82280512976173	95.1547875716528	592.099395725561	41.9278384496033	2.72210975511073	243.060673915606	-6.48044744339707	0.00410378027754468	0.0946828640610345	DOWN	ENST00000559849	ENSG00000117971	CHRNB4
trf1-ArgTCG	3	0	2	8	13	22	4.34352413557045	0	3.82280512976173	95.1547875716528	592.099395725561	41.9278384496033	2.72210975511073	243.060673915606	-6.48044744339707	0.00410378027754468	0.0946828640610345	DOWN	ENST00000438021	ENSG00000154222	CC2D1B
trf1-ArgTCG	3	0	2	8	13	22	4.34352413557045	0	3.82280512976173	95.1547875716528	592.099395725561	41.9278384496033	2.72210975511073	243.060673915606	-6.48044744339707	0.00410378027754468	0.0946828640610345	DOWN	ENST00000317402	ENSG00000178295	GEN1
trf1-ArgTCG	3	0	2	8	13	22	4.34352413557045	0	3.82280512976173	95.1547875716528	592.099395725561	41.9278384496033	2.72210975511073	243.060673915606	-6.48044744339707	0.00410378027754468	0.0946828640610345	DOWN	ENST00000358951	ENSG00000118873	RAB3GAP2
trf1-ArgTCG	3	0	2	8	13	22	4.34352413557045	0	3.82280512976173	95.1547875716528	592.099395725561	41.9278384496033	2.72210975511073	243.060673915606	-6.48044744339707	0.00410378027754468	0.0946828640610345	DOWN	ENST00000219689	ENSG00000103404	USP31
trf1-ArgTCG	3	0	2	8	13	22	4.34352413557045	0	3.82280512976173	95.1547875716528	592.099395725561	41.9278384496033	2.72210975511073	243.060673915606	-6.48044744339707	0.00410378027754468	0.0946828640610345	DOWN	ENST00000397274	ENSG00000099331	MYO9B
trf1-ArgTCG	3	0	2	8	13	22	4.34352413557045	0	3.82280512976173	95.1547875716528	592.099395725561	41.9278384496033	2.72210975511073	243.060673915606	-6.48044744339707	0.00410378027754468	0.0946828640610345	DOWN	ENST00000368918	ENSG00000143458	GABPB2
trf1-ArgTCG	3	0	2	8	13	22	4.34352413557045	0	3.82280512976173	95.1547875716528	592.099395725561	41.9278384496033	2.72210975511073	243.060673915606	-6.48044744339707	0.00410378027754468	0.0946828640610345	DOWN	ENST00000473706	ENSG00000138092	CENPO
trf1-ArgTCG	3	0	2	8	13	22	4.34352413557045	0	3.82280512976173	95.1547875716528	592.099395725561	41.9278384496033	2.72210975511073	243.060673915606	-6.48044744339707	0.00410378027754468	0.0946828640610345	DOWN	ENST00000446583	ENSG00000111452	ADGRD1
trf1-ArgTCG	3	0	2	8	13	22	4.34352413557045	0	3.82280512976173	95.1547875716528	592.099395725561	41.9278384496033	2.72210975511073	243.060673915606	-6.48044744339707	0.00410378027754468	0.0946828640610345	DOWN	ENST00000284376	ENSG00000154222	CC2D1B
trf1-ArgTCG	3	0	2	8	13	22	4.34352413557045	0	3.82280512976173	95.1547875716528	592.099395725561	41.9278384496033	2.72210975511073	243.060673915606	-6.48044744339707	0.00410378027754468	0.0946828640610345	DOWN	ENST00000505599	ENSG00000188981	MSANTD1
trf1-ArgTCG	3	0	2	8	13	22	4.34352413557045	0	3.82280512976173	95.1547875716528	592.099395725561	41.9278384496033	2.72210975511073	243.060673915606	-6.48044744339707	0.00410378027754468	0.0946828640610345	DOWN	ENST00000602670	ENSG00000156398	SFXN2
trf1-ArgTCG	3	0	2	8	13	22	4.34352413557045	0	3.82280512976173	95.1547875716528	592.099395725561	41.9278384496033	2.72210975511073	243.060673915606	-6.48044744339707	0.00410378027754468	0.0946828640610345	DOWN	ENST00000490903	ENSG00000136108	CKAP2
trf1-ArgTCG	3	0	2	8	13	22	4.34352413557045	0	3.82280512976173	95.1547875716528	592.099395725561	41.9278384496033	2.72210975511073	243.060673915606	-6.48044744339707	0.00410378027754468	0.0946828640610345	DOWN	ENST00000328459	ENSG00000165914	TTC7B
trf1-ArgTCG	3	0	2	8	13	22	4.34352413557045	0	3.82280512976173	95.1547875716528	592.099395725561	41.9278384496033	2.72210975511073	243.060673915606	-6.48044744339707	0.00410378027754468	0.0946828640610345	DOWN	ENST00000405452	ENSG00000183166	CALN1
trf1-ArgTCG	3	0	2	8	13	22	4.34352413557045	0	3.82280512976173	95.1547875716528	592.099395725561	41.9278384496033	2.72210975511073	243.060673915606	-6.48044744339707	0.00410378027754468	0.0946828640610345	DOWN	ENST00000426871	ENSG00000143373	ZNF687
trf1-ArgTCG	3	0	2	8	13	22	4.34352413557045	0	3.82280512976173	95.1547875716528	592.099395725561	41.9278384496033	2.72210975511073	243.060673915606	-6.48044744339707	0.00410378027754468	0.0946828640610345	DOWN	ENST00000377093	ENSG00000054523	KIF1B
trf1-ArgTCG	3	0	2	8	13	22	4.34352413557045	0	3.82280512976173	95.1547875716528	592.099395725561	41.9278384496033	2.72210975511073	243.060673915606	-6.48044744339707	0.00410378027754468	0.0946828640610345	DOWN	ENST00000610020	ENSG00000122484	RPAP2
trf1-ArgTCG	3	0	2	8	13	22	4.34352413557045	0	3.82280512976173	95.1547875716528	592.099395725561	41.9278384496033	2.72210975511073	243.060673915606	-6.48044744339707	0.00410378027754468	0.0946828640610345	DOWN	ENST00000464878	ENSG00000158517	NCF1
trf1-ArgTCG	3	0	2	8	13	22	4.34352413557045	0	3.82280512976173	95.1547875716528	592.099395725561	41.9278384496033	2.72210975511073	243.060673915606	-6.48044744339707	0.00410378027754468	0.0946828640610345	DOWN	ENST00000262160	ENSG00000175387	SMAD2
trf1-ArgTCG	3	0	2	8	13	22	4.34352413557045	0	3.82280512976173	95.1547875716528	592.099395725561	41.9278384496033	2.72210975511073	243.060673915606	-6.48044744339707	0.00410378027754468	0.0946828640610345	DOWN	ENST00000622645	ENSG00000141510	TP53
trf1-ArgTCG	3	0	2	8	13	22	4.34352413557045	0	3.82280512976173	95.1547875716528	592.099395725561	41.9278384496033	2.72210975511073	243.060673915606	-6.48044744339707	0.00410378027754468	0.0946828640610345	DOWN	ENST00000315392	ENSG00000161381	PLXDC1
trf1-ArgTCG	3	0	2	8	13	22	4.34352413557045	0	3.82280512976173	95.1547875716528	592.099395725561	41.9278384496033	2.72210975511073	243.060673915606	-6.48044744339707	0.00410378027754468	0.0946828640610345	DOWN	ENST00000541118	ENSG00000120063	GNA13
trf1-ArgTCG	3	0	2	8	13	22	4.34352413557045	0	3.82280512976173	95.1547875716528	592.099395725561	41.9278384496033	2.72210975511073	243.060673915606	-6.48044744339707	0.00410378027754468	0.0946828640610345	DOWN	ENST00000349880	ENSG00000166833	NAV2
trf1-ArgTCG	3	0	2	8	13	22	4.34352413557045	0	3.82280512976173	95.1547875716528	592.099395725561	41.9278384496033	2.72210975511073	243.060673915606	-6.48044744339707	0.00410378027754468	0.0946828640610345	DOWN	ENST00000611340	ENSG00000112425	EPM2A
trf1-ArgTCG	3	0	2	8	13	22	4.34352413557045	0	3.82280512976173	95.1547875716528	592.099395725561	41.9278384496033	2.72210975511073	243.060673915606	-6.48044744339707	0.00410378027754468	0.0946828640610345	DOWN	ENST00000605925	ENSG00000070404	FSTL3
trf1-ArgTCG	3	0	2	8	13	22	4.34352413557045	0	3.82280512976173	95.1547875716528	592.099395725561	41.9278384496033	2.72210975511073	243.060673915606	-6.48044744339707	0.00410378027754468	0.0946828640610345	DOWN	ENST00000318008	ENSG00000002834	LASP1
trf1-ArgTCG	3	0	2	8	13	22	4.34352413557045	0	3.82280512976173	95.1547875716528	592.099395725561	41.9278384496033	2.72210975511073	243.060673915606	-6.48044744339707	0.00410378027754468	0.0946828640610345	DOWN	ENST00000367333	ENSG00000116857	TMEM9
trf1-ArgTCG	3	0	2	8	13	22	4.34352413557045	0	3.82280512976173	95.1547875716528	592.099395725561	41.9278384496033	2.72210975511073	243.060673915606	-6.48044744339707	0.00410378027754468	0.0946828640610345	DOWN	ENST00000395914	ENSG00000087586	AURKA
trf5-GluCTC	7152	6646	6593	322	158	1257	10354.9376220562	29732.1613363948	12603.0820070542	3830.18826416334	7196.22803079953	2395.59532454987	17563.3936551684	4474.00387317091	1.97293322350478	0.00235131322565207	0.0946828640610345	UP	ENST00000628140	ENSG00000171608	PIK3CD
trf5-GluCTC	7152	6646	6593	322	158	1257	10354.9376220562	29732.1613363948	12603.0820070542	3830.18826416334	7196.22803079953	2395.59532454987	17563.3936551684	4474.00387317091	1.97293322350478	0.00235131322565207	0.0946828640610345	UP	ENST00000381589	ENSG00000130595	TNNT3
trf5-GluCTC	7152	6646	6593	322	158	1257	10354.9376220562	29732.1613363948	12603.0820070542	3830.18826416334	7196.22803079953	2395.59532454987	17563.3936551684	4474.00387317091	1.97293322350478	0.00235131322565207	0.0946828640610345	UP	ENST00000368654	ENSG00000148773	MKI67
trf5-GluCTC	7152	6646	6593	322	158	1257	10354.9376220562	29732.1613363948	12603.0820070542	3830.18826416334	7196.22803079953	2395.59532454987	17563.3936551684	4474.00387317091	1.97293322350478	0.00235131322565207	0.0946828640610345	UP	ENST00000344686	ENSG00000006062	MAP3K14
trf5-GluCTC	7152	6646	6593	322	158	1257	10354.9376220562	29732.1613363948	12603.0820070542	3830.18826416334	7196.22803079953	2395.59532454987	17563.3936551684	4474.00387317091	1.97293322350478	0.00235131322565207	0.0946828640610345	UP	ENST00000379089	ENSG00000164970	FAM219A
trf5-GluCTC	7152	6646	6593	322	158	1257	10354.9376220562	29732.1613363948	12603.0820070542	3830.18826416334	7196.22803079953	2395.59532454987	17563.3936551684	4474.00387317091	1.97293322350478	0.00235131322565207	0.0946828640610345	UP	ENST00000265044	ENSG00000114850	SSR3
trf5-GluCTC	7152	6646	6593	322	158	1257	10354.9376220562	29732.1613363948	12603.0820070542	3830.18826416334	7196.22803079953	2395.59532454987	17563.3936551684	4474.00387317091	1.97293322350478	0.00235131322565207	0.0946828640610345	UP	ENST00000330687	ENSG00000183723	CMTM4
trf5-GluCTC	7152	6646	6593	322	158	1257	10354.9376220562	29732.1613363948	12603.0820070542	3830.18826416334	7196.22803079953	2395.59532454987	17563.3936551684	4474.00387317091	1.97293322350478	0.00235131322565207	0.0946828640610345	UP	ENST00000509549	ENSG00000242259	C22orf39
trf5-GluCTC	7152	6646	6593	322	158	1257	10354.9376220562	29732.1613363948	12603.0820070542	3830.18826416334	7196.22803079953	2395.59532454987	17563.3936551684	4474.00387317091	1.97293322350478	0.00235131322565207	0.0946828640610345	UP	ENST00000560626	ENSG00000173517	PEAK1
trf5-GluCTC	7152	6646	6593	322	158	1257	10354.9376220562	29732.1613363948	12603.0820070542	3830.18826416334	7196.22803079953	2395.59532454987	17563.3936551684	4474.00387317091	1.97293322350478	0.00235131322565207	0.0946828640610345	UP	ENST00000570699	ENSG00000167695	FAM57A
trf5-GluCTC	7152	6646	6593	322	158	1257	10354.9376220562	29732.1613363948	12603.0820070542	3830.18826416334	7196.22803079953	2395.59532454987	17563.3936551684	4474.00387317091	1.97293322350478	0.00235131322565207	0.0946828640610345	UP	ENST00000366621	ENSG00000135750	KCNK1
trf5-GluCTC	7152	6646	6593	322	158	1257	10354.9376220562	29732.1613363948	12603.0820070542	3830.18826416334	7196.22803079953	2395.59532454987	17563.3936551684	4474.00387317091	1.97293322350478	0.00235131322565207	0.0946828640610345	UP	ENST00000616579	ENSG00000137648	TMPRSS4
trf5-GluCTC	7152	6646	6593	322	158	1257	10354.9376220562	29732.1613363948	12603.0820070542	3830.18826416334	7196.22803079953	2395.59532454987	17563.3936551684	4474.00387317091	1.97293322350478	0.00235131322565207	0.0946828640610345	UP	ENST00000375445	ENSG00000137656	BUD13
trf5-GluCTC	7152	6646	6593	322	158	1257	10354.9376220562	29732.1613363948	12603.0820070542	3830.18826416334	7196.22803079953	2395.59532454987	17563.3936551684	4474.00387317091	1.97293322350478	0.00235131322565207	0.0946828640610345	UP	ENST00000529585	ENSG00000148832	PAOX
trf5-GluCTC	7152	6646	6593	322	158	1257	10354.9376220562	29732.1613363948	12603.0820070542	3830.18826416334	7196.22803079953	2395.59532454987	17563.3936551684	4474.00387317091	1.97293322350478	0.00235131322565207	0.0946828640610345	UP	ENST00000610020	ENSG00000122484	RPAP2
trf5-GluCTC	7152	6646	6593	322	158	1257	10354.9376220562	29732.1613363948	12603.0820070542	3830.18826416334	7196.22803079953	2395.59532454987	17563.3936551684	4474.00387317091	1.97293322350478	0.00235131322565207	0.0946828640610345	UP	ENST00000394979	ENSG00000167395	ZNF646
trf5-GluCTC	7152	6646	6593	322	158	1257	10354.9376220562	29732.1613363948	12603.0820070542	3830.18826416334	7196.22803079953	2395.59532454987	17563.3936551684	4474.00387317091	1.97293322350478	0.00235131322565207	0.0946828640610345	UP	ENST00000373912	ENSG00000117748	RPA2
trf5-GluCTC	7152	6646	6593	322	158	1257	10354.9376220562	29732.1613363948	12603.0820070542	3830.18826416334	7196.22803079953	2395.59532454987	17563.3936551684	4474.00387317091	1.97293322350478	0.00235131322565207	0.0946828640610345	UP	ENST00000379344	ENSG00000196155	PLEKHG4
trf5-GluCTC	7152	6646	6593	322	158	1257	10354.9376220562	29732.1613363948	12603.0820070542	3830.18826416334	7196.22803079953	2395.59532454987	17563.3936551684	4474.00387317091	1.97293322350478	0.00235131322565207	0.0946828640610345	UP	ENST00000349880	ENSG00000166833	NAV2
trf5-GluCTC	7152	6646	6593	322	158	1257	10354.9376220562	29732.1613363948	12603.0820070542	3830.18826416334	7196.22803079953	2395.59532454987	17563.3936551684	4474.00387317091	1.97293322350478	0.00235131322565207	0.0946828640610345	UP	ENST00000435319	ENSG00000143337	TOR1AIP1
trf5-GluCTC	7152	6646	6593	322	158	1257	10354.9376220562	29732.1613363948	12603.0820070542	3830.18826416334	7196.22803079953	2395.59532454987	17563.3936551684	4474.00387317091	1.97293322350478	0.00235131322565207	0.0946828640610345	UP	ENST00000314400	ENSG00000163608	C3orf17
trf5-GluCTC	7152	6646	6593	322	158	1257	10354.9376220562	29732.1613363948	12603.0820070542	3830.18826416334	7196.22803079953	2395.59532454987	17563.3936551684	4474.00387317091	1.97293322350478	0.00235131322565207	0.0946828640610345	UP	ENST00000471517	ENSG00000099338	CATSPERG
trf5-GluCTC	7152	6646	6593	322	158	1257	10354.9376220562	29732.1613363948	12603.0820070542	3830.18826416334	7196.22803079953	2395.59532454987	17563.3936551684	4474.00387317091	1.97293322350478	0.00235131322565207	0.0946828640610345	UP	ENST00000453424	ENSG00000165406	MARCH8
trf5-GluCTC	7152	6646	6593	322	158	1257	10354.9376220562	29732.1613363948	12603.0820070542	3830.18826416334	7196.22803079953	2395.59532454987	17563.3936551684	4474.00387317091	1.97293322350478	0.00235131322565207	0.0946828640610345	UP	ENST00000610508	ENSG00000196946	ZNF705A
trf5-GluCTC	7152	6646	6593	322	158	1257	10354.9376220562	29732.1613363948	12603.0820070542	3830.18826416334	7196.22803079953	2395.59532454987	17563.3936551684	4474.00387317091	1.97293322350478	0.00235131322565207	0.0946828640610345	UP	ENST00000442024	ENSG00000136273	HUS1
trf5-GluCTC	7152	6646	6593	322	158	1257	10354.9376220562	29732.1613363948	12603.0820070542	3830.18826416334	7196.22803079953	2395.59532454987	17563.3936551684	4474.00387317091	1.97293322350478	0.00235131322565207	0.0946828640610345	UP	ENST00000611337	ENSG00000278535	DHRS11
trf5-GluCTC	7152	6646	6593	322	158	1257	10354.9376220562	29732.1613363948	12603.0820070542	3830.18826416334	7196.22803079953	2395.59532454987	17563.3936551684	4474.00387317091	1.97293322350478	0.00235131322565207	0.0946828640610345	UP	ENST00000535222	ENSG00000149532	CPSF7
trf5-GluCTC	7152	6646	6593	322	158	1257	10354.9376220562	29732.1613363948	12603.0820070542	3830.18826416334	7196.22803079953	2395.59532454987	17563.3936551684	4474.00387317091	1.97293322350478	0.00235131322565207	0.0946828640610345	UP	ENST00000521420	ENSG00000055163	CYFIP2
trf5-GluCTC	7152	6646	6593	322	158	1257	10354.9376220562	29732.1613363948	12603.0820070542	3830.18826416334	7196.22803079953	2395.59532454987	17563.3936551684	4474.00387317091	1.97293322350478	0.00235131322565207	0.0946828640610345	UP	ENST00000371757	ENSG00000107147	KCNT1
trf5-GluCTC	7152	6646	6593	322	158	1257	10354.9376220562	29732.1613363948	12603.0820070542	3830.18826416334	7196.22803079953	2395.59532454987	17563.3936551684	4474.00387317091	1.97293322350478	0.00235131322565207	0.0946828640610345	UP	ENST00000515119	ENSG00000163956	LRPAP1
trf5-GluCTC	7152	6646	6593	322	158	1257	10354.9376220562	29732.1613363948	12603.0820070542	3830.18826416334	7196.22803079953	2395.59532454987	17563.3936551684	4474.00387317091	1.97293322350478	0.00235131322565207	0.0946828640610345	UP	ENST00000504201	ENSG00000064300	NGFR
trf5-GluCTC	7152	6646	6593	322	158	1257	10354.9376220562	29732.1613363948	12603.0820070542	3830.18826416334	7196.22803079953	2395.59532454987	17563.3936551684	4474.00387317091	1.97293322350478	0.00235131322565207	0.0946828640610345	UP	ENST00000421241	ENSG00000131591	C1orf159
trf5-GluCTC	7152	6646	6593	322	158	1257	10354.9376220562	29732.1613363948	12603.0820070542	3830.18826416334	7196.22803079953	2395.59532454987	17563.3936551684	4474.00387317091	1.97293322350478	0.00235131322565207	0.0946828640610345	UP	ENST00000343854	ENSG00000182732	RGS6
trf5-GluCTC	7152	6646	6593	322	158	1257	10354.9376220562	29732.1613363948	12603.0820070542	3830.18826416334	7196.22803079953	2395.59532454987	17563.3936551684	4474.00387317091	1.97293322350478	0.00235131322565207	0.0946828640610345	UP	ENST00000345093	ENSG00000181852	RNF41
trf5-GluCTC	7152	6646	6593	322	158	1257	10354.9376220562	29732.1613363948	12603.0820070542	3830.18826416334	7196.22803079953	2395.59532454987	17563.3936551684	4474.00387317091	1.97293322350478	0.00235131322565207	0.0946828640610345	UP	ENST00000377036	ENSG00000160049	DFFA
trf5-GluCTC	7152	6646	6593	322	158	1257	10354.9376220562	29732.1613363948	12603.0820070542	3830.18826416334	7196.22803079953	2395.59532454987	17563.3936551684	4474.00387317091	1.97293322350478	0.00235131322565207	0.0946828640610345	UP	ENST00000263080	ENSG00000108381	ASPA
trf5-GluCTC	7152	6646	6593	322	158	1257	10354.9376220562	29732.1613363948	12603.0820070542	3830.18826416334	7196.22803079953	2395.59532454987	17563.3936551684	4474.00387317091	1.97293322350478	0.00235131322565207	0.0946828640610345	UP	ENST00000525528	ENSG00000176697	BDNF
trf5-GluCTC	7152	6646	6593	322	158	1257	10354.9376220562	29732.1613363948	12603.0820070542	3830.18826416334	7196.22803079953	2395.59532454987	17563.3936551684	4474.00387317091	1.97293322350478	0.00235131322565207	0.0946828640610345	UP	ENST00000503786	ENSG00000133063	CHIT1
trf5-GluCTC	7152	6646	6593	322	158	1257	10354.9376220562	29732.1613363948	12603.0820070542	3830.18826416334	7196.22803079953	2395.59532454987	17563.3936551684	4474.00387317091	1.97293322350478	0.00235131322565207	0.0946828640610345	UP	ENST00000579000	ENSG00000131771	PPP1R1B
trf5-GluCTC	7152	6646	6593	322	158	1257	10354.9376220562	29732.1613363948	12603.0820070542	3830.18826416334	7196.22803079953	2395.59532454987	17563.3936551684	4474.00387317091	1.97293322350478	0.00235131322565207	0.0946828640610345	UP	ENST00000477123	ENSG00000169789	PRY
trf5-GluCTC	7152	6646	6593	322	158	1257	10354.9376220562	29732.1613363948	12603.0820070542	3830.18826416334	7196.22803079953	2395.59532454987	17563.3936551684	4474.00387317091	1.97293322350478	0.00235131322565207	0.0946828640610345	UP	ENST00000396009	ENSG00000101096	NFATC2
trf5-GluCTC	7152	6646	6593	322	158	1257	10354.9376220562	29732.1613363948	12603.0820070542	3830.18826416334	7196.22803079953	2395.59532454987	17563.3936551684	4474.00387317091	1.97293322350478	0.00235131322565207	0.0946828640610345	UP	ENST00000356207	ENSG00000077782	FGFR1
trf5-GluCTC	7152	6646	6593	322	158	1257	10354.9376220562	29732.1613363948	12603.0820070542	3830.18826416334	7196.22803079953	2395.59532454987	17563.3936551684	4474.00387317091	1.97293322350478	0.00235131322565207	0.0946828640610345	UP	ENST00000614009	ENSG00000276409	CCL14
trf5-GluCTC	7152	6646	6593	322	158	1257	10354.9376220562	29732.1613363948	12603.0820070542	3830.18826416334	7196.22803079953	2395.59532454987	17563.3936551684	4474.00387317091	1.97293322350478	0.00235131322565207	0.0946828640610345	UP	ENST00000322886	ENSG00000165891	E2F7
trf5-GluCTC	7152	6646	6593	322	158	1257	10354.9376220562	29732.1613363948	12603.0820070542	3830.18826416334	7196.22803079953	2395.59532454987	17563.3936551684	4474.00387317091	1.97293322350478	0.00235131322565207	0.0946828640610345	UP	ENST00000472478	ENSG00000112983	BRD8
trf5-GluCTC	7152	6646	6593	322	158	1257	10354.9376220562	29732.1613363948	12603.0820070542	3830.18826416334	7196.22803079953	2395.59532454987	17563.3936551684	4474.00387317091	1.97293322350478	0.00235131322565207	0.0946828640610345	UP	ENST00000349310	ENSG00000142208	AKT1
trf5-GluCTC	7152	6646	6593	322	158	1257	10354.9376220562	29732.1613363948	12603.0820070542	3830.18826416334	7196.22803079953	2395.59532454987	17563.3936551684	4474.00387317091	1.97293322350478	0.00235131322565207	0.0946828640610345	UP	ENST00000519685	ENSG00000008853	RHOBTB2
trf5-GluCTC	7152	6646	6593	322	158	1257	10354.9376220562	29732.1613363948	12603.0820070542	3830.18826416334	7196.22803079953	2395.59532454987	17563.3936551684	4474.00387317091	1.97293322350478	0.00235131322565207	0.0946828640610345	UP	ENST00000409083	ENSG00000181350	LRRC75A
trf5-GluCTC	7152	6646	6593	322	158	1257	10354.9376220562	29732.1613363948	12603.0820070542	3830.18826416334	7196.22803079953	2395.59532454987	17563.3936551684	4474.00387317091	1.97293322350478	0.00235131322565207	0.0946828640610345	UP	ENST00000324787	ENSG00000090263	MRPS33
trf5-GluCTC	7152	6646	6593	322	158	1257	10354.9376220562	29732.1613363948	12603.0820070542	3830.18826416334	7196.22803079953	2395.59532454987	17563.3936551684	4474.00387317091	1.97293322350478	0.00235131322565207	0.0946828640610345	UP	ENST00000621615	ENSG00000273734	LLfos-48D6.2
trf5-GluCTC	7152	6646	6593	322	158	1257	10354.9376220562	29732.1613363948	12603.0820070542	3830.18826416334	7196.22803079953	2395.59532454987	17563.3936551684	4474.00387317091	1.97293322350478	0.00235131322565207	0.0946828640610345	UP	ENST00000400556	ENSG00000154845	PPP4R1
trf5-GluCTC	7152	6646	6593	322	158	1257	10354.9376220562	29732.1613363948	12603.0820070542	3830.18826416334	7196.22803079953	2395.59532454987	17563.3936551684	4474.00387317091	1.97293322350478	0.00235131322565207	0.0946828640610345	UP	ENST00000311330	ENSG00000174807	CD248
trf5-GluCTC	7152	6646	6593	322	158	1257	10354.9376220562	29732.1613363948	12603.0820070542	3830.18826416334	7196.22803079953	2395.59532454987	17563.3936551684	4474.00387317091	1.97293322350478	0.00235131322565207	0.0946828640610345	UP	ENST00000467751	ENSG00000131591	C1orf159
trf5-GluCTC	7152	6646	6593	322	158	1257	10354.9376220562	29732.1613363948	12603.0820070542	3830.18826416334	7196.22803079953	2395.59532454987	17563.3936551684	4474.00387317091	1.97293322350478	0.00235131322565207	0.0946828640610345	UP	ENST00000599342	ENSG00000105053	VRK3
trf5-GluCTC	7152	6646	6593	322	158	1257	10354.9376220562	29732.1613363948	12603.0820070542	3830.18826416334	7196.22803079953	2395.59532454987	17563.3936551684	4474.00387317091	1.97293322350478	0.00235131322565207	0.0946828640610345	UP	ENST00000527720	ENSG00000006611	USH1C
trf5-GluCTC	7152	6646	6593	322	158	1257	10354.9376220562	29732.1613363948	12603.0820070542	3830.18826416334	7196.22803079953	2395.59532454987	17563.3936551684	4474.00387317091	1.97293322350478	0.00235131322565207	0.0946828640610345	UP	ENST00000312726	ENSG00000143774	GUK1
trf5-GluCTC	7152	6646	6593	322	158	1257	10354.9376220562	29732.1613363948	12603.0820070542	3830.18826416334	7196.22803079953	2395.59532454987	17563.3936551684	4474.00387317091	1.97293322350478	0.00235131322565207	0.0946828640610345	UP	ENST00000400156	ENSG00000215372	ZNF705G
trf5-GluCTC	7152	6646	6593	322	158	1257	10354.9376220562	29732.1613363948	12603.0820070542	3830.18826416334	7196.22803079953	2395.59532454987	17563.3936551684	4474.00387317091	1.97293322350478	0.00235131322565207	0.0946828640610345	UP	ENST00000320631	ENSG00000110047	EHD1
trf5-GluCTC	7152	6646	6593	322	158	1257	10354.9376220562	29732.1613363948	12603.0820070542	3830.18826416334	7196.22803079953	2395.59532454987	17563.3936551684	4474.00387317091	1.97293322350478	0.00235131322565207	0.0946828640610345	UP	ENST00000392177	ENSG00000092820	EZR
trf5-GluCTC	7152	6646	6593	322	158	1257	10354.9376220562	29732.1613363948	12603.0820070542	3830.18826416334	7196.22803079953	2395.59532454987	17563.3936551684	4474.00387317091	1.97293322350478	0.00235131322565207	0.0946828640610345	UP	ENST00000370193	ENSG00000138136	LBX1
trf5-GluCTC	7152	6646	6593	322	158	1257	10354.9376220562	29732.1613363948	12603.0820070542	3830.18826416334	7196.22803079953	2395.59532454987	17563.3936551684	4474.00387317091	1.97293322350478	0.00235131322565207	0.0946828640610345	UP	ENST00000409267	ENSG00000134222	PSRC1
trf5-GluCTC	7152	6646	6593	322	158	1257	10354.9376220562	29732.1613363948	12603.0820070542	3830.18826416334	7196.22803079953	2395.59532454987	17563.3936551684	4474.00387317091	1.97293322350478	0.00235131322565207	0.0946828640610345	UP	ENST00000442054	ENSG00000143776	CDC42BPA
trf5-GluCTC	7152	6646	6593	322	158	1257	10354.9376220562	29732.1613363948	12603.0820070542	3830.18826416334	7196.22803079953	2395.59532454987	17563.3936551684	4474.00387317091	1.97293322350478	0.00235131322565207	0.0946828640610345	UP	ENST00000271411	ENSG00000143190	POU2F1
trf5-GluCTC	7152	6646	6593	322	158	1257	10354.9376220562	29732.1613363948	12603.0820070542	3830.18826416334	7196.22803079953	2395.59532454987	17563.3936551684	4474.00387317091	1.97293322350478	0.00235131322565207	0.0946828640610345	UP	ENST00000554107	ENSG00000119596	YLPM1
trf5-GluCTC	7152	6646	6593	322	158	1257	10354.9376220562	29732.1613363948	12603.0820070542	3830.18826416334	7196.22803079953	2395.59532454987	17563.3936551684	4474.00387317091	1.97293322350478	0.00235131322565207	0.0946828640610345	UP	ENST00000356401	ENSG00000177479	ARIH2
trf5-GluCTC	7152	6646	6593	322	158	1257	10354.9376220562	29732.1613363948	12603.0820070542	3830.18826416334	7196.22803079953	2395.59532454987	17563.3936551684	4474.00387317091	1.97293322350478	0.00235131322565207	0.0946828640610345	UP	ENST00000392439	ENSG00000150967	ABCB9
trf5-GluCTC	7152	6646	6593	322	158	1257	10354.9376220562	29732.1613363948	12603.0820070542	3830.18826416334	7196.22803079953	2395.59532454987	17563.3936551684	4474.00387317091	1.97293322350478	0.00235131322565207	0.0946828640610345	UP	ENST00000305510	ENSG00000168763	CNNM3
trf5-GluCTC	7152	6646	6593	322	158	1257	10354.9376220562	29732.1613363948	12603.0820070542	3830.18826416334	7196.22803079953	2395.59532454987	17563.3936551684	4474.00387317091	1.97293322350478	0.00235131322565207	0.0946828640610345	UP	ENST00000266673	ENSG00000139291	TMEM19
trf5-GluCTC	7152	6646	6593	322	158	1257	10354.9376220562	29732.1613363948	12603.0820070542	3830.18826416334	7196.22803079953	2395.59532454987	17563.3936551684	4474.00387317091	1.97293322350478	0.00235131322565207	0.0946828640610345	UP	ENST00000369327	ENSG00000135341	MAP3K7
trf5-GluCTC	7152	6646	6593	322	158	1257	10354.9376220562	29732.1613363948	12603.0820070542	3830.18826416334	7196.22803079953	2395.59532454987	17563.3936551684	4474.00387317091	1.97293322350478	0.00235131322565207	0.0946828640610345	UP	ENST00000355867	ENSG00000197321	SVIL
trf5-GluCTC	7152	6646	6593	322	158	1257	10354.9376220562	29732.1613363948	12603.0820070542	3830.18826416334	7196.22803079953	2395.59532454987	17563.3936551684	4474.00387317091	1.97293322350478	0.00235131322565207	0.0946828640610345	UP	ENST00000355303	ENSG00000131620	ANO1
trf5-GluCTC	7152	6646	6593	322	158	1257	10354.9376220562	29732.1613363948	12603.0820070542	3830.18826416334	7196.22803079953	2395.59532454987	17563.3936551684	4474.00387317091	1.97293322350478	0.00235131322565207	0.0946828640610345	UP	ENST00000398824	ENSG00000214711	CAPN14
trf5-GluCTC	7152	6646	6593	322	158	1257	10354.9376220562	29732.1613363948	12603.0820070542	3830.18826416334	7196.22803079953	2395.59532454987	17563.3936551684	4474.00387317091	1.97293322350478	0.00235131322565207	0.0946828640610345	UP	ENST00000488558	ENSG00000139842	CUL4A
trf5-GluCTC	7152	6646	6593	322	158	1257	10354.9376220562	29732.1613363948	12603.0820070542	3830.18826416334	7196.22803079953	2395.59532454987	17563.3936551684	4474.00387317091	1.97293322350478	0.00235131322565207	0.0946828640610345	UP	ENST00000580865	ENSG00000007237	GAS7
trf5-GluCTC	7152	6646	6593	322	158	1257	10354.9376220562	29732.1613363948	12603.0820070542	3830.18826416334	7196.22803079953	2395.59532454987	17563.3936551684	4474.00387317091	1.97293322350478	0.00235131322565207	0.0946828640610345	UP	ENST00000614867	ENSG00000172270	BSG
trf5-GluCTC	7152	6646	6593	322	158	1257	10354.9376220562	29732.1613363948	12603.0820070542	3830.18826416334	7196.22803079953	2395.59532454987	17563.3936551684	4474.00387317091	1.97293322350478	0.00235131322565207	0.0946828640610345	UP	ENST00000358011	ENSG00000116922	C1orf109
trf5-GluCTC	7152	6646	6593	322	158	1257	10354.9376220562	29732.1613363948	12603.0820070542	3830.18826416334	7196.22803079953	2395.59532454987	17563.3936551684	4474.00387317091	1.97293322350478	0.00235131322565207	0.0946828640610345	UP	ENST00000367097	ENSG00000130338	TULP4
trf5-GluCTC	7152	6646	6593	322	158	1257	10354.9376220562	29732.1613363948	12603.0820070542	3830.18826416334	7196.22803079953	2395.59532454987	17563.3936551684	4474.00387317091	1.97293322350478	0.00235131322565207	0.0946828640610345	UP	ENST00000457270	ENSG00000100038	TOP3B
trf5-GluCTC	7152	6646	6593	322	158	1257	10354.9376220562	29732.1613363948	12603.0820070542	3830.18826416334	7196.22803079953	2395.59532454987	17563.3936551684	4474.00387317091	1.97293322350478	0.00235131322565207	0.0946828640610345	UP	ENST00000156471	ENSG00000021776	AQR
trf5-GluCTC	7152	6646	6593	322	158	1257	10354.9376220562	29732.1613363948	12603.0820070542	3830.18826416334	7196.22803079953	2395.59532454987	17563.3936551684	4474.00387317091	1.97293322350478	0.00235131322565207	0.0946828640610345	UP	ENST00000527877	ENSG00000160593	AMICA1
trf5-GluCTC	7152	6646	6593	322	158	1257	10354.9376220562	29732.1613363948	12603.0820070542	3830.18826416334	7196.22803079953	2395.59532454987	17563.3936551684	4474.00387317091	1.97293322350478	0.00235131322565207	0.0946828640610345	UP	ENST00000615615	ENSG00000157657	ZNF618
trf5-GluCTC	7152	6646	6593	322	158	1257	10354.9376220562	29732.1613363948	12603.0820070542	3830.18826416334	7196.22803079953	2395.59532454987	17563.3936551684	4474.00387317091	1.97293322350478	0.00235131322565207	0.0946828640610345	UP	ENST00000419060	ENSG00000187024	PTRH1
trf5-GluCTC	7152	6646	6593	322	158	1257	10354.9376220562	29732.1613363948	12603.0820070542	3830.18826416334	7196.22803079953	2395.59532454987	17563.3936551684	4474.00387317091	1.97293322350478	0.00235131322565207	0.0946828640610345	UP	ENST00000402050	ENSG00000106012	IQCE
trf5-GluCTC	7152	6646	6593	322	158	1257	10354.9376220562	29732.1613363948	12603.0820070542	3830.18826416334	7196.22803079953	2395.59532454987	17563.3936551684	4474.00387317091	1.97293322350478	0.00235131322565207	0.0946828640610345	UP	ENST00000493277	ENSG00000197343	ZNF655
trf5-GluCTC	7152	6646	6593	322	158	1257	10354.9376220562	29732.1613363948	12603.0820070542	3830.18826416334	7196.22803079953	2395.59532454987	17563.3936551684	4474.00387317091	1.97293322350478	0.00235131322565207	0.0946828640610345	UP	ENST00000520584	ENSG00000181638	ZFP41
trf5-GluCTC	7152	6646	6593	322	158	1257	10354.9376220562	29732.1613363948	12603.0820070542	3830.18826416334	7196.22803079953	2395.59532454987	17563.3936551684	4474.00387317091	1.97293322350478	0.00235131322565207	0.0946828640610345	UP	ENST00000328439	ENSG00000196132	MYT1
trf5-GluCTC	7152	6646	6593	322	158	1257	10354.9376220562	29732.1613363948	12603.0820070542	3830.18826416334	7196.22803079953	2395.59532454987	17563.3936551684	4474.00387317091	1.97293322350478	0.00235131322565207	0.0946828640610345	UP	ENST00000422202	ENSG00000101203	COL20A1
trf5-GluCTC	7152	6646	6593	322	158	1257	10354.9376220562	29732.1613363948	12603.0820070542	3830.18826416334	7196.22803079953	2395.59532454987	17563.3936551684	4474.00387317091	1.97293322350478	0.00235131322565207	0.0946828640610345	UP	ENST00000520970	ENSG00000168487	BMP1
trf5-GluCTC	7152	6646	6593	322	158	1257	10354.9376220562	29732.1613363948	12603.0820070542	3830.18826416334	7196.22803079953	2395.59532454987	17563.3936551684	4474.00387317091	1.97293322350478	0.00235131322565207	0.0946828640610345	UP	ENST00000531196	ENSG00000077782	FGFR1
trf5-GluCTC	7152	6646	6593	322	158	1257	10354.9376220562	29732.1613363948	12603.0820070542	3830.18826416334	7196.22803079953	2395.59532454987	17563.3936551684	4474.00387317091	1.97293322350478	0.00235131322565207	0.0946828640610345	UP	ENST00000398090	ENSG00000003989	SLC7A2
trf5-GluCTC	7152	6646	6593	322	158	1257	10354.9376220562	29732.1613363948	12603.0820070542	3830.18826416334	7196.22803079953	2395.59532454987	17563.3936551684	4474.00387317091	1.97293322350478	0.00235131322565207	0.0946828640610345	UP	ENST00000468460	ENSG00000136883	KIF12
trf5-GluCTC	7152	6646	6593	322	158	1257	10354.9376220562	29732.1613363948	12603.0820070542	3830.18826416334	7196.22803079953	2395.59532454987	17563.3936551684	4474.00387317091	1.97293322350478	0.00235131322565207	0.0946828640610345	UP	ENST00000361953	ENSG00000111206	FOXM1
trf5-GluCTC	7152	6646	6593	322	158	1257	10354.9376220562	29732.1613363948	12603.0820070542	3830.18826416334	7196.22803079953	2395.59532454987	17563.3936551684	4474.00387317091	1.97293322350478	0.00235131322565207	0.0946828640610345	UP	ENST00000551085	ENSG00000065361	ERBB3
trf5-GluCTC	7152	6646	6593	322	158	1257	10354.9376220562	29732.1613363948	12603.0820070542	3830.18826416334	7196.22803079953	2395.59532454987	17563.3936551684	4474.00387317091	1.97293322350478	0.00235131322565207	0.0946828640610345	UP	ENST00000613923	ENSG00000062822	POLD1
trf5-GluCTC	7152	6646	6593	322	158	1257	10354.9376220562	29732.1613363948	12603.0820070542	3830.18826416334	7196.22803079953	2395.59532454987	17563.3936551684	4474.00387317091	1.97293322350478	0.00235131322565207	0.0946828640610345	UP	ENST00000307602	ENSG00000168172	HOOK3
trf5-GluCTC	7152	6646	6593	322	158	1257	10354.9376220562	29732.1613363948	12603.0820070542	3830.18826416334	7196.22803079953	2395.59532454987	17563.3936551684	4474.00387317091	1.97293322350478	0.00235131322565207	0.0946828640610345	UP	ENST00000512062	ENSG00000103018	CYB5B
trf5-GluCTC	7152	6646	6593	322	158	1257	10354.9376220562	29732.1613363948	12603.0820070542	3830.18826416334	7196.22803079953	2395.59532454987	17563.3936551684	4474.00387317091	1.97293322350478	0.00235131322565207	0.0946828640610345	UP	ENST00000528232	ENSG00000198561	CTNND1
trf5-GluCTC	7152	6646	6593	322	158	1257	10354.9376220562	29732.1613363948	12603.0820070542	3830.18826416334	7196.22803079953	2395.59532454987	17563.3936551684	4474.00387317091	1.97293322350478	0.00235131322565207	0.0946828640610345	UP	ENST00000308511	ENSG00000158941	CCAR2
trf5-GluCTC	7152	6646	6593	322	158	1257	10354.9376220562	29732.1613363948	12603.0820070542	3830.18826416334	7196.22803079953	2395.59532454987	17563.3936551684	4474.00387317091	1.97293322350478	0.00235131322565207	0.0946828640610345	UP	ENST00000539966	ENSG00000102572	STK24
trf5-GluCTC	7152	6646	6593	322	158	1257	10354.9376220562	29732.1613363948	12603.0820070542	3830.18826416334	7196.22803079953	2395.59532454987	17563.3936551684	4474.00387317091	1.97293322350478	0.00235131322565207	0.0946828640610345	UP	ENST00000522887	ENSG00000104408	EIF3E
trf5-GluCTC	7152	6646	6593	322	158	1257	10354.9376220562	29732.1613363948	12603.0820070542	3830.18826416334	7196.22803079953	2395.59532454987	17563.3936551684	4474.00387317091	1.97293322350478	0.00235131322565207	0.0946828640610345	UP	ENST00000563795	ENSG00000140995	DEF8
trf5-GluCTC	7152	6646	6593	322	158	1257	10354.9376220562	29732.1613363948	12603.0820070542	3830.18826416334	7196.22803079953	2395.59532454987	17563.3936551684	4474.00387317091	1.97293322350478	0.00235131322565207	0.0946828640610345	UP	ENST00000533667	ENSG00000198561	CTNND1
trf5-GluCTC	7152	6646	6593	322	158	1257	10354.9376220562	29732.1613363948	12603.0820070542	3830.18826416334	7196.22803079953	2395.59532454987	17563.3936551684	4474.00387317091	1.97293322350478	0.00235131322565207	0.0946828640610345	UP	ENST00000330619	ENSG00000197016	ZNF470
trf5-GluCTC	7152	6646	6593	322	158	1257	10354.9376220562	29732.1613363948	12603.0820070542	3830.18826416334	7196.22803079953	2395.59532454987	17563.3936551684	4474.00387317091	1.97293322350478	0.00235131322565207	0.0946828640610345	UP	ENST00000605142	ENSG00000151148	UBE3B
trf5-GluCTC	7152	6646	6593	322	158	1257	10354.9376220562	29732.1613363948	12603.0820070542	3830.18826416334	7196.22803079953	2395.59532454987	17563.3936551684	4474.00387317091	1.97293322350478	0.00235131322565207	0.0946828640610345	UP	ENST00000481110	ENSG00000068078	FGFR3
trf5-GluCTC	7152	6646	6593	322	158	1257	10354.9376220562	29732.1613363948	12603.0820070542	3830.18826416334	7196.22803079953	2395.59532454987	17563.3936551684	4474.00387317091	1.97293322350478	0.00235131322565207	0.0946828640610345	UP	ENST00000442394	ENSG00000197448	GSTK1
trf5-GluCTC	7152	6646	6593	322	158	1257	10354.9376220562	29732.1613363948	12603.0820070542	3830.18826416334	7196.22803079953	2395.59532454987	17563.3936551684	4474.00387317091	1.97293322350478	0.00235131322565207	0.0946828640610345	UP	ENST00000405547	ENSG00000162804	SNED1
trf5-GluCTC	7152	6646	6593	322	158	1257	10354.9376220562	29732.1613363948	12603.0820070542	3830.18826416334	7196.22803079953	2395.59532454987	17563.3936551684	4474.00387317091	1.97293322350478	0.00235131322565207	0.0946828640610345	UP	ENST00000261842	ENSG00000081014	AP4E1
trf5-GluCTC	7152	6646	6593	322	158	1257	10354.9376220562	29732.1613363948	12603.0820070542	3830.18826416334	7196.22803079953	2395.59532454987	17563.3936551684	4474.00387317091	1.97293322350478	0.00235131322565207	0.0946828640610345	UP	ENST00000340652	ENSG00000188730	VWC2
trf5-GluCTC	7152	6646	6593	322	158	1257	10354.9376220562	29732.1613363948	12603.0820070542	3830.18826416334	7196.22803079953	2395.59532454987	17563.3936551684	4474.00387317091	1.97293322350478	0.00235131322565207	0.0946828640610345	UP	ENST00000287461	ENSG00000156853	ZNF689
trf5-GluCTC	7152	6646	6593	322	158	1257	10354.9376220562	29732.1613363948	12603.0820070542	3830.18826416334	7196.22803079953	2395.59532454987	17563.3936551684	4474.00387317091	1.97293322350478	0.00235131322565207	0.0946828640610345	UP	ENST00000310574	ENSG00000138074	SLC5A6
trf5-GluCTC	7152	6646	6593	322	158	1257	10354.9376220562	29732.1613363948	12603.0820070542	3830.18826416334	7196.22803079953	2395.59532454987	17563.3936551684	4474.00387317091	1.97293322350478	0.00235131322565207	0.0946828640610345	UP	ENST00000419548	ENSG00000088827	SIGLEC1
trf5-GluCTC	7152	6646	6593	322	158	1257	10354.9376220562	29732.1613363948	12603.0820070542	3830.18826416334	7196.22803079953	2395.59532454987	17563.3936551684	4474.00387317091	1.97293322350478	0.00235131322565207	0.0946828640610345	UP	ENST00000284061	ENSG00000153933	DGKE
trf5-GluCTC	7152	6646	6593	322	158	1257	10354.9376220562	29732.1613363948	12603.0820070542	3830.18826416334	7196.22803079953	2395.59532454987	17563.3936551684	4474.00387317091	1.97293322350478	0.00235131322565207	0.0946828640610345	UP	ENST00000372850	ENSG00000167118	URM1
trf5-GluCTC	7152	6646	6593	322	158	1257	10354.9376220562	29732.1613363948	12603.0820070542	3830.18826416334	7196.22803079953	2395.59532454987	17563.3936551684	4474.00387317091	1.97293322350478	0.00235131322565207	0.0946828640610345	UP	ENST00000297135	ENSG00000164597	COG5
trf5-GluCTC	7152	6646	6593	322	158	1257	10354.9376220562	29732.1613363948	12603.0820070542	3830.18826416334	7196.22803079953	2395.59532454987	17563.3936551684	4474.00387317091	1.97293322350478	0.00235131322565207	0.0946828640610345	UP	ENST00000396399	ENSG00000186417	GLDN
trf5-GluCTC	7152	6646	6593	322	158	1257	10354.9376220562	29732.1613363948	12603.0820070542	3830.18826416334	7196.22803079953	2395.59532454987	17563.3936551684	4474.00387317091	1.97293322350478	0.00235131322565207	0.0946828640610345	UP	ENST00000415383	ENSG00000155229	MMS19
trf5-GluCTC	7152	6646	6593	322	158	1257	10354.9376220562	29732.1613363948	12603.0820070542	3830.18826416334	7196.22803079953	2395.59532454987	17563.3936551684	4474.00387317091	1.97293322350478	0.00235131322565207	0.0946828640610345	UP	ENST00000235180	ENSG00000116544	DLGAP3
trf5-GluCTC	7152	6646	6593	322	158	1257	10354.9376220562	29732.1613363948	12603.0820070542	3830.18826416334	7196.22803079953	2395.59532454987	17563.3936551684	4474.00387317091	1.97293322350478	0.00235131322565207	0.0946828640610345	UP	ENST00000367521	ENSG00000198756	COLGALT2
trf5-GluCTC	7152	6646	6593	322	158	1257	10354.9376220562	29732.1613363948	12603.0820070542	3830.18826416334	7196.22803079953	2395.59532454987	17563.3936551684	4474.00387317091	1.97293322350478	0.00235131322565207	0.0946828640610345	UP	ENST00000511307	ENSG00000169247	SH3TC2
trf5-GluCTC	7152	6646	6593	322	158	1257	10354.9376220562	29732.1613363948	12603.0820070542	3830.18826416334	7196.22803079953	2395.59532454987	17563.3936551684	4474.00387317091	1.97293322350478	0.00235131322565207	0.0946828640610345	UP	ENST00000546531	ENSG00000181929	PRKAG1
trf5-GluCTC	7152	6646	6593	322	158	1257	10354.9376220562	29732.1613363948	12603.0820070542	3830.18826416334	7196.22803079953	2395.59532454987	17563.3936551684	4474.00387317091	1.97293322350478	0.00235131322565207	0.0946828640610345	UP	ENST00000400613	ENSG00000188959	C9orf152
trf5-GluCTC	7152	6646	6593	322	158	1257	10354.9376220562	29732.1613363948	12603.0820070542	3830.18826416334	7196.22803079953	2395.59532454987	17563.3936551684	4474.00387317091	1.97293322350478	0.00235131322565207	0.0946828640610345	UP	ENST00000425753	ENSG00000104522	TSTA3
trf5-GluCTC	7152	6646	6593	322	158	1257	10354.9376220562	29732.1613363948	12603.0820070542	3830.18826416334	7196.22803079953	2395.59532454987	17563.3936551684	4474.00387317091	1.97293322350478	0.00235131322565207	0.0946828640610345	UP	ENST00000286918	ENSG00000156381	ANKRD9
trf5-GluCTC	7152	6646	6593	322	158	1257	10354.9376220562	29732.1613363948	12603.0820070542	3830.18826416334	7196.22803079953	2395.59532454987	17563.3936551684	4474.00387317091	1.97293322350478	0.00235131322565207	0.0946828640610345	UP	ENST00000437275	ENSG00000185252	ZNF74
trf5-GluCTC	7152	6646	6593	322	158	1257	10354.9376220562	29732.1613363948	12603.0820070542	3830.18826416334	7196.22803079953	2395.59532454987	17563.3936551684	4474.00387317091	1.97293322350478	0.00235131322565207	0.0946828640610345	UP	ENST00000275493	ENSG00000146648	EGFR
trf5-GluCTC	7152	6646	6593	322	158	1257	10354.9376220562	29732.1613363948	12603.0820070542	3830.18826416334	7196.22803079953	2395.59532454987	17563.3936551684	4474.00387317091	1.97293322350478	0.00235131322565207	0.0946828640610345	UP	ENST00000535230	ENSG00000126838	PZP
trf5-GluCTC	7152	6646	6593	322	158	1257	10354.9376220562	29732.1613363948	12603.0820070542	3830.18826416334	7196.22803079953	2395.59532454987	17563.3936551684	4474.00387317091	1.97293322350478	0.00235131322565207	0.0946828640610345	UP	ENST00000278426	ENSG00000149150	SLC43A1
trf5-GluCTC	7152	6646	6593	322	158	1257	10354.9376220562	29732.1613363948	12603.0820070542	3830.18826416334	7196.22803079953	2395.59532454987	17563.3936551684	4474.00387317091	1.97293322350478	0.00235131322565207	0.0946828640610345	UP	ENST00000613079	ENSG00000166897	ELFN2
trf5-GluCTC	7152	6646	6593	322	158	1257	10354.9376220562	29732.1613363948	12603.0820070542	3830.18826416334	7196.22803079953	2395.59532454987	17563.3936551684	4474.00387317091	1.97293322350478	0.00235131322565207	0.0946828640610345	UP	ENST00000404907	ENSG00000163531	NFASC
trf5-GluCTC	7152	6646	6593	322	158	1257	10354.9376220562	29732.1613363948	12603.0820070542	3830.18826416334	7196.22803079953	2395.59532454987	17563.3936551684	4474.00387317091	1.97293322350478	0.00235131322565207	0.0946828640610345	UP	ENST00000529861	ENSG00000103811	CTSH
trf5-GluCTC	7152	6646	6593	322	158	1257	10354.9376220562	29732.1613363948	12603.0820070542	3830.18826416334	7196.22803079953	2395.59532454987	17563.3936551684	4474.00387317091	1.97293322350478	0.00235131322565207	0.0946828640610345	UP	ENST00000288462	ENSG00000157653	C9orf43
trf5-GluCTC	7152	6646	6593	322	158	1257	10354.9376220562	29732.1613363948	12603.0820070542	3830.18826416334	7196.22803079953	2395.59532454987	17563.3936551684	4474.00387317091	1.97293322350478	0.00235131322565207	0.0946828640610345	UP	ENST00000361265	ENSG00000129474	AJUBA
trf5-GluCTC	7152	6646	6593	322	158	1257	10354.9376220562	29732.1613363948	12603.0820070542	3830.18826416334	7196.22803079953	2395.59532454987	17563.3936551684	4474.00387317091	1.97293322350478	0.00235131322565207	0.0946828640610345	UP	ENST00000515820	ENSG00000163623	NKX6-1
trf5-GluCTC	7152	6646	6593	322	158	1257	10354.9376220562	29732.1613363948	12603.0820070542	3830.18826416334	7196.22803079953	2395.59532454987	17563.3936551684	4474.00387317091	1.97293322350478	0.00235131322565207	0.0946828640610345	UP	ENST00000358157	ENSG00000213694	S1PR3
trf5-GluCTC	7152	6646	6593	322	158	1257	10354.9376220562	29732.1613363948	12603.0820070542	3830.18826416334	7196.22803079953	2395.59532454987	17563.3936551684	4474.00387317091	1.97293322350478	0.00235131322565207	0.0946828640610345	UP	ENST00000442597	ENSG00000172113	NME6
trf5-GluCTC	7152	6646	6593	322	158	1257	10354.9376220562	29732.1613363948	12603.0820070542	3830.18826416334	7196.22803079953	2395.59532454987	17563.3936551684	4474.00387317091	1.97293322350478	0.00235131322565207	0.0946828640610345	UP	ENST00000409138	ENSG00000134222	PSRC1
trf5-GluCTC	7152	6646	6593	322	158	1257	10354.9376220562	29732.1613363948	12603.0820070542	3830.18826416334	7196.22803079953	2395.59532454987	17563.3936551684	4474.00387317091	1.97293322350478	0.00235131322565207	0.0946828640610345	UP	ENST00000487270	ENSG00000182185	RAD51B
trf5-GluCTC	7152	6646	6593	322	158	1257	10354.9376220562	29732.1613363948	12603.0820070542	3830.18826416334	7196.22803079953	2395.59532454987	17563.3936551684	4474.00387317091	1.97293322350478	0.00235131322565207	0.0946828640610345	UP	ENST00000396420	ENSG00000085998	POMGNT1
trf5-GluCTC	7152	6646	6593	322	158	1257	10354.9376220562	29732.1613363948	12603.0820070542	3830.18826416334	7196.22803079953	2395.59532454987	17563.3936551684	4474.00387317091	1.97293322350478	0.00235131322565207	0.0946828640610345	UP	ENST00000537064	ENSG00000177084	POLE
trf5-GluCTC	7152	6646	6593	322	158	1257	10354.9376220562	29732.1613363948	12603.0820070542	3830.18826416334	7196.22803079953	2395.59532454987	17563.3936551684	4474.00387317091	1.97293322350478	0.00235131322565207	0.0946828640610345	UP	ENST00000334538	ENSG00000186866	POFUT2
trf5-GluCTC	7152	6646	6593	322	158	1257	10354.9376220562	29732.1613363948	12603.0820070542	3830.18826416334	7196.22803079953	2395.59532454987	17563.3936551684	4474.00387317091	1.97293322350478	0.00235131322565207	0.0946828640610345	UP	ENST00000531526	ENSG00000165905	GYLTL1B
trf5-GluCTC	7152	6646	6593	322	158	1257	10354.9376220562	29732.1613363948	12603.0820070542	3830.18826416334	7196.22803079953	2395.59532454987	17563.3936551684	4474.00387317091	1.97293322350478	0.00235131322565207	0.0946828640610345	UP	ENST00000526757	ENSG00000166444	ST5
trf5-GluCTC	7152	6646	6593	322	158	1257	10354.9376220562	29732.1613363948	12603.0820070542	3830.18826416334	7196.22803079953	2395.59532454987	17563.3936551684	4474.00387317091	1.97293322350478	0.00235131322565207	0.0946828640610345	UP	ENST00000531270	ENSG00000154237	LRRK1
trf5-GluCTC	7152	6646	6593	322	158	1257	10354.9376220562	29732.1613363948	12603.0820070542	3830.18826416334	7196.22803079953	2395.59532454987	17563.3936551684	4474.00387317091	1.97293322350478	0.00235131322565207	0.0946828640610345	UP	ENST00000545621	ENSG00000256269	HMBS
trf5-GluCTC	7152	6646	6593	322	158	1257	10354.9376220562	29732.1613363948	12603.0820070542	3830.18826416334	7196.22803079953	2395.59532454987	17563.3936551684	4474.00387317091	1.97293322350478	0.00235131322565207	0.0946828640610345	UP	ENST00000370995	ENSG00000142864	SERBP1
trf5-GluCTC	7152	6646	6593	322	158	1257	10354.9376220562	29732.1613363948	12603.0820070542	3830.18826416334	7196.22803079953	2395.59532454987	17563.3936551684	4474.00387317091	1.97293322350478	0.00235131322565207	0.0946828640610345	UP	ENST00000397325	ENSG00000182870	GALNT9
trf5-GluCTC	7152	6646	6593	322	158	1257	10354.9376220562	29732.1613363948	12603.0820070542	3830.18826416334	7196.22803079953	2395.59532454987	17563.3936551684	4474.00387317091	1.97293322350478	0.00235131322565207	0.0946828640610345	UP	ENST00000454011	ENSG00000067560	RHOA
trf5-GluCTC	7152	6646	6593	322	158	1257	10354.9376220562	29732.1613363948	12603.0820070542	3830.18826416334	7196.22803079953	2395.59532454987	17563.3936551684	4474.00387317091	1.97293322350478	0.00235131322565207	0.0946828640610345	UP	ENST00000562462	ENSG00000102901	CENPT
trf5-GluCTC	7152	6646	6593	322	158	1257	10354.9376220562	29732.1613363948	12603.0820070542	3830.18826416334	7196.22803079953	2395.59532454987	17563.3936551684	4474.00387317091	1.97293322350478	0.00235131322565207	0.0946828640610345	UP	ENST00000518641	ENSG00000184647	PRSS55
trf5-GluCTC	7152	6646	6593	322	158	1257	10354.9376220562	29732.1613363948	12603.0820070542	3830.18826416334	7196.22803079953	2395.59532454987	17563.3936551684	4474.00387317091	1.97293322350478	0.00235131322565207	0.0946828640610345	UP	ENST00000367324	ENSG00000081277	PKP1
trf5-GluCTC	7152	6646	6593	322	158	1257	10354.9376220562	29732.1613363948	12603.0820070542	3830.18826416334	7196.22803079953	2395.59532454987	17563.3936551684	4474.00387317091	1.97293322350478	0.00235131322565207	0.0946828640610345	UP	ENST00000291041	ENSG00000159792	PSKH1
trf5-GluCTC	7152	6646	6593	322	158	1257	10354.9376220562	29732.1613363948	12603.0820070542	3830.18826416334	7196.22803079953	2395.59532454987	17563.3936551684	4474.00387317091	1.97293322350478	0.00235131322565207	0.0946828640610345	UP	ENST00000492084	ENSG00000204427	ABHD16A
trf5-GluCTC	7152	6646	6593	322	158	1257	10354.9376220562	29732.1613363948	12603.0820070542	3830.18826416334	7196.22803079953	2395.59532454987	17563.3936551684	4474.00387317091	1.97293322350478	0.00235131322565207	0.0946828640610345	UP	ENST00000570047	ENSG00000102893	PHKB
trf5-GluCTC	7152	6646	6593	322	158	1257	10354.9376220562	29732.1613363948	12603.0820070542	3830.18826416334	7196.22803079953	2395.59532454987	17563.3936551684	4474.00387317091	1.97293322350478	0.00235131322565207	0.0946828640610345	UP	ENST00000253363	ENSG00000131051	RBM39
trf5-GluCTC	7152	6646	6593	322	158	1257	10354.9376220562	29732.1613363948	12603.0820070542	3830.18826416334	7196.22803079953	2395.59532454987	17563.3936551684	4474.00387317091	1.97293322350478	0.00235131322565207	0.0946828640610345	UP	ENST00000310331	ENSG00000243056	EIF4EBP3
trf5-GluCTC	7152	6646	6593	322	158	1257	10354.9376220562	29732.1613363948	12603.0820070542	3830.18826416334	7196.22803079953	2395.59532454987	17563.3936551684	4474.00387317091	1.97293322350478	0.00235131322565207	0.0946828640610345	UP	ENST00000565644	ENSG00000103257	SLC7A5
trf5-GluCTC	7152	6646	6593	322	158	1257	10354.9376220562	29732.1613363948	12603.0820070542	3830.18826416334	7196.22803079953	2395.59532454987	17563.3936551684	4474.00387317091	1.97293322350478	0.00235131322565207	0.0946828640610345	UP	ENST00000317336	ENSG00000122417	ODF2L
trf5-GluCTC	7152	6646	6593	322	158	1257	10354.9376220562	29732.1613363948	12603.0820070542	3830.18826416334	7196.22803079953	2395.59532454987	17563.3936551684	4474.00387317091	1.97293322350478	0.00235131322565207	0.0946828640610345	UP	ENST00000622220	ENSG00000135119	RNFT2
trf5-GluCTC	7152	6646	6593	322	158	1257	10354.9376220562	29732.1613363948	12603.0820070542	3830.18826416334	7196.22803079953	2395.59532454987	17563.3936551684	4474.00387317091	1.97293322350478	0.00235131322565207	0.0946828640610345	UP	ENST00000429175	ENSG00000151702	FLI1
trf5-GluCTC	7152	6646	6593	322	158	1257	10354.9376220562	29732.1613363948	12603.0820070542	3830.18826416334	7196.22803079953	2395.59532454987	17563.3936551684	4474.00387317091	1.97293322350478	0.00235131322565207	0.0946828640610345	UP	ENST00000289577	ENSG00000158604	TMED4
trf5-GluCTC	7152	6646	6593	322	158	1257	10354.9376220562	29732.1613363948	12603.0820070542	3830.18826416334	7196.22803079953	2395.59532454987	17563.3936551684	4474.00387317091	1.97293322350478	0.00235131322565207	0.0946828640610345	UP	ENST00000372220	ENSG00000130714	POMT1
trf5-GluCTC	7152	6646	6593	322	158	1257	10354.9376220562	29732.1613363948	12603.0820070542	3830.18826416334	7196.22803079953	2395.59532454987	17563.3936551684	4474.00387317091	1.97293322350478	0.00235131322565207	0.0946828640610345	UP	ENST00000373367	ENSG00000102383	ZDHHC15
trf5-GluCTC	7152	6646	6593	322	158	1257	10354.9376220562	29732.1613363948	12603.0820070542	3830.18826416334	7196.22803079953	2395.59532454987	17563.3936551684	4474.00387317091	1.97293322350478	0.00235131322565207	0.0946828640610345	UP	ENST00000439649	ENSG00000151892	GFRA1
trf5-GluCTC	7152	6646	6593	322	158	1257	10354.9376220562	29732.1613363948	12603.0820070542	3830.18826416334	7196.22803079953	2395.59532454987	17563.3936551684	4474.00387317091	1.97293322350478	0.00235131322565207	0.0946828640610345	UP	ENST00000616704	ENSG00000158711	ELK4
trf5-GluCTC	7152	6646	6593	322	158	1257	10354.9376220562	29732.1613363948	12603.0820070542	3830.18826416334	7196.22803079953	2395.59532454987	17563.3936551684	4474.00387317091	1.97293322350478	0.00235131322565207	0.0946828640610345	UP	ENST00000442028	ENSG00000150967	ABCB9
trf5-GluCTC	7152	6646	6593	322	158	1257	10354.9376220562	29732.1613363948	12603.0820070542	3830.18826416334	7196.22803079953	2395.59532454987	17563.3936551684	4474.00387317091	1.97293322350478	0.00235131322565207	0.0946828640610345	UP	ENST00000418431	ENSG00000172113	NME6
trf5-GluCTC	7152	6646	6593	322	158	1257	10354.9376220562	29732.1613363948	12603.0820070542	3830.18826416334	7196.22803079953	2395.59532454987	17563.3936551684	4474.00387317091	1.97293322350478	0.00235131322565207	0.0946828640610345	UP	ENST00000273960	ENSG00000138642	HERC6
trf5-GluCTC	7152	6646	6593	322	158	1257	10354.9376220562	29732.1613363948	12603.0820070542	3830.18826416334	7196.22803079953	2395.59532454987	17563.3936551684	4474.00387317091	1.97293322350478	0.00235131322565207	0.0946828640610345	UP	ENST00000399075	ENSG00000164096	C4orf3
trf5-GluCTC	7152	6646	6593	322	158	1257	10354.9376220562	29732.1613363948	12603.0820070542	3830.18826416334	7196.22803079953	2395.59532454987	17563.3936551684	4474.00387317091	1.97293322350478	0.00235131322565207	0.0946828640610345	UP	ENST00000448552	ENSG00000168802	CHTF8
trf5-GluCTC	7152	6646	6593	322	158	1257	10354.9376220562	29732.1613363948	12603.0820070542	3830.18826416334	7196.22803079953	2395.59532454987	17563.3936551684	4474.00387317091	1.97293322350478	0.00235131322565207	0.0946828640610345	UP	ENST00000532463	ENSG00000198561	CTNND1
trf5-GluCTC	7152	6646	6593	322	158	1257	10354.9376220562	29732.1613363948	12603.0820070542	3830.18826416334	7196.22803079953	2395.59532454987	17563.3936551684	4474.00387317091	1.97293322350478	0.00235131322565207	0.0946828640610345	UP	ENST00000422782	ENSG00000168288	MMADHC
trf5-GluCTC	7152	6646	6593	322	158	1257	10354.9376220562	29732.1613363948	12603.0820070542	3830.18826416334	7196.22803079953	2395.59532454987	17563.3936551684	4474.00387317091	1.97293322350478	0.00235131322565207	0.0946828640610345	UP	ENST00000369208	ENSG00000112246	SIM1
trf5-GluCTC	7152	6646	6593	322	158	1257	10354.9376220562	29732.1613363948	12603.0820070542	3830.18826416334	7196.22803079953	2395.59532454987	17563.3936551684	4474.00387317091	1.97293322350478	0.00235131322565207	0.0946828640610345	UP	ENST00000318024	ENSG00000006611	USH1C
trf5-GluCTC	7152	6646	6593	322	158	1257	10354.9376220562	29732.1613363948	12603.0820070542	3830.18826416334	7196.22803079953	2395.59532454987	17563.3936551684	4474.00387317091	1.97293322350478	0.00235131322565207	0.0946828640610345	UP	ENST00000523619	ENSG00000156011	PSD3
trf5-GluCTC	7152	6646	6593	322	158	1257	10354.9376220562	29732.1613363948	12603.0820070542	3830.18826416334	7196.22803079953	2395.59532454987	17563.3936551684	4474.00387317091	1.97293322350478	0.00235131322565207	0.0946828640610345	UP	ENST00000056233	ENSG00000050344	NFE2L3
trf5-GluCTC	7152	6646	6593	322	158	1257	10354.9376220562	29732.1613363948	12603.0820070542	3830.18826416334	7196.22803079953	2395.59532454987	17563.3936551684	4474.00387317091	1.97293322350478	0.00235131322565207	0.0946828640610345	UP	ENST00000489591	ENSG00000141756	FKBP10
trf5-GluCTC	7152	6646	6593	322	158	1257	10354.9376220562	29732.1613363948	12603.0820070542	3830.18826416334	7196.22803079953	2395.59532454987	17563.3936551684	4474.00387317091	1.97293322350478	0.00235131322565207	0.0946828640610345	UP	ENST00000519701	ENSG00000104218	CSPP1
trf5-GluCTC	7152	6646	6593	322	158	1257	10354.9376220562	29732.1613363948	12603.0820070542	3830.18826416334	7196.22803079953	2395.59532454987	17563.3936551684	4474.00387317091	1.97293322350478	0.00235131322565207	0.0946828640610345	UP	ENST00000344138	ENSG00000100351	GRAP2
trf5-GluCTC	7152	6646	6593	322	158	1257	10354.9376220562	29732.1613363948	12603.0820070542	3830.18826416334	7196.22803079953	2395.59532454987	17563.3936551684	4474.00387317091	1.97293322350478	0.00235131322565207	0.0946828640610345	UP	ENST00000457894	ENSG00000165175	MID1IP1
trf5-GluCTC	7152	6646	6593	322	158	1257	10354.9376220562	29732.1613363948	12603.0820070542	3830.18826416334	7196.22803079953	2395.59532454987	17563.3936551684	4474.00387317091	1.97293322350478	0.00235131322565207	0.0946828640610345	UP	ENST00000512593	ENSG00000131183	SLC34A1
trf5-GluCTC	7152	6646	6593	322	158	1257	10354.9376220562	29732.1613363948	12603.0820070542	3830.18826416334	7196.22803079953	2395.59532454987	17563.3936551684	4474.00387317091	1.97293322350478	0.00235131322565207	0.0946828640610345	UP	ENST00000369519	ENSG00000203867	RBM20
trf5-GluCTC	7152	6646	6593	322	158	1257	10354.9376220562	29732.1613363948	12603.0820070542	3830.18826416334	7196.22803079953	2395.59532454987	17563.3936551684	4474.00387317091	1.97293322350478	0.00235131322565207	0.0946828640610345	UP	ENST00000410080	ENSG00000196504	PRPF40A
trf5-GluCTC	7152	6646	6593	322	158	1257	10354.9376220562	29732.1613363948	12603.0820070542	3830.18826416334	7196.22803079953	2395.59532454987	17563.3936551684	4474.00387317091	1.97293322350478	0.00235131322565207	0.0946828640610345	UP	ENST00000369089	ENSG00000057657	PRDM1
trf5-GluCTC	7152	6646	6593	322	158	1257	10354.9376220562	29732.1613363948	12603.0820070542	3830.18826416334	7196.22803079953	2395.59532454987	17563.3936551684	4474.00387317091	1.97293322350478	0.00235131322565207	0.0946828640610345	UP	ENST00000265626	ENSG00000124225	PMEPA1
trf5-GluCTC	7152	6646	6593	322	158	1257	10354.9376220562	29732.1613363948	12603.0820070542	3830.18826416334	7196.22803079953	2395.59532454987	17563.3936551684	4474.00387317091	1.97293322350478	0.00235131322565207	0.0946828640610345	UP	ENST00000310544	ENSG00000173868	PHOSPHO1
trf5-GluCTC	7152	6646	6593	322	158	1257	10354.9376220562	29732.1613363948	12603.0820070542	3830.18826416334	7196.22803079953	2395.59532454987	17563.3936551684	4474.00387317091	1.97293322350478	0.00235131322565207	0.0946828640610345	UP	ENST00000355329	ENSG00000139714	MORN3
trf5-GluCTC	7152	6646	6593	322	158	1257	10354.9376220562	29732.1613363948	12603.0820070542	3830.18826416334	7196.22803079953	2395.59532454987	17563.3936551684	4474.00387317091	1.97293322350478	0.00235131322565207	0.0946828640610345	UP	ENST00000413209	ENSG00000186575	NF2
trf5-GluCTC	7152	6646	6593	322	158	1257	10354.9376220562	29732.1613363948	12603.0820070542	3830.18826416334	7196.22803079953	2395.59532454987	17563.3936551684	4474.00387317091	1.97293322350478	0.00235131322565207	0.0946828640610345	UP	ENST00000435607	ENSG00000007314	SCN4A
trf5-GluCTC	7152	6646	6593	322	158	1257	10354.9376220562	29732.1613363948	12603.0820070542	3830.18826416334	7196.22803079953	2395.59532454987	17563.3936551684	4474.00387317091	1.97293322350478	0.00235131322565207	0.0946828640610345	UP	ENST00000172229	ENSG00000064300	NGFR
trf5-GluCTC	7152	6646	6593	322	158	1257	10354.9376220562	29732.1613363948	12603.0820070542	3830.18826416334	7196.22803079953	2395.59532454987	17563.3936551684	4474.00387317091	1.97293322350478	0.00235131322565207	0.0946828640610345	UP	ENST00000619366	ENSG00000151952	TMEM132D
trf5-GluCTC	7152	6646	6593	322	158	1257	10354.9376220562	29732.1613363948	12603.0820070542	3830.18826416334	7196.22803079953	2395.59532454987	17563.3936551684	4474.00387317091	1.97293322350478	0.00235131322565207	0.0946828640610345	UP	ENST00000621946	ENSG00000162267	ITIH3
trf5-GluCTC	7152	6646	6593	322	158	1257	10354.9376220562	29732.1613363948	12603.0820070542	3830.18826416334	7196.22803079953	2395.59532454987	17563.3936551684	4474.00387317091	1.97293322350478	0.00235131322565207	0.0946828640610345	UP	ENST00000319622	ENSG00000067225	PKM
trf5-GluCTC	7152	6646	6593	322	158	1257	10354.9376220562	29732.1613363948	12603.0820070542	3830.18826416334	7196.22803079953	2395.59532454987	17563.3936551684	4474.00387317091	1.97293322350478	0.00235131322565207	0.0946828640610345	UP	ENST00000264346	ENSG00000138642	HERC6
trf5-GluCTC	7152	6646	6593	322	158	1257	10354.9376220562	29732.1613363948	12603.0820070542	3830.18826416334	7196.22803079953	2395.59532454987	17563.3936551684	4474.00387317091	1.97293322350478	0.00235131322565207	0.0946828640610345	UP	ENST00000370460	ENSG00000155966	AFF2
trf5-GluCTC	7152	6646	6593	322	158	1257	10354.9376220562	29732.1613363948	12603.0820070542	3830.18826416334	7196.22803079953	2395.59532454987	17563.3936551684	4474.00387317091	1.97293322350478	0.00235131322565207	0.0946828640610345	UP	ENST00000526413	ENSG00000182134	TDRKH
trf5-GluCTC	7152	6646	6593	322	158	1257	10354.9376220562	29732.1613363948	12603.0820070542	3830.18826416334	7196.22803079953	2395.59532454987	17563.3936551684	4474.00387317091	1.97293322350478	0.00235131322565207	0.0946828640610345	UP	ENST00000265245	ENSG00000041802	LSG1
trf5-GluCTC	7152	6646	6593	322	158	1257	10354.9376220562	29732.1613363948	12603.0820070542	3830.18826416334	7196.22803079953	2395.59532454987	17563.3936551684	4474.00387317091	1.97293322350478	0.00235131322565207	0.0946828640610345	UP	ENST00000482371	ENSG00000075790	BCAP29
trf5-GluCTC	7152	6646	6593	322	158	1257	10354.9376220562	29732.1613363948	12603.0820070542	3830.18826416334	7196.22803079953	2395.59532454987	17563.3936551684	4474.00387317091	1.97293322350478	0.00235131322565207	0.0946828640610345	UP	ENST00000369909	ENSG00000134222	PSRC1
trf5-GluCTC	7152	6646	6593	322	158	1257	10354.9376220562	29732.1613363948	12603.0820070542	3830.18826416334	7196.22803079953	2395.59532454987	17563.3936551684	4474.00387317091	1.97293322350478	0.00235131322565207	0.0946828640610345	UP	ENST00000429762	ENSG00000100987	VSX1
trf5-GluCTC	7152	6646	6593	322	158	1257	10354.9376220562	29732.1613363948	12603.0820070542	3830.18826416334	7196.22803079953	2395.59532454987	17563.3936551684	4474.00387317091	1.97293322350478	0.00235131322565207	0.0946828640610345	UP	ENST00000420027	ENSG00000244687	UBE2V1
trf5-GluCTC	7152	6646	6593	322	158	1257	10354.9376220562	29732.1613363948	12603.0820070542	3830.18826416334	7196.22803079953	2395.59532454987	17563.3936551684	4474.00387317091	1.97293322350478	0.00235131322565207	0.0946828640610345	UP	ENST00000263384	ENSG00000105058	FAM32A
trf5-GluCTC	7152	6646	6593	322	158	1257	10354.9376220562	29732.1613363948	12603.0820070542	3830.18826416334	7196.22803079953	2395.59532454987	17563.3936551684	4474.00387317091	1.97293322350478	0.00235131322565207	0.0946828640610345	UP	ENST00000369501	ENSG00000118432	CNR1
trf5-GluCTC	7152	6646	6593	322	158	1257	10354.9376220562	29732.1613363948	12603.0820070542	3830.18826416334	7196.22803079953	2395.59532454987	17563.3936551684	4474.00387317091	1.97293322350478	0.00235131322565207	0.0946828640610345	UP	ENST00000273179	ENSG00000144677	CTDSPL
trf5-GluCTC	7152	6646	6593	322	158	1257	10354.9376220562	29732.1613363948	12603.0820070542	3830.18826416334	7196.22803079953	2395.59532454987	17563.3936551684	4474.00387317091	1.97293322350478	0.00235131322565207	0.0946828640610345	UP	ENST00000442448	ENSG00000157554	ERG
trf5-GluCTC	7152	6646	6593	322	158	1257	10354.9376220562	29732.1613363948	12603.0820070542	3830.18826416334	7196.22803079953	2395.59532454987	17563.3936551684	4474.00387317091	1.97293322350478	0.00235131322565207	0.0946828640610345	UP	ENST00000391865	ENSG00000143774	GUK1
trf5-GluCTC	7152	6646	6593	322	158	1257	10354.9376220562	29732.1613363948	12603.0820070542	3830.18826416334	7196.22803079953	2395.59532454987	17563.3936551684	4474.00387317091	1.97293322350478	0.00235131322565207	0.0946828640610345	UP	ENST00000528572	ENSG00000187479	C11orf96
trf5-GluCTC	7152	6646	6593	322	158	1257	10354.9376220562	29732.1613363948	12603.0820070542	3830.18826416334	7196.22803079953	2395.59532454987	17563.3936551684	4474.00387317091	1.97293322350478	0.00235131322565207	0.0946828640610345	UP	ENST00000425042	ENSG00000167861	HID1
trf5-GluCTC	7152	6646	6593	322	158	1257	10354.9376220562	29732.1613363948	12603.0820070542	3830.18826416334	7196.22803079953	2395.59532454987	17563.3936551684	4474.00387317091	1.97293322350478	0.00235131322565207	0.0946828640610345	UP	ENST00000404970	ENSG00000220205	VAMP2
trf5-GluCTC	7152	6646	6593	322	158	1257	10354.9376220562	29732.1613363948	12603.0820070542	3830.18826416334	7196.22803079953	2395.59532454987	17563.3936551684	4474.00387317091	1.97293322350478	0.00235131322565207	0.0946828640610345	UP	ENST00000495421	ENSG00000132768	DPH2
trf5-GluCTC	7152	6646	6593	322	158	1257	10354.9376220562	29732.1613363948	12603.0820070542	3830.18826416334	7196.22803079953	2395.59532454987	17563.3936551684	4474.00387317091	1.97293322350478	0.00235131322565207	0.0946828640610345	UP	ENST00000609104	ENSG00000148429	USP6NL
trf5-GluCTC	7152	6646	6593	322	158	1257	10354.9376220562	29732.1613363948	12603.0820070542	3830.18826416334	7196.22803079953	2395.59532454987	17563.3936551684	4474.00387317091	1.97293322350478	0.00235131322565207	0.0946828640610345	UP	ENST00000260197	ENSG00000137642	SORL1
trf5-GluCTC	7152	6646	6593	322	158	1257	10354.9376220562	29732.1613363948	12603.0820070542	3830.18826416334	7196.22803079953	2395.59532454987	17563.3936551684	4474.00387317091	1.97293322350478	0.00235131322565207	0.0946828640610345	UP	ENST00000345114	ENSG00000009950	MLXIPL
trf5-GluCTC	7152	6646	6593	322	158	1257	10354.9376220562	29732.1613363948	12603.0820070542	3830.18826416334	7196.22803079953	2395.59532454987	17563.3936551684	4474.00387317091	1.97293322350478	0.00235131322565207	0.0946828640610345	UP	ENST00000619888	ENSG00000149090	PAMR1
trf5-GluCTC	7152	6646	6593	322	158	1257	10354.9376220562	29732.1613363948	12603.0820070542	3830.18826416334	7196.22803079953	2395.59532454987	17563.3936551684	4474.00387317091	1.97293322350478	0.00235131322565207	0.0946828640610345	UP	ENST00000198939	ENSG00000085872	CHERP
trf5-GluCTC	7152	6646	6593	322	158	1257	10354.9376220562	29732.1613363948	12603.0820070542	3830.18826416334	7196.22803079953	2395.59532454987	17563.3936551684	4474.00387317091	1.97293322350478	0.00235131322565207	0.0946828640610345	UP	ENST00000369096	ENSG00000057657	PRDM1
trf5-GluCTC	7152	6646	6593	322	158	1257	10354.9376220562	29732.1613363948	12603.0820070542	3830.18826416334	7196.22803079953	2395.59532454987	17563.3936551684	4474.00387317091	1.97293322350478	0.00235131322565207	0.0946828640610345	UP	ENST00000578205	ENSG00000126858	RHOT1
trf5-GluCTC	7152	6646	6593	322	158	1257	10354.9376220562	29732.1613363948	12603.0820070542	3830.18826416334	7196.22803079953	2395.59532454987	17563.3936551684	4474.00387317091	1.97293322350478	0.00235131322565207	0.0946828640610345	UP	ENST00000594671	ENSG00000142002	DPP9
trf5-GluCTC	7152	6646	6593	322	158	1257	10354.9376220562	29732.1613363948	12603.0820070542	3830.18826416334	7196.22803079953	2395.59532454987	17563.3936551684	4474.00387317091	1.97293322350478	0.00235131322565207	0.0946828640610345	UP	ENST00000366718	ENSG00000143774	GUK1
trf5-GluCTC	7152	6646	6593	322	158	1257	10354.9376220562	29732.1613363948	12603.0820070542	3830.18826416334	7196.22803079953	2395.59532454987	17563.3936551684	4474.00387317091	1.97293322350478	0.00235131322565207	0.0946828640610345	UP	ENST00000334218	ENSG00000143776	CDC42BPA
trf5-GluCTC	7152	6646	6593	322	158	1257	10354.9376220562	29732.1613363948	12603.0820070542	3830.18826416334	7196.22803079953	2395.59532454987	17563.3936551684	4474.00387317091	1.97293322350478	0.00235131322565207	0.0946828640610345	UP	ENST00000551869	ENSG00000183484	GPR132
trf5-GluCTC	7152	6646	6593	322	158	1257	10354.9376220562	29732.1613363948	12603.0820070542	3830.18826416334	7196.22803079953	2395.59532454987	17563.3936551684	4474.00387317091	1.97293322350478	0.00235131322565207	0.0946828640610345	UP	ENST00000488727	ENSG00000136280	CCM2
trf5-GluCTC	7152	6646	6593	322	158	1257	10354.9376220562	29732.1613363948	12603.0820070542	3830.18826416334	7196.22803079953	2395.59532454987	17563.3936551684	4474.00387317091	1.97293322350478	0.00235131322565207	0.0946828640610345	UP	ENST00000475969	ENSG00000169598	DFFB
trf5-GluCTC	7152	6646	6593	322	158	1257	10354.9376220562	29732.1613363948	12603.0820070542	3830.18826416334	7196.22803079953	2395.59532454987	17563.3936551684	4474.00387317091	1.97293322350478	0.00235131322565207	0.0946828640610345	UP	ENST00000544898	ENSG00000166548	TK2
trf5-GluCTC	7152	6646	6593	322	158	1257	10354.9376220562	29732.1613363948	12603.0820070542	3830.18826416334	7196.22803079953	2395.59532454987	17563.3936551684	4474.00387317091	1.97293322350478	0.00235131322565207	0.0946828640610345	UP	ENST00000376590	ENSG00000177000	MTHFR
trf5-GluCTC	7152	6646	6593	322	158	1257	10354.9376220562	29732.1613363948	12603.0820070542	3830.18826416334	7196.22803079953	2395.59532454987	17563.3936551684	4474.00387317091	1.97293322350478	0.00235131322565207	0.0946828640610345	UP	ENST00000367474	ENSG00000203727	SAMD5
trf5-GluCTC	7152	6646	6593	322	158	1257	10354.9376220562	29732.1613363948	12603.0820070542	3830.18826416334	7196.22803079953	2395.59532454987	17563.3936551684	4474.00387317091	1.97293322350478	0.00235131322565207	0.0946828640610345	UP	ENST00000340339	ENSG00000159618	ADGRG5
trf5-GluCTC	7152	6646	6593	322	158	1257	10354.9376220562	29732.1613363948	12603.0820070542	3830.18826416334	7196.22803079953	2395.59532454987	17563.3936551684	4474.00387317091	1.97293322350478	0.00235131322565207	0.0946828640610345	UP	ENST00000438863	ENSG00000004866	ST7
trf5-GluCTC	7152	6646	6593	322	158	1257	10354.9376220562	29732.1613363948	12603.0820070542	3830.18826416334	7196.22803079953	2395.59532454987	17563.3936551684	4474.00387317091	1.97293322350478	0.00235131322565207	0.0946828640610345	UP	ENST00000270800	ENSG00000142677	IL22RA1
trf5-GluCTC	7152	6646	6593	322	158	1257	10354.9376220562	29732.1613363948	12603.0820070542	3830.18826416334	7196.22803079953	2395.59532454987	17563.3936551684	4474.00387317091	1.97293322350478	0.00235131322565207	0.0946828640610345	UP	ENST00000553936	ENSG00000171723	GPHN
trf5-GluCTC	7152	6646	6593	322	158	1257	10354.9376220562	29732.1613363948	12603.0820070542	3830.18826416334	7196.22803079953	2395.59532454987	17563.3936551684	4474.00387317091	1.97293322350478	0.00235131322565207	0.0946828640610345	UP	ENST00000337827	ENSG00000100626	GALNT16
trf5-GluCTC	7152	6646	6593	322	158	1257	10354.9376220562	29732.1613363948	12603.0820070542	3830.18826416334	7196.22803079953	2395.59532454987	17563.3936551684	4474.00387317091	1.97293322350478	0.00235131322565207	0.0946828640610345	UP	ENST00000512701	ENSG00000155158	TTC39B
trf5-GluCTC	7152	6646	6593	322	158	1257	10354.9376220562	29732.1613363948	12603.0820070542	3830.18826416334	7196.22803079953	2395.59532454987	17563.3936551684	4474.00387317091	1.97293322350478	0.00235131322565207	0.0946828640610345	UP	ENST00000371475	ENSG00000165802	NSMF
trf5-GluCTC	7152	6646	6593	322	158	1257	10354.9376220562	29732.1613363948	12603.0820070542	3830.18826416334	7196.22803079953	2395.59532454987	17563.3936551684	4474.00387317091	1.97293322350478	0.00235131322565207	0.0946828640610345	UP	ENST00000535836	ENSG00000178645	C10orf53
trf5-GluCTC	7152	6646	6593	322	158	1257	10354.9376220562	29732.1613363948	12603.0820070542	3830.18826416334	7196.22803079953	2395.59532454987	17563.3936551684	4474.00387317091	1.97293322350478	0.00235131322565207	0.0946828640610345	UP	ENST00000344641	ENSG00000148187	MRRF
trf5-GluCTC	7152	6646	6593	322	158	1257	10354.9376220562	29732.1613363948	12603.0820070542	3830.18826416334	7196.22803079953	2395.59532454987	17563.3936551684	4474.00387317091	1.97293322350478	0.00235131322565207	0.0946828640610345	UP	ENST00000263604	ENSG00000107147	KCNT1
trf5-GluCTC	7152	6646	6593	322	158	1257	10354.9376220562	29732.1613363948	12603.0820070542	3830.18826416334	7196.22803079953	2395.59532454987	17563.3936551684	4474.00387317091	1.97293322350478	0.00235131322565207	0.0946828640610345	UP	ENST00000399050	ENSG00000198561	CTNND1
trf5-GluCTC	7152	6646	6593	322	158	1257	10354.9376220562	29732.1613363948	12603.0820070542	3830.18826416334	7196.22803079953	2395.59532454987	17563.3936551684	4474.00387317091	1.97293322350478	0.00235131322565207	0.0946828640610345	UP	ENST00000339728	ENSG00000188042	ARL4C
trf5-GluCTC	7152	6646	6593	322	158	1257	10354.9376220562	29732.1613363948	12603.0820070542	3830.18826416334	7196.22803079953	2395.59532454987	17563.3936551684	4474.00387317091	1.97293322350478	0.00235131322565207	0.0946828640610345	UP	ENST00000544990	ENSG00000149532	CPSF7
trf5-GluCTC	7152	6646	6593	322	158	1257	10354.9376220562	29732.1613363948	12603.0820070542	3830.18826416334	7196.22803079953	2395.59532454987	17563.3936551684	4474.00387317091	1.97293322350478	0.00235131322565207	0.0946828640610345	UP	ENST00000329047	ENSG00000184640	SEPT9
trf5-GluCTC	7152	6646	6593	322	158	1257	10354.9376220562	29732.1613363948	12603.0820070542	3830.18826416334	7196.22803079953	2395.59532454987	17563.3936551684	4474.00387317091	1.97293322350478	0.00235131322565207	0.0946828640610345	UP	ENST00000215587	ENSG00000099817	POLR2E
trf5-GluCTC	7152	6646	6593	322	158	1257	10354.9376220562	29732.1613363948	12603.0820070542	3830.18826416334	7196.22803079953	2395.59532454987	17563.3936551684	4474.00387317091	1.97293322350478	0.00235131322565207	0.0946828640610345	UP	ENST00000354968	ENSG00000198336	MYL4
trf5-GluCTC	7152	6646	6593	322	158	1257	10354.9376220562	29732.1613363948	12603.0820070542	3830.18826416334	7196.22803079953	2395.59532454987	17563.3936551684	4474.00387317091	1.97293322350478	0.00235131322565207	0.0946828640610345	UP	ENST00000422611	ENSG00000124067	SLC12A4
trf5-GluCTC	7152	6646	6593	322	158	1257	10354.9376220562	29732.1613363948	12603.0820070542	3830.18826416334	7196.22803079953	2395.59532454987	17563.3936551684	4474.00387317091	1.97293322350478	0.00235131322565207	0.0946828640610345	UP	ENST00000509377	ENSG00000272414	FAM47E-STBD1
trf5-GluCTC	7152	6646	6593	322	158	1257	10354.9376220562	29732.1613363948	12603.0820070542	3830.18826416334	7196.22803079953	2395.59532454987	17563.3936551684	4474.00387317091	1.97293322350478	0.00235131322565207	0.0946828640610345	UP	ENST00000448803	ENSG00000176371	ZSCAN2
trf5-GluCTC	7152	6646	6593	322	158	1257	10354.9376220562	29732.1613363948	12603.0820070542	3830.18826416334	7196.22803079953	2395.59532454987	17563.3936551684	4474.00387317091	1.97293322350478	0.00235131322565207	0.0946828640610345	UP	ENST00000337478	ENSG00000148841	ITPRIP
trf5-GluCTC	7152	6646	6593	322	158	1257	10354.9376220562	29732.1613363948	12603.0820070542	3830.18826416334	7196.22803079953	2395.59532454987	17563.3936551684	4474.00387317091	1.97293322350478	0.00235131322565207	0.0946828640610345	UP	ENST00000307968	ENSG00000217128	FNIP1
trf5-GluCTC	7152	6646	6593	322	158	1257	10354.9376220562	29732.1613363948	12603.0820070542	3830.18826416334	7196.22803079953	2395.59532454987	17563.3936551684	4474.00387317091	1.97293322350478	0.00235131322565207	0.0946828640610345	UP	ENST00000409601	ENSG00000065911	MTHFD2
trf5-GluCTC	7152	6646	6593	322	158	1257	10354.9376220562	29732.1613363948	12603.0820070542	3830.18826416334	7196.22803079953	2395.59532454987	17563.3936551684	4474.00387317091	1.97293322350478	0.00235131322565207	0.0946828640610345	UP	ENST00000558961	ENSG00000125378	BMP4
trf5-GluCTC	7152	6646	6593	322	158	1257	10354.9376220562	29732.1613363948	12603.0820070542	3830.18826416334	7196.22803079953	2395.59532454987	17563.3936551684	4474.00387317091	1.97293322350478	0.00235131322565207	0.0946828640610345	UP	ENST00000621791	ENSG00000198216	CACNA1E
trf5-GluCTC	7152	6646	6593	322	158	1257	10354.9376220562	29732.1613363948	12603.0820070542	3830.18826416334	7196.22803079953	2395.59532454987	17563.3936551684	4474.00387317091	1.97293322350478	0.00235131322565207	0.0946828640610345	UP	ENST00000613571	ENSG00000131471	AOC3
trf5-GluCTC	7152	6646	6593	322	158	1257	10354.9376220562	29732.1613363948	12603.0820070542	3830.18826416334	7196.22803079953	2395.59532454987	17563.3936551684	4474.00387317091	1.97293322350478	0.00235131322565207	0.0946828640610345	UP	ENST00000527004	ENSG00000110074	FOXRED1
trf5-GluCTC	7152	6646	6593	322	158	1257	10354.9376220562	29732.1613363948	12603.0820070542	3830.18826416334	7196.22803079953	2395.59532454987	17563.3936551684	4474.00387317091	1.97293322350478	0.00235131322565207	0.0946828640610345	UP	ENST00000522445	ENSG00000104408	EIF3E
trf5-GluCTC	7152	6646	6593	322	158	1257	10354.9376220562	29732.1613363948	12603.0820070542	3830.18826416334	7196.22803079953	2395.59532454987	17563.3936551684	4474.00387317091	1.97293322350478	0.00235131322565207	0.0946828640610345	UP	ENST00000369535	ENSG00000213281	NRAS
trf5-GluCTC	7152	6646	6593	322	158	1257	10354.9376220562	29732.1613363948	12603.0820070542	3830.18826416334	7196.22803079953	2395.59532454987	17563.3936551684	4474.00387317091	1.97293322350478	0.00235131322565207	0.0946828640610345	UP	ENST00000583245	ENSG00000108439	PNPO
trf5-GluCTC	7152	6646	6593	322	158	1257	10354.9376220562	29732.1613363948	12603.0820070542	3830.18826416334	7196.22803079953	2395.59532454987	17563.3936551684	4474.00387317091	1.97293322350478	0.00235131322565207	0.0946828640610345	UP	ENST00000350889	ENSG00000015592	STMN4
trf5-GluCTC	7152	6646	6593	322	158	1257	10354.9376220562	29732.1613363948	12603.0820070542	3830.18826416334	7196.22803079953	2395.59532454987	17563.3936551684	4474.00387317091	1.97293322350478	0.00235131322565207	0.0946828640610345	UP	ENST00000475996	ENSG00000204642	HLA-F
trf5-GluCTC	7152	6646	6593	322	158	1257	10354.9376220562	29732.1613363948	12603.0820070542	3830.18826416334	7196.22803079953	2395.59532454987	17563.3936551684	4474.00387317091	1.97293322350478	0.00235131322565207	0.0946828640610345	UP	ENST00000339137	ENSG00000187753	C9orf153
trf5-GluCTC	7152	6646	6593	322	158	1257	10354.9376220562	29732.1613363948	12603.0820070542	3830.18826416334	7196.22803079953	2395.59532454987	17563.3936551684	4474.00387317091	1.97293322350478	0.00235131322565207	0.0946828640610345	UP	ENST00000578402	ENSG00000136490	LIMD2
trf5-GluCTC	7152	6646	6593	322	158	1257	10354.9376220562	29732.1613363948	12603.0820070542	3830.18826416334	7196.22803079953	2395.59532454987	17563.3936551684	4474.00387317091	1.97293322350478	0.00235131322565207	0.0946828640610345	UP	ENST00000361332	ENSG00000198561	CTNND1
trf5-GluCTC	7152	6646	6593	322	158	1257	10354.9376220562	29732.1613363948	12603.0820070542	3830.18826416334	7196.22803079953	2395.59532454987	17563.3936551684	4474.00387317091	1.97293322350478	0.00235131322565207	0.0946828640610345	UP	ENST00000537097	ENSG00000198932	GPRASP1
trf5-GluCTC	7152	6646	6593	322	158	1257	10354.9376220562	29732.1613363948	12603.0820070542	3830.18826416334	7196.22803079953	2395.59532454987	17563.3936551684	4474.00387317091	1.97293322350478	0.00235131322565207	0.0946828640610345	UP	ENST00000415644	ENSG00000172113	NME6
trf5-GluCTC	7152	6646	6593	322	158	1257	10354.9376220562	29732.1613363948	12603.0820070542	3830.18826416334	7196.22803079953	2395.59532454987	17563.3936551684	4474.00387317091	1.97293322350478	0.00235131322565207	0.0946828640610345	UP	ENST00000533777	ENSG00000103811	CTSH
trf5-GluCTC	7152	6646	6593	322	158	1257	10354.9376220562	29732.1613363948	12603.0820070542	3830.18826416334	7196.22803079953	2395.59532454987	17563.3936551684	4474.00387317091	1.97293322350478	0.00235131322565207	0.0946828640610345	UP	ENST00000511594	ENSG00000163291	PAQR3
trf5-GluCTC	7152	6646	6593	322	158	1257	10354.9376220562	29732.1613363948	12603.0820070542	3830.18826416334	7196.22803079953	2395.59532454987	17563.3936551684	4474.00387317091	1.97293322350478	0.00235131322565207	0.0946828640610345	UP	ENST00000371993	ENSG00000077279	DCX
trf5-GluCTC	7152	6646	6593	322	158	1257	10354.9376220562	29732.1613363948	12603.0820070542	3830.18826416334	7196.22803079953	2395.59532454987	17563.3936551684	4474.00387317091	1.97293322350478	0.00235131322565207	0.0946828640610345	UP	ENST00000289921	ENSG00000158863	FAM160B2
trf5-GluCTC	7152	6646	6593	322	158	1257	10354.9376220562	29732.1613363948	12603.0820070542	3830.18826416334	7196.22803079953	2395.59532454987	17563.3936551684	4474.00387317091	1.97293322350478	0.00235131322565207	0.0946828640610345	UP	ENST00000361434	ENSG00000072071	ADGRL1
trf5-GluCTC	7152	6646	6593	322	158	1257	10354.9376220562	29732.1613363948	12603.0820070542	3830.18826416334	7196.22803079953	2395.59532454987	17563.3936551684	4474.00387317091	1.97293322350478	0.00235131322565207	0.0946828640610345	UP	ENST00000341071	ENSG00000160058	BSDC1
trf5-GluCTC	7152	6646	6593	322	158	1257	10354.9376220562	29732.1613363948	12603.0820070542	3830.18826416334	7196.22803079953	2395.59532454987	17563.3936551684	4474.00387317091	1.97293322350478	0.00235131322565207	0.0946828640610345	UP	ENST00000592205	ENSG00000172232	AZU1
trf5-GluCTC	7152	6646	6593	322	158	1257	10354.9376220562	29732.1613363948	12603.0820070542	3830.18826416334	7196.22803079953	2395.59532454987	17563.3936551684	4474.00387317091	1.97293322350478	0.00235131322565207	0.0946828640610345	UP	ENST00000425063	ENSG00000197343	ZNF655
trf5-GluCTC	7152	6646	6593	322	158	1257	10354.9376220562	29732.1613363948	12603.0820070542	3830.18826416334	7196.22803079953	2395.59532454987	17563.3936551684	4474.00387317091	1.97293322350478	0.00235131322565207	0.0946828640610345	UP	ENST00000376585	ENSG00000177000	MTHFR
trf5-GluCTC	7152	6646	6593	322	158	1257	10354.9376220562	29732.1613363948	12603.0820070542	3830.18826416334	7196.22803079953	2395.59532454987	17563.3936551684	4474.00387317091	1.97293322350478	0.00235131322565207	0.0946828640610345	UP	ENST00000624397	ENSG00000279261	AL360294.1
trf5-GluCTC	7152	6646	6593	322	158	1257	10354.9376220562	29732.1613363948	12603.0820070542	3830.18826416334	7196.22803079953	2395.59532454987	17563.3936551684	4474.00387317091	1.97293322350478	0.00235131322565207	0.0946828640610345	UP	ENST00000447393	ENSG00000179364	PACS2
trf5-GluCTC	7152	6646	6593	322	158	1257	10354.9376220562	29732.1613363948	12603.0820070542	3830.18826416334	7196.22803079953	2395.59532454987	17563.3936551684	4474.00387317091	1.97293322350478	0.00235131322565207	0.0946828640610345	UP	ENST00000548184	ENSG00000258830	RP11-123K3.4
trf5-GluCTC	7152	6646	6593	322	158	1257	10354.9376220562	29732.1613363948	12603.0820070542	3830.18826416334	7196.22803079953	2395.59532454987	17563.3936551684	4474.00387317091	1.97293322350478	0.00235131322565207	0.0946828640610345	UP	ENST00000568182	ENSG00000137842	TMEM62
trf5-GluCTC	7152	6646	6593	322	158	1257	10354.9376220562	29732.1613363948	12603.0820070542	3830.18826416334	7196.22803079953	2395.59532454987	17563.3936551684	4474.00387317091	1.97293322350478	0.00235131322565207	0.0946828640610345	UP	ENST00000265663	ENSG00000165802	NSMF
trf5-GluCTC	7152	6646	6593	322	158	1257	10354.9376220562	29732.1613363948	12603.0820070542	3830.18826416334	7196.22803079953	2395.59532454987	17563.3936551684	4474.00387317091	1.97293322350478	0.00235131322565207	0.0946828640610345	UP	ENST00000455045	ENSG00000167646	DNAAF3
trf5-GluCTC	7152	6646	6593	322	158	1257	10354.9376220562	29732.1613363948	12603.0820070542	3830.18826416334	7196.22803079953	2395.59532454987	17563.3936551684	4474.00387317091	1.97293322350478	0.00235131322565207	0.0946828640610345	UP	ENST00000613195	ENSG00000196684	HSH2D
trf5-GluCTC	7152	6646	6593	322	158	1257	10354.9376220562	29732.1613363948	12603.0820070542	3830.18826416334	7196.22803079953	2395.59532454987	17563.3936551684	4474.00387317091	1.97293322350478	0.00235131322565207	0.0946828640610345	UP	ENST00000495972	ENSG00000104067	TJP1
trf5-GluCTC	7152	6646	6593	322	158	1257	10354.9376220562	29732.1613363948	12603.0820070542	3830.18826416334	7196.22803079953	2395.59532454987	17563.3936551684	4474.00387317091	1.97293322350478	0.00235131322565207	0.0946828640610345	UP	ENST00000620035	ENSG00000166548	TK2
trf5-GluCTC	7152	6646	6593	322	158	1257	10354.9376220562	29732.1613363948	12603.0820070542	3830.18826416334	7196.22803079953	2395.59532454987	17563.3936551684	4474.00387317091	1.97293322350478	0.00235131322565207	0.0946828640610345	UP	ENST00000406755	ENSG00000136297	MMD2
trf5-GluCTC	7152	6646	6593	322	158	1257	10354.9376220562	29732.1613363948	12603.0820070542	3830.18826416334	7196.22803079953	2395.59532454987	17563.3936551684	4474.00387317091	1.97293322350478	0.00235131322565207	0.0946828640610345	UP	ENST00000298912	ENSG00000165959	CLMN
trf5-GluCTC	7152	6646	6593	322	158	1257	10354.9376220562	29732.1613363948	12603.0820070542	3830.18826416334	7196.22803079953	2395.59532454987	17563.3936551684	4474.00387317091	1.97293322350478	0.00235131322565207	0.0946828640610345	UP	ENST00000613322	ENSG00000042286	AIFM2
trf5-GluCTC	7152	6646	6593	322	158	1257	10354.9376220562	29732.1613363948	12603.0820070542	3830.18826416334	7196.22803079953	2395.59532454987	17563.3936551684	4474.00387317091	1.97293322350478	0.00235131322565207	0.0946828640610345	UP	ENST00000450965	ENSG00000132330	SCLY
trf5-GluCTC	7152	6646	6593	322	158	1257	10354.9376220562	29732.1613363948	12603.0820070542	3830.18826416334	7196.22803079953	2395.59532454987	17563.3936551684	4474.00387317091	1.97293322350478	0.00235131322565207	0.0946828640610345	UP	ENST00000358971	ENSG00000109618	SEPSECS
trf5-GluCTC	7152	6646	6593	322	158	1257	10354.9376220562	29732.1613363948	12603.0820070542	3830.18826416334	7196.22803079953	2395.59532454987	17563.3936551684	4474.00387317091	1.97293322350478	0.00235131322565207	0.0946828640610345	UP	ENST00000562045	ENSG00000127561	SYNGR3
trf5-GluCTC	7152	6646	6593	322	158	1257	10354.9376220562	29732.1613363948	12603.0820070542	3830.18826416334	7196.22803079953	2395.59532454987	17563.3936551684	4474.00387317091	1.97293322350478	0.00235131322565207	0.0946828640610345	UP	ENST00000373588	ENSG00000136931	NR5A1
trf5-GluCTC	7152	6646	6593	322	158	1257	10354.9376220562	29732.1613363948	12603.0820070542	3830.18826416334	7196.22803079953	2395.59532454987	17563.3936551684	4474.00387317091	1.97293322350478	0.00235131322565207	0.0946828640610345	UP	ENST00000524717	ENSG00000184384	MAML2
trf5-GluCTC	7152	6646	6593	322	158	1257	10354.9376220562	29732.1613363948	12603.0820070542	3830.18826416334	7196.22803079953	2395.59532454987	17563.3936551684	4474.00387317091	1.97293322350478	0.00235131322565207	0.0946828640610345	UP	ENST00000503915	ENSG00000173085	COQ2
trf5-GluCTC	7152	6646	6593	322	158	1257	10354.9376220562	29732.1613363948	12603.0820070542	3830.18826416334	7196.22803079953	2395.59532454987	17563.3936551684	4474.00387317091	1.97293322350478	0.00235131322565207	0.0946828640610345	UP	ENST00000470360	ENSG00000003989	SLC7A2
trf5-GluCTC	7152	6646	6593	322	158	1257	10354.9376220562	29732.1613363948	12603.0820070542	3830.18826416334	7196.22803079953	2395.59532454987	17563.3936551684	4474.00387317091	1.97293322350478	0.00235131322565207	0.0946828640610345	UP	ENST00000598928	ENSG00000152454	ZNF256
trf5-GluCTC	7152	6646	6593	322	158	1257	10354.9376220562	29732.1613363948	12603.0820070542	3830.18826416334	7196.22803079953	2395.59532454987	17563.3936551684	4474.00387317091	1.97293322350478	0.00235131322565207	0.0946828640610345	UP	ENST00000275016	ENSG00000146233	CYP39A1
trf5-GluCTC	7152	6646	6593	322	158	1257	10354.9376220562	29732.1613363948	12603.0820070542	3830.18826416334	7196.22803079953	2395.59532454987	17563.3936551684	4474.00387317091	1.97293322350478	0.00235131322565207	0.0946828640610345	UP	ENST00000557943	ENSG00000140374	ETFA
trf5-GluCTC	7152	6646	6593	322	158	1257	10354.9376220562	29732.1613363948	12603.0820070542	3830.18826416334	7196.22803079953	2395.59532454987	17563.3936551684	4474.00387317091	1.97293322350478	0.00235131322565207	0.0946828640610345	UP	ENST00000615554	ENSG00000122378	FAM213A
trf5-GluCTC	7152	6646	6593	322	158	1257	10354.9376220562	29732.1613363948	12603.0820070542	3830.18826416334	7196.22803079953	2395.59532454987	17563.3936551684	4474.00387317091	1.97293322350478	0.00235131322565207	0.0946828640610345	UP	ENST00000489775	ENSG00000188313	PLSCR1
trf5-GluCTC	7152	6646	6593	322	158	1257	10354.9376220562	29732.1613363948	12603.0820070542	3830.18826416334	7196.22803079953	2395.59532454987	17563.3936551684	4474.00387317091	1.97293322350478	0.00235131322565207	0.0946828640610345	UP	ENST00000618403	ENSG00000278535	DHRS11
trf5-GluCTC	7152	6646	6593	322	158	1257	10354.9376220562	29732.1613363948	12603.0820070542	3830.18826416334	7196.22803079953	2395.59532454987	17563.3936551684	4474.00387317091	1.97293322350478	0.00235131322565207	0.0946828640610345	UP	ENST00000517484	ENSG00000178852	EFCAB13
trf5-GluCTC	7152	6646	6593	322	158	1257	10354.9376220562	29732.1613363948	12603.0820070542	3830.18826416334	7196.22803079953	2395.59532454987	17563.3936551684	4474.00387317091	1.97293322350478	0.00235131322565207	0.0946828640610345	UP	ENST00000581503	ENSG00000266094	RASSF5
trf5-GluCTC	7152	6646	6593	322	158	1257	10354.9376220562	29732.1613363948	12603.0820070542	3830.18826416334	7196.22803079953	2395.59532454987	17563.3936551684	4474.00387317091	1.97293322350478	0.00235131322565207	0.0946828640610345	UP	ENST00000452157	ENSG00000155545	MIER3
trf5-GluCTC	7152	6646	6593	322	158	1257	10354.9376220562	29732.1613363948	12603.0820070542	3830.18826416334	7196.22803079953	2395.59532454987	17563.3936551684	4474.00387317091	1.97293322350478	0.00235131322565207	0.0946828640610345	UP	ENST00000635311	ENSG00000196975	ANXA4
trf5-GluCTC	7152	6646	6593	322	158	1257	10354.9376220562	29732.1613363948	12603.0820070542	3830.18826416334	7196.22803079953	2395.59532454987	17563.3936551684	4474.00387317091	1.97293322350478	0.00235131322565207	0.0946828640610345	UP	ENST00000452385	ENSG00000177479	ARIH2
trf5-GluCTC	7152	6646	6593	322	158	1257	10354.9376220562	29732.1613363948	12603.0820070542	3830.18826416334	7196.22803079953	2395.59532454987	17563.3936551684	4474.00387317091	1.97293322350478	0.00235131322565207	0.0946828640610345	UP	ENST00000512291	ENSG00000049283	EPN3
trf5-GluCTC	7152	6646	6593	322	158	1257	10354.9376220562	29732.1613363948	12603.0820070542	3830.18826416334	7196.22803079953	2395.59532454987	17563.3936551684	4474.00387317091	1.97293322350478	0.00235131322565207	0.0946828640610345	UP	ENST00000382745	ENSG00000103249	CLCN7
trf5-GluCTC	7152	6646	6593	322	158	1257	10354.9376220562	29732.1613363948	12603.0820070542	3830.18826416334	7196.22803079953	2395.59532454987	17563.3936551684	4474.00387317091	1.97293322350478	0.00235131322565207	0.0946828640610345	UP	ENST00000221665	ENSG00000179943	FIZ1
trf5-GluCTC	7152	6646	6593	322	158	1257	10354.9376220562	29732.1613363948	12603.0820070542	3830.18826416334	7196.22803079953	2395.59532454987	17563.3936551684	4474.00387317091	1.97293322350478	0.00235131322565207	0.0946828640610345	UP	ENST00000456483	ENSG00000091831	ESR1
trf5-GluCTC	7152	6646	6593	322	158	1257	10354.9376220562	29732.1613363948	12603.0820070542	3830.18826416334	7196.22803079953	2395.59532454987	17563.3936551684	4474.00387317091	1.97293322350478	0.00235131322565207	0.0946828640610345	UP	ENST00000401095	ENSG00000215912	TTC34
trf5-GluCTC	7152	6646	6593	322	158	1257	10354.9376220562	29732.1613363948	12603.0820070542	3830.18826416334	7196.22803079953	2395.59532454987	17563.3936551684	4474.00387317091	1.97293322350478	0.00235131322565207	0.0946828640610345	UP	ENST00000431180	ENSG00000181555	SETD2
trf5-GluCTC	7152	6646	6593	322	158	1257	10354.9376220562	29732.1613363948	12603.0820070542	3830.18826416334	7196.22803079953	2395.59532454987	17563.3936551684	4474.00387317091	1.97293322350478	0.00235131322565207	0.0946828640610345	UP	ENST00000291481	ENSG00000187664	HAPLN4
trf5-GluCTC	7152	6646	6593	322	158	1257	10354.9376220562	29732.1613363948	12603.0820070542	3830.18826416334	7196.22803079953	2395.59532454987	17563.3936551684	4474.00387317091	1.97293322350478	0.00235131322565207	0.0946828640610345	UP	ENST00000566397	ENSG00000205937	RNPS1
trf5-GluCTC	7152	6646	6593	322	158	1257	10354.9376220562	29732.1613363948	12603.0820070542	3830.18826416334	7196.22803079953	2395.59532454987	17563.3936551684	4474.00387317091	1.97293322350478	0.00235131322565207	0.0946828640610345	UP	ENST00000299202	ENSG00000166166	TRMT61A
trf5-GluCTC	7152	6646	6593	322	158	1257	10354.9376220562	29732.1613363948	12603.0820070542	3830.18826416334	7196.22803079953	2395.59532454987	17563.3936551684	4474.00387317091	1.97293322350478	0.00235131322565207	0.0946828640610345	UP	ENST00000375400	ENSG00000197321	SVIL
trf5-GluCTC	7152	6646	6593	322	158	1257	10354.9376220562	29732.1613363948	12603.0820070542	3830.18826416334	7196.22803079953	2395.59532454987	17563.3936551684	4474.00387317091	1.97293322350478	0.00235131322565207	0.0946828640610345	UP	ENST00000397912	ENSG00000128563	PRKRIP1
trf5-GluCTC	7152	6646	6593	322	158	1257	10354.9376220562	29732.1613363948	12603.0820070542	3830.18826416334	7196.22803079953	2395.59532454987	17563.3936551684	4474.00387317091	1.97293322350478	0.00235131322565207	0.0946828640610345	UP	ENST00000373659	ENSG00000186130	ZBTB6
trf5-GluCTC	7152	6646	6593	322	158	1257	10354.9376220562	29732.1613363948	12603.0820070542	3830.18826416334	7196.22803079953	2395.59532454987	17563.3936551684	4474.00387317091	1.97293322350478	0.00235131322565207	0.0946828640610345	UP	ENST00000207549	ENSG00000092929	UNC13D
trf5-GluCTC	7152	6646	6593	322	158	1257	10354.9376220562	29732.1613363948	12603.0820070542	3830.18826416334	7196.22803079953	2395.59532454987	17563.3936551684	4474.00387317091	1.97293322350478	0.00235131322565207	0.0946828640610345	UP	ENST00000392064	ENSG00000152061	RABGAP1L
trf5-GluCTC	7152	6646	6593	322	158	1257	10354.9376220562	29732.1613363948	12603.0820070542	3830.18826416334	7196.22803079953	2395.59532454987	17563.3936551684	4474.00387317091	1.97293322350478	0.00235131322565207	0.0946828640610345	UP	ENST00000541110	ENSG00000124496	TRERF1
trf5-GluCTC	7152	6646	6593	322	158	1257	10354.9376220562	29732.1613363948	12603.0820070542	3830.18826416334	7196.22803079953	2395.59532454987	17563.3936551684	4474.00387317091	1.97293322350478	0.00235131322565207	0.0946828640610345	UP	ENST00000250066	ENSG00000129204	USP6
trf5-GluCTC	7152	6646	6593	322	158	1257	10354.9376220562	29732.1613363948	12603.0820070542	3830.18826416334	7196.22803079953	2395.59532454987	17563.3936551684	4474.00387317091	1.97293322350478	0.00235131322565207	0.0946828640610345	UP	ENST00000565690	ENSG00000099364	FBXL19
trf5-GluCTC	7152	6646	6593	322	158	1257	10354.9376220562	29732.1613363948	12603.0820070542	3830.18826416334	7196.22803079953	2395.59532454987	17563.3936551684	4474.00387317091	1.97293322350478	0.00235131322565207	0.0946828640610345	UP	ENST00000447310	ENSG00000251369	ZNF550
trf5-GluCTC	7152	6646	6593	322	158	1257	10354.9376220562	29732.1613363948	12603.0820070542	3830.18826416334	7196.22803079953	2395.59532454987	17563.3936551684	4474.00387317091	1.97293322350478	0.00235131322565207	0.0946828640610345	UP	ENST00000598742	ENSG00000105372	RPS19
trf5-GluCTC	7152	6646	6593	322	158	1257	10354.9376220562	29732.1613363948	12603.0820070542	3830.18826416334	7196.22803079953	2395.59532454987	17563.3936551684	4474.00387317091	1.97293322350478	0.00235131322565207	0.0946828640610345	UP	ENST00000514140	ENSG00000272414	FAM47E-STBD1
trf5-GluCTC	7152	6646	6593	322	158	1257	10354.9376220562	29732.1613363948	12603.0820070542	3830.18826416334	7196.22803079953	2395.59532454987	17563.3936551684	4474.00387317091	1.97293322350478	0.00235131322565207	0.0946828640610345	UP	ENST00000246914	ENSG00000126562	WNK4
trf5-GluCTC	7152	6646	6593	322	158	1257	10354.9376220562	29732.1613363948	12603.0820070542	3830.18826416334	7196.22803079953	2395.59532454987	17563.3936551684	4474.00387317091	1.97293322350478	0.00235131322565207	0.0946828640610345	UP	ENST00000320153	ENSG00000197312	DDI2
trf5-GluCTC	7152	6646	6593	322	158	1257	10354.9376220562	29732.1613363948	12603.0820070542	3830.18826416334	7196.22803079953	2395.59532454987	17563.3936551684	4474.00387317091	1.97293322350478	0.00235131322565207	0.0946828640610345	UP	ENST00000597390	ENSG00000105287	PRKD2
trf5-GluCTC	7152	6646	6593	322	158	1257	10354.9376220562	29732.1613363948	12603.0820070542	3830.18826416334	7196.22803079953	2395.59532454987	17563.3936551684	4474.00387317091	1.97293322350478	0.00235131322565207	0.0946828640610345	UP	ENST00000460683	ENSG00000173193	PARP14
trf5-GluCTC	7152	6646	6593	322	158	1257	10354.9376220562	29732.1613363948	12603.0820070542	3830.18826416334	7196.22803079953	2395.59532454987	17563.3936551684	4474.00387317091	1.97293322350478	0.00235131322565207	0.0946828640610345	UP	ENST00000378073	ENSG00000105429	MEGF8
trf5-GluCTC	7152	6646	6593	322	158	1257	10354.9376220562	29732.1613363948	12603.0820070542	3830.18826416334	7196.22803079953	2395.59532454987	17563.3936551684	4474.00387317091	1.97293322350478	0.00235131322565207	0.0946828640610345	UP	ENST00000376730	ENSG00000187210	GCNT1
trf5-GluCTC	7152	6646	6593	322	158	1257	10354.9376220562	29732.1613363948	12603.0820070542	3830.18826416334	7196.22803079953	2395.59532454987	17563.3936551684	4474.00387317091	1.97293322350478	0.00235131322565207	0.0946828640610345	UP	ENST00000379350	ENSG00000112137	PHACTR1
trf5-GluCTC	7152	6646	6593	322	158	1257	10354.9376220562	29732.1613363948	12603.0820070542	3830.18826416334	7196.22803079953	2395.59532454987	17563.3936551684	4474.00387317091	1.97293322350478	0.00235131322565207	0.0946828640610345	UP	ENST00000261797	ENSG00000070614	NDST1
trf5-GluCTC	7152	6646	6593	322	158	1257	10354.9376220562	29732.1613363948	12603.0820070542	3830.18826416334	7196.22803079953	2395.59532454987	17563.3936551684	4474.00387317091	1.97293322350478	0.00235131322565207	0.0946828640610345	UP	ENST00000330022	ENSG00000181555	SETD2
trf5-GluCTC	7152	6646	6593	322	158	1257	10354.9376220562	29732.1613363948	12603.0820070542	3830.18826416334	7196.22803079953	2395.59532454987	17563.3936551684	4474.00387317091	1.97293322350478	0.00235131322565207	0.0946828640610345	UP	ENST00000265807	ENSG00000104611	SH2D4A
trf5-GluCTC	7152	6646	6593	322	158	1257	10354.9376220562	29732.1613363948	12603.0820070542	3830.18826416334	7196.22803079953	2395.59532454987	17563.3936551684	4474.00387317091	1.97293322350478	0.00235131322565207	0.0946828640610345	UP	ENST00000425300	ENSG00000271723	MROH7-TTC4
trf5-GluCTC	7152	6646	6593	322	158	1257	10354.9376220562	29732.1613363948	12603.0820070542	3830.18826416334	7196.22803079953	2395.59532454987	17563.3936551684	4474.00387317091	1.97293322350478	0.00235131322565207	0.0946828640610345	UP	ENST00000469613	ENSG00000163930	BAP1
trf5-GluCTC	7152	6646	6593	322	158	1257	10354.9376220562	29732.1613363948	12603.0820070542	3830.18826416334	7196.22803079953	2395.59532454987	17563.3936551684	4474.00387317091	1.97293322350478	0.00235131322565207	0.0946828640610345	UP	ENST00000621590	ENSG00000203963	C1orf141
trf5-GluCTC	7152	6646	6593	322	158	1257	10354.9376220562	29732.1613363948	12603.0820070542	3830.18826416334	7196.22803079953	2395.59532454987	17563.3936551684	4474.00387317091	1.97293322350478	0.00235131322565207	0.0946828640610345	UP	ENST00000393704	ENSG00000198948	MFAP3L
trf5-GluCTC	7152	6646	6593	322	158	1257	10354.9376220562	29732.1613363948	12603.0820070542	3830.18826416334	7196.22803079953	2395.59532454987	17563.3936551684	4474.00387317091	1.97293322350478	0.00235131322565207	0.0946828640610345	UP	ENST00000538382	ENSG00000157423	HYDIN
trf5-GluCTC	7152	6646	6593	322	158	1257	10354.9376220562	29732.1613363948	12603.0820070542	3830.18826416334	7196.22803079953	2395.59532454987	17563.3936551684	4474.00387317091	1.97293322350478	0.00235131322565207	0.0946828640610345	UP	ENST00000590258	ENSG00000134779	TPGS2
trf5-GluCTC	7152	6646	6593	322	158	1257	10354.9376220562	29732.1613363948	12603.0820070542	3830.18826416334	7196.22803079953	2395.59532454987	17563.3936551684	4474.00387317091	1.97293322350478	0.00235131322565207	0.0946828640610345	UP	ENST00000332700	ENSG00000185610	DBX2
trf5-GluCTC	7152	6646	6593	322	158	1257	10354.9376220562	29732.1613363948	12603.0820070542	3830.18826416334	7196.22803079953	2395.59532454987	17563.3936551684	4474.00387317091	1.97293322350478	0.00235131322565207	0.0946828640610345	UP	ENST00000361127	ENSG00000198799	LRIG2
trf5-GluCTC	7152	6646	6593	322	158	1257	10354.9376220562	29732.1613363948	12603.0820070542	3830.18826416334	7196.22803079953	2395.59532454987	17563.3936551684	4474.00387317091	1.97293322350478	0.00235131322565207	0.0946828640610345	UP	ENST00000352371	ENSG00000100336	APOL4
trf5-GluCTC	7152	6646	6593	322	158	1257	10354.9376220562	29732.1613363948	12603.0820070542	3830.18826416334	7196.22803079953	2395.59532454987	17563.3936551684	4474.00387317091	1.97293322350478	0.00235131322565207	0.0946828640610345	UP	ENST00000366716	ENSG00000143774	GUK1
trf5-GluCTC	7152	6646	6593	322	158	1257	10354.9376220562	29732.1613363948	12603.0820070542	3830.18826416334	7196.22803079953	2395.59532454987	17563.3936551684	4474.00387317091	1.97293322350478	0.00235131322565207	0.0946828640610345	UP	ENST00000558726	ENSG00000188869	TMC3
trf5-GluCTC	7152	6646	6593	322	158	1257	10354.9376220562	29732.1613363948	12603.0820070542	3830.18826416334	7196.22803079953	2395.59532454987	17563.3936551684	4474.00387317091	1.97293322350478	0.00235131322565207	0.0946828640610345	UP	ENST00000444201	ENSG00000187210	GCNT1
trf5-GluCTC	7152	6646	6593	322	158	1257	10354.9376220562	29732.1613363948	12603.0820070542	3830.18826416334	7196.22803079953	2395.59532454987	17563.3936551684	4474.00387317091	1.97293322350478	0.00235131322565207	0.0946828640610345	UP	ENST00000559073	ENSG00000103855	CD276
trf5-GluCTC	7152	6646	6593	322	158	1257	10354.9376220562	29732.1613363948	12603.0820070542	3830.18826416334	7196.22803079953	2395.59532454987	17563.3936551684	4474.00387317091	1.97293322350478	0.00235131322565207	0.0946828640610345	UP	ENST00000393491	ENSG00000128573	FOXP2
trf5-GluCTC	7152	6646	6593	322	158	1257	10354.9376220562	29732.1613363948	12603.0820070542	3830.18826416334	7196.22803079953	2395.59532454987	17563.3936551684	4474.00387317091	1.97293322350478	0.00235131322565207	0.0946828640610345	UP	ENST00000575709	ENSG00000129204	USP6
trf5-GluCTC	7152	6646	6593	322	158	1257	10354.9376220562	29732.1613363948	12603.0820070542	3830.18826416334	7196.22803079953	2395.59532454987	17563.3936551684	4474.00387317091	1.97293322350478	0.00235131322565207	0.0946828640610345	UP	ENST00000569875	ENSG00000196155	PLEKHG4
trf5-GluCTC	7152	6646	6593	322	158	1257	10354.9376220562	29732.1613363948	12603.0820070542	3830.18826416334	7196.22803079953	2395.59532454987	17563.3936551684	4474.00387317091	1.97293322350478	0.00235131322565207	0.0946828640610345	UP	ENST00000504681	ENSG00000167080	B4GALNT2
trf5-GluCTC	7152	6646	6593	322	158	1257	10354.9376220562	29732.1613363948	12603.0820070542	3830.18826416334	7196.22803079953	2395.59532454987	17563.3936551684	4474.00387317091	1.97293322350478	0.00235131322565207	0.0946828640610345	UP	ENST00000576479	ENSG00000262655	SPON1
trf5-GluCTC	7152	6646	6593	322	158	1257	10354.9376220562	29732.1613363948	12603.0820070542	3830.18826416334	7196.22803079953	2395.59532454987	17563.3936551684	4474.00387317091	1.97293322350478	0.00235131322565207	0.0946828640610345	UP	ENST00000422970	ENSG00000074706	IPCEF1
trf5-GluCTC	7152	6646	6593	322	158	1257	10354.9376220562	29732.1613363948	12603.0820070542	3830.18826416334	7196.22803079953	2395.59532454987	17563.3936551684	4474.00387317091	1.97293322350478	0.00235131322565207	0.0946828640610345	UP	ENST00000532036	ENSG00000100614	PPM1A
trf5-GluCTC	7152	6646	6593	322	158	1257	10354.9376220562	29732.1613363948	12603.0820070542	3830.18826416334	7196.22803079953	2395.59532454987	17563.3936551684	4474.00387317091	1.97293322350478	0.00235131322565207	0.0946828640610345	UP	ENST00000373766	ENSG00000156711	MAPK13
trf5-GluCTC	7152	6646	6593	322	158	1257	10354.9376220562	29732.1613363948	12603.0820070542	3830.18826416334	7196.22803079953	2395.59532454987	17563.3936551684	4474.00387317091	1.97293322350478	0.00235131322565207	0.0946828640610345	UP	ENST00000264158	ENSG00000115839	RAB3GAP1
trf5-GluCTC	7152	6646	6593	322	158	1257	10354.9376220562	29732.1613363948	12603.0820070542	3830.18826416334	7196.22803079953	2395.59532454987	17563.3936551684	4474.00387317091	1.97293322350478	0.00235131322565207	0.0946828640610345	UP	ENST00000435616	ENSG00000144354	CDCA7
trf5-GluCTC	7152	6646	6593	322	158	1257	10354.9376220562	29732.1613363948	12603.0820070542	3830.18826416334	7196.22803079953	2395.59532454987	17563.3936551684	4474.00387317091	1.97293322350478	0.00235131322565207	0.0946828640610345	UP	ENST00000594396	ENSG00000173480	ZNF417
trf5-GluCTC	7152	6646	6593	322	158	1257	10354.9376220562	29732.1613363948	12603.0820070542	3830.18826416334	7196.22803079953	2395.59532454987	17563.3936551684	4474.00387317091	1.97293322350478	0.00235131322565207	0.0946828640610345	UP	ENST00000422466	ENSG00000168803	ADAL
trf5-GluCTC	7152	6646	6593	322	158	1257	10354.9376220562	29732.1613363948	12603.0820070542	3830.18826416334	7196.22803079953	2395.59532454987	17563.3936551684	4474.00387317091	1.97293322350478	0.00235131322565207	0.0946828640610345	UP	ENST00000579991	ENSG00000264364	DYNLL2
trf5-GluCTC	7152	6646	6593	322	158	1257	10354.9376220562	29732.1613363948	12603.0820070542	3830.18826416334	7196.22803079953	2395.59532454987	17563.3936551684	4474.00387317091	1.97293322350478	0.00235131322565207	0.0946828640610345	UP	ENST00000571632	ENSG00000170037	CNTROB
trf5-GluCTC	7152	6646	6593	322	158	1257	10354.9376220562	29732.1613363948	12603.0820070542	3830.18826416334	7196.22803079953	2395.59532454987	17563.3936551684	4474.00387317091	1.97293322350478	0.00235131322565207	0.0946828640610345	UP	ENST00000395276	ENSG00000183166	CALN1
trf5-GluCTC	7152	6646	6593	322	158	1257	10354.9376220562	29732.1613363948	12603.0820070542	3830.18826416334	7196.22803079953	2395.59532454987	17563.3936551684	4474.00387317091	1.97293322350478	0.00235131322565207	0.0946828640610345	UP	ENST00000530587	ENSG00000135365	PHF21A
trf5-GluCTC	7152	6646	6593	322	158	1257	10354.9376220562	29732.1613363948	12603.0820070542	3830.18826416334	7196.22803079953	2395.59532454987	17563.3936551684	4474.00387317091	1.97293322350478	0.00235131322565207	0.0946828640610345	UP	ENST00000570396	ENSG00000213398	LCAT
trf5-GluCTC	7152	6646	6593	322	158	1257	10354.9376220562	29732.1613363948	12603.0820070542	3830.18826416334	7196.22803079953	2395.59532454987	17563.3936551684	4474.00387317091	1.97293322350478	0.00235131322565207	0.0946828640610345	UP	ENST00000370053	ENSG00000197457	STMN3
trf5-GluCTC	7152	6646	6593	322	158	1257	10354.9376220562	29732.1613363948	12603.0820070542	3830.18826416334	7196.22803079953	2395.59532454987	17563.3936551684	4474.00387317091	1.97293322350478	0.00235131322565207	0.0946828640610345	UP	ENST00000370782	ENSG00000155229	MMS19
trf5-GluCTC	7152	6646	6593	322	158	1257	10354.9376220562	29732.1613363948	12603.0820070542	3830.18826416334	7196.22803079953	2395.59532454987	17563.3936551684	4474.00387317091	1.97293322350478	0.00235131322565207	0.0946828640610345	UP	ENST00000396563	ENSG00000185404	SP140L
trf5-GluCTC	7152	6646	6593	322	158	1257	10354.9376220562	29732.1613363948	12603.0820070542	3830.18826416334	7196.22803079953	2395.59532454987	17563.3936551684	4474.00387317091	1.97293322350478	0.00235131322565207	0.0946828640610345	UP	ENST00000298139	ENSG00000165392	WRN
trf5-GluCTC	7152	6646	6593	322	158	1257	10354.9376220562	29732.1613363948	12603.0820070542	3830.18826416334	7196.22803079953	2395.59532454987	17563.3936551684	4474.00387317091	1.97293322350478	0.00235131322565207	0.0946828640610345	UP	ENST00000557006	ENSG00000198133	TMEM229B
trf5-GluCTC	7152	6646	6593	322	158	1257	10354.9376220562	29732.1613363948	12603.0820070542	3830.18826416334	7196.22803079953	2395.59532454987	17563.3936551684	4474.00387317091	1.97293322350478	0.00235131322565207	0.0946828640610345	UP	ENST00000618547	ENSG00000174516	PELI3
trf5-GluCTC	7152	6646	6593	322	158	1257	10354.9376220562	29732.1613363948	12603.0820070542	3830.18826416334	7196.22803079953	2395.59532454987	17563.3936551684	4474.00387317091	1.97293322350478	0.00235131322565207	0.0946828640610345	UP	ENST00000434127	ENSG00000187678	SPRY4
trf5-GluCTC	7152	6646	6593	322	158	1257	10354.9376220562	29732.1613363948	12603.0820070542	3830.18826416334	7196.22803079953	2395.59532454987	17563.3936551684	4474.00387317091	1.97293322350478	0.00235131322565207	0.0946828640610345	UP	ENST00000597849	ENSG00000142002	DPP9
trf5-GluCTC	7152	6646	6593	322	158	1257	10354.9376220562	29732.1613363948	12603.0820070542	3830.18826416334	7196.22803079953	2395.59532454987	17563.3936551684	4474.00387317091	1.97293322350478	0.00235131322565207	0.0946828640610345	UP	ENST00000578061	ENSG00000136490	LIMD2
trf5-GluCTC	7152	6646	6593	322	158	1257	10354.9376220562	29732.1613363948	12603.0820070542	3830.18826416334	7196.22803079953	2395.59532454987	17563.3936551684	4474.00387317091	1.97293322350478	0.00235131322565207	0.0946828640610345	UP	ENST00000367837	ENSG00000112339	HBS1L
trf5-GluCTC	7152	6646	6593	322	158	1257	10354.9376220562	29732.1613363948	12603.0820070542	3830.18826416334	7196.22803079953	2395.59532454987	17563.3936551684	4474.00387317091	1.97293322350478	0.00235131322565207	0.0946828640610345	UP	ENST00000394185	ENSG00000080822	CLDND1
trf5-GluCTC	7152	6646	6593	322	158	1257	10354.9376220562	29732.1613363948	12603.0820070542	3830.18826416334	7196.22803079953	2395.59532454987	17563.3936551684	4474.00387317091	1.97293322350478	0.00235131322565207	0.0946828640610345	UP	ENST00000319285	ENSG00000179958	DCTPP1
trf5-GluCTC	7152	6646	6593	322	158	1257	10354.9376220562	29732.1613363948	12603.0820070542	3830.18826416334	7196.22803079953	2395.59532454987	17563.3936551684	4474.00387317091	1.97293322350478	0.00235131322565207	0.0946828640610345	UP	ENST00000355526	ENSG00000011332	DPF1
trf5-GluCTC	7152	6646	6593	322	158	1257	10354.9376220562	29732.1613363948	12603.0820070542	3830.18826416334	7196.22803079953	2395.59532454987	17563.3936551684	4474.00387317091	1.97293322350478	0.00235131322565207	0.0946828640610345	UP	ENST00000368653	ENSG00000148773	MKI67
trf5-GluCTC	7152	6646	6593	322	158	1257	10354.9376220562	29732.1613363948	12603.0820070542	3830.18826416334	7196.22803079953	2395.59532454987	17563.3936551684	4474.00387317091	1.97293322350478	0.00235131322565207	0.0946828640610345	UP	ENST00000359393	ENSG00000110047	EHD1
trf5-GluCTC	7152	6646	6593	322	158	1257	10354.9376220562	29732.1613363948	12603.0820070542	3830.18826416334	7196.22803079953	2395.59532454987	17563.3936551684	4474.00387317091	1.97293322350478	0.00235131322565207	0.0946828640610345	UP	ENST00000358070	ENSG00000077279	DCX
trf5-GluCTC	7152	6646	6593	322	158	1257	10354.9376220562	29732.1613363948	12603.0820070542	3830.18826416334	7196.22803079953	2395.59532454987	17563.3936551684	4474.00387317091	1.97293322350478	0.00235131322565207	0.0946828640610345	UP	ENST00000438723	ENSG00000136828	RALGPS1
trf5-GluCTC	7152	6646	6593	322	158	1257	10354.9376220562	29732.1613363948	12603.0820070542	3830.18826416334	7196.22803079953	2395.59532454987	17563.3936551684	4474.00387317091	1.97293322350478	0.00235131322565207	0.0946828640610345	UP	ENST00000594759	ENSG00000105486	LIG1
trf5-GluCTC	7152	6646	6593	322	158	1257	10354.9376220562	29732.1613363948	12603.0820070542	3830.18826416334	7196.22803079953	2395.59532454987	17563.3936551684	4474.00387317091	1.97293322350478	0.00235131322565207	0.0946828640610345	UP	ENST00000540632	ENSG00000063015	SEZ6
trf5-GluCTC	7152	6646	6593	322	158	1257	10354.9376220562	29732.1613363948	12603.0820070542	3830.18826416334	7196.22803079953	2395.59532454987	17563.3936551684	4474.00387317091	1.97293322350478	0.00235131322565207	0.0946828640610345	UP	ENST00000218436	ENSG00000102313	ITIH6
trf5-GluCTC	7152	6646	6593	322	158	1257	10354.9376220562	29732.1613363948	12603.0820070542	3830.18826416334	7196.22803079953	2395.59532454987	17563.3936551684	4474.00387317091	1.97293322350478	0.00235131322565207	0.0946828640610345	UP	ENST00000563422	ENSG00000178802	MPI
trf5-GluCTC	7152	6646	6593	322	158	1257	10354.9376220562	29732.1613363948	12603.0820070542	3830.18826416334	7196.22803079953	2395.59532454987	17563.3936551684	4474.00387317091	1.97293322350478	0.00235131322565207	0.0946828640610345	UP	ENST00000306058	ENSG00000171456	ASXL1
trf5-GluCTC	7152	6646	6593	322	158	1257	10354.9376220562	29732.1613363948	12603.0820070542	3830.18826416334	7196.22803079953	2395.59532454987	17563.3936551684	4474.00387317091	1.97293322350478	0.00235131322565207	0.0946828640610345	UP	ENST00000361927	ENSG00000198756	COLGALT2
trf5-GluCTC	7152	6646	6593	322	158	1257	10354.9376220562	29732.1613363948	12603.0820070542	3830.18826416334	7196.22803079953	2395.59532454987	17563.3936551684	4474.00387317091	1.97293322350478	0.00235131322565207	0.0946828640610345	UP	ENST00000366788	ENSG00000203685	C1orf95
trf5-GluCTC	7152	6646	6593	322	158	1257	10354.9376220562	29732.1613363948	12603.0820070542	3830.18826416334	7196.22803079953	2395.59532454987	17563.3936551684	4474.00387317091	1.97293322350478	0.00235131322565207	0.0946828640610345	UP	ENST00000317991	ENSG00000089351	GRAMD1A
trf5-GluCTC	7152	6646	6593	322	158	1257	10354.9376220562	29732.1613363948	12603.0820070542	3830.18826416334	7196.22803079953	2395.59532454987	17563.3936551684	4474.00387317091	1.97293322350478	0.00235131322565207	0.0946828640610345	UP	ENST00000415361	ENSG00000198561	CTNND1
trf5-GluCTC	7152	6646	6593	322	158	1257	10354.9376220562	29732.1613363948	12603.0820070542	3830.18826416334	7196.22803079953	2395.59532454987	17563.3936551684	4474.00387317091	1.97293322350478	0.00235131322565207	0.0946828640610345	UP	ENST00000394764	ENSG00000168769	TET2
trf5-GluCTC	7152	6646	6593	322	158	1257	10354.9376220562	29732.1613363948	12603.0820070542	3830.18826416334	7196.22803079953	2395.59532454987	17563.3936551684	4474.00387317091	1.97293322350478	0.00235131322565207	0.0946828640610345	UP	ENST00000296824	ENSG00000164366	CCDC127
trf5-GluCTC	7152	6646	6593	322	158	1257	10354.9376220562	29732.1613363948	12603.0820070542	3830.18826416334	7196.22803079953	2395.59532454987	17563.3936551684	4474.00387317091	1.97293322350478	0.00235131322565207	0.0946828640610345	UP	ENST00000508784	ENSG00000151612	ZNF827
trf5-GluCTC	7152	6646	6593	322	158	1257	10354.9376220562	29732.1613363948	12603.0820070542	3830.18826416334	7196.22803079953	2395.59532454987	17563.3936551684	4474.00387317091	1.97293322350478	0.00235131322565207	0.0946828640610345	UP	ENST00000594279	ENSG00000077463	SIRT6
trf5-GluCTC	7152	6646	6593	322	158	1257	10354.9376220562	29732.1613363948	12603.0820070542	3830.18826416334	7196.22803079953	2395.59532454987	17563.3936551684	4474.00387317091	1.97293322350478	0.00235131322565207	0.0946828640610345	UP	ENST00000377960	ENSG00000122694	GLIPR2
trf5-GluCTC	7152	6646	6593	322	158	1257	10354.9376220562	29732.1613363948	12603.0820070542	3830.18826416334	7196.22803079953	2395.59532454987	17563.3936551684	4474.00387317091	1.97293322350478	0.00235131322565207	0.0946828640610345	UP	ENST00000566458	ENSG00000205937	RNPS1
trf5-GluCTC	7152	6646	6593	322	158	1257	10354.9376220562	29732.1613363948	12603.0820070542	3830.18826416334	7196.22803079953	2395.59532454987	17563.3936551684	4474.00387317091	1.97293322350478	0.00235131322565207	0.0946828640610345	UP	ENST00000448404	ENSG00000168066	SF1
trf5-GluCTC	7152	6646	6593	322	158	1257	10354.9376220562	29732.1613363948	12603.0820070542	3830.18826416334	7196.22803079953	2395.59532454987	17563.3936551684	4474.00387317091	1.97293322350478	0.00235131322565207	0.0946828640610345	UP	ENST00000530439	ENSG00000148926	ADM
trf5-GluCTC	7152	6646	6593	322	158	1257	10354.9376220562	29732.1613363948	12603.0820070542	3830.18826416334	7196.22803079953	2395.59532454987	17563.3936551684	4474.00387317091	1.97293322350478	0.00235131322565207	0.0946828640610345	UP	ENST00000530271	ENSG00000060237	WNK1
trf5-GluCTC	7152	6646	6593	322	158	1257	10354.9376220562	29732.1613363948	12603.0820070542	3830.18826416334	7196.22803079953	2395.59532454987	17563.3936551684	4474.00387317091	1.97293322350478	0.00235131322565207	0.0946828640610345	UP	ENST00000347215	ENSG00000124225	PMEPA1
trf5-GluCTC	7152	6646	6593	322	158	1257	10354.9376220562	29732.1613363948	12603.0820070542	3830.18826416334	7196.22803079953	2395.59532454987	17563.3936551684	4474.00387317091	1.97293322350478	0.00235131322565207	0.0946828640610345	UP	ENST00000324774	ENSG00000110931	CAMKK2
trf5-GluCTC	7152	6646	6593	322	158	1257	10354.9376220562	29732.1613363948	12603.0820070542	3830.18826416334	7196.22803079953	2395.59532454987	17563.3936551684	4474.00387317091	1.97293322350478	0.00235131322565207	0.0946828640610345	UP	ENST00000444639	ENSG00000235750	KIAA0040
trf5-GluCTC	7152	6646	6593	322	158	1257	10354.9376220562	29732.1613363948	12603.0820070542	3830.18826416334	7196.22803079953	2395.59532454987	17563.3936551684	4474.00387317091	1.97293322350478	0.00235131322565207	0.0946828640610345	UP	ENST00000335327	ENSG00000132970	WASF3
trf5-GluCTC	7152	6646	6593	322	158	1257	10354.9376220562	29732.1613363948	12603.0820070542	3830.18826416334	7196.22803079953	2395.59532454987	17563.3936551684	4474.00387317091	1.97293322350478	0.00235131322565207	0.0946828640610345	UP	ENST00000368172	ENSG00000183853	KIRREL
trf5-GluCTC	7152	6646	6593	322	158	1257	10354.9376220562	29732.1613363948	12603.0820070542	3830.18826416334	7196.22803079953	2395.59532454987	17563.3936551684	4474.00387317091	1.97293322350478	0.00235131322565207	0.0946828640610345	UP	ENST00000269518	ENSG00000141682	PMAIP1
trf5-GluCTC	7152	6646	6593	322	158	1257	10354.9376220562	29732.1613363948	12603.0820070542	3830.18826416334	7196.22803079953	2395.59532454987	17563.3936551684	4474.00387317091	1.97293322350478	0.00235131322565207	0.0946828640610345	UP	ENST00000414706	ENSG00000130544	ZNF557
trf5-GluCTC	7152	6646	6593	322	158	1257	10354.9376220562	29732.1613363948	12603.0820070542	3830.18826416334	7196.22803079953	2395.59532454987	17563.3936551684	4474.00387317091	1.97293322350478	0.00235131322565207	0.0946828640610345	UP	ENST00000474904	ENSG00000160818	GPATCH4
trf5-GluCTC	7152	6646	6593	322	158	1257	10354.9376220562	29732.1613363948	12603.0820070542	3830.18826416334	7196.22803079953	2395.59532454987	17563.3936551684	4474.00387317091	1.97293322350478	0.00235131322565207	0.0946828640610345	UP	ENST00000325881	ENSG00000157734	SNX22
trf5-GluCTC	7152	6646	6593	322	158	1257	10354.9376220562	29732.1613363948	12603.0820070542	3830.18826416334	7196.22803079953	2395.59532454987	17563.3936551684	4474.00387317091	1.97293322350478	0.00235131322565207	0.0946828640610345	UP	ENST00000534408	ENSG00000149262	INTS4
trf5-GluCTC	7152	6646	6593	322	158	1257	10354.9376220562	29732.1613363948	12603.0820070542	3830.18826416334	7196.22803079953	2395.59532454987	17563.3936551684	4474.00387317091	1.97293322350478	0.00235131322565207	0.0946828640610345	UP	ENST00000612472	ENSG00000186866	POFUT2
trf5-GluCTC	7152	6646	6593	322	158	1257	10354.9376220562	29732.1613363948	12603.0820070542	3830.18826416334	7196.22803079953	2395.59532454987	17563.3936551684	4474.00387317091	1.97293322350478	0.00235131322565207	0.0946828640610345	UP	ENST00000308595	ENSG00000173020	ADRBK1
trf5-GluCTC	7152	6646	6593	322	158	1257	10354.9376220562	29732.1613363948	12603.0820070542	3830.18826416334	7196.22803079953	2395.59532454987	17563.3936551684	4474.00387317091	1.97293322350478	0.00235131322565207	0.0946828640610345	UP	ENST00000300187	ENSG00000166928	MS4A14
trf5-GluCTC	7152	6646	6593	322	158	1257	10354.9376220562	29732.1613363948	12603.0820070542	3830.18826416334	7196.22803079953	2395.59532454987	17563.3936551684	4474.00387317091	1.97293322350478	0.00235131322565207	0.0946828640610345	UP	ENST00000301031	ENSG00000167523	SPATA33
trf5-GluCTC	7152	6646	6593	322	158	1257	10354.9376220562	29732.1613363948	12603.0820070542	3830.18826416334	7196.22803079953	2395.59532454987	17563.3936551684	4474.00387317091	1.97293322350478	0.00235131322565207	0.0946828640610345	UP	ENST00000395764	ENSG00000185386	MAPK11
trf5-GluCTC	7152	6646	6593	322	158	1257	10354.9376220562	29732.1613363948	12603.0820070542	3830.18826416334	7196.22803079953	2395.59532454987	17563.3936551684	4474.00387317091	1.97293322350478	0.00235131322565207	0.0946828640610345	UP	ENST00000613679	ENSG00000211452	DIO1
trf5-GluCTC	7152	6646	6593	322	158	1257	10354.9376220562	29732.1613363948	12603.0820070542	3830.18826416334	7196.22803079953	2395.59532454987	17563.3936551684	4474.00387317091	1.97293322350478	0.00235131322565207	0.0946828640610345	UP	ENST00000430807	ENSG00000183597	TANGO2
trf5-GluCTC	7152	6646	6593	322	158	1257	10354.9376220562	29732.1613363948	12603.0820070542	3830.18826416334	7196.22803079953	2395.59532454987	17563.3936551684	4474.00387317091	1.97293322350478	0.00235131322565207	0.0946828640610345	UP	ENST00000424354	ENSG00000198911	SREBF2
trf5-GluCTC	7152	6646	6593	322	158	1257	10354.9376220562	29732.1613363948	12603.0820070542	3830.18826416334	7196.22803079953	2395.59532454987	17563.3936551684	4474.00387317091	1.97293322350478	0.00235131322565207	0.0946828640610345	UP	ENST00000427752	ENSG00000110066	SUV420H1
trf5-GluCTC	7152	6646	6593	322	158	1257	10354.9376220562	29732.1613363948	12603.0820070542	3830.18826416334	7196.22803079953	2395.59532454987	17563.3936551684	4474.00387317091	1.97293322350478	0.00235131322565207	0.0946828640610345	UP	ENST00000563500	ENSG00000140464	PML
trf5-GluCTC	7152	6646	6593	322	158	1257	10354.9376220562	29732.1613363948	12603.0820070542	3830.18826416334	7196.22803079953	2395.59532454987	17563.3936551684	4474.00387317091	1.97293322350478	0.00235131322565207	0.0946828640610345	UP	ENST00000566453	ENSG00000172828	CES3
trf5-GluCTC	7152	6646	6593	322	158	1257	10354.9376220562	29732.1613363948	12603.0820070542	3830.18826416334	7196.22803079953	2395.59532454987	17563.3936551684	4474.00387317091	1.97293322350478	0.00235131322565207	0.0946828640610345	UP	ENST00000426154	ENSG00000136193	SCRN1
trf5-GluCTC	7152	6646	6593	322	158	1257	10354.9376220562	29732.1613363948	12603.0820070542	3830.18826416334	7196.22803079953	2395.59532454987	17563.3936551684	4474.00387317091	1.97293322350478	0.00235131322565207	0.0946828640610345	UP	ENST00000553234	ENSG00000135469	COQ10A
trf5-GluCTC	7152	6646	6593	322	158	1257	10354.9376220562	29732.1613363948	12603.0820070542	3830.18826416334	7196.22803079953	2395.59532454987	17563.3936551684	4474.00387317091	1.97293322350478	0.00235131322565207	0.0946828640610345	UP	ENST00000352904	ENSG00000068078	FGFR3
trf5-GluCTC	7152	6646	6593	322	158	1257	10354.9376220562	29732.1613363948	12603.0820070542	3830.18826416334	7196.22803079953	2395.59532454987	17563.3936551684	4474.00387317091	1.97293322350478	0.00235131322565207	0.0946828640610345	UP	ENST00000397680	ENSG00000160298	C21orf58
trf5-GluCTC	7152	6646	6593	322	158	1257	10354.9376220562	29732.1613363948	12603.0820070542	3830.18826416334	7196.22803079953	2395.59532454987	17563.3936551684	4474.00387317091	1.97293322350478	0.00235131322565207	0.0946828640610345	UP	ENST00000343526	ENSG00000122779	TRIM24
trf5-GluCTC	7152	6646	6593	322	158	1257	10354.9376220562	29732.1613363948	12603.0820070542	3830.18826416334	7196.22803079953	2395.59532454987	17563.3936551684	4474.00387317091	1.97293322350478	0.00235131322565207	0.0946828640610345	UP	ENST00000381020	ENSG00000165556	CDX2
trf5-GluCTC	7152	6646	6593	322	158	1257	10354.9376220562	29732.1613363948	12603.0820070542	3830.18826416334	7196.22803079953	2395.59532454987	17563.3936551684	4474.00387317091	1.97293322350478	0.00235131322565207	0.0946828640610345	UP	ENST00000599105	ENSG00000131408	NR1H2
trf5-GluCTC	7152	6646	6593	322	158	1257	10354.9376220562	29732.1613363948	12603.0820070542	3830.18826416334	7196.22803079953	2395.59532454987	17563.3936551684	4474.00387317091	1.97293322350478	0.00235131322565207	0.0946828640610345	UP	ENST00000451864	ENSG00000132677	RHBG
trf5-GluCTC	7152	6646	6593	322	158	1257	10354.9376220562	29732.1613363948	12603.0820070542	3830.18826416334	7196.22803079953	2395.59532454987	17563.3936551684	4474.00387317091	1.97293322350478	0.00235131322565207	0.0946828640610345	UP	ENST00000294678	ENSG00000122417	ODF2L
trf5-GluCTC	7152	6646	6593	322	158	1257	10354.9376220562	29732.1613363948	12603.0820070542	3830.18826416334	7196.22803079953	2395.59532454987	17563.3936551684	4474.00387317091	1.97293322350478	0.00235131322565207	0.0946828640610345	UP	ENST00000406486	ENSG00000197077	KIAA1671
trf5-GluCTC	7152	6646	6593	322	158	1257	10354.9376220562	29732.1613363948	12603.0820070542	3830.18826416334	7196.22803079953	2395.59532454987	17563.3936551684	4474.00387317091	1.97293322350478	0.00235131322565207	0.0946828640610345	UP	ENST00000394287	ENSG00000125686	MED1
trf5-GluCTC	7152	6646	6593	322	158	1257	10354.9376220562	29732.1613363948	12603.0820070542	3830.18826416334	7196.22803079953	2395.59532454987	17563.3936551684	4474.00387317091	1.97293322350478	0.00235131322565207	0.0946828640610345	UP	ENST00000579081	ENSG00000196712	NF1
trf5-GluCTC	7152	6646	6593	322	158	1257	10354.9376220562	29732.1613363948	12603.0820070542	3830.18826416334	7196.22803079953	2395.59532454987	17563.3936551684	4474.00387317091	1.97293322350478	0.00235131322565207	0.0946828640610345	UP	ENST00000620002	ENSG00000167508	MVD
trf5-GluCTC	7152	6646	6593	322	158	1257	10354.9376220562	29732.1613363948	12603.0820070542	3830.18826416334	7196.22803079953	2395.59532454987	17563.3936551684	4474.00387317091	1.97293322350478	0.00235131322565207	0.0946828640610345	UP	ENST00000297477	ENSG00000164855	TMEM184A
trf5-GluCTC	7152	6646	6593	322	158	1257	10354.9376220562	29732.1613363948	12603.0820070542	3830.18826416334	7196.22803079953	2395.59532454987	17563.3936551684	4474.00387317091	1.97293322350478	0.00235131322565207	0.0946828640610345	UP	ENST00000510146	ENSG00000151725	CENPU
trf5-GluCTC	7152	6646	6593	322	158	1257	10354.9376220562	29732.1613363948	12603.0820070542	3830.18826416334	7196.22803079953	2395.59532454987	17563.3936551684	4474.00387317091	1.97293322350478	0.00235131322565207	0.0946828640610345	UP	ENST00000438896	ENSG00000081692	JMJD4
trf5-GluCTC	7152	6646	6593	322	158	1257	10354.9376220562	29732.1613363948	12603.0820070542	3830.18826416334	7196.22803079953	2395.59532454987	17563.3936551684	4474.00387317091	1.97293322350478	0.00235131322565207	0.0946828640610345	UP	ENST00000591960	ENSG00000160439	RDH13
trf5-GluCTC	7152	6646	6593	322	158	1257	10354.9376220562	29732.1613363948	12603.0820070542	3830.18826416334	7196.22803079953	2395.59532454987	17563.3936551684	4474.00387317091	1.97293322350478	0.00235131322565207	0.0946828640610345	UP	ENST00000508628	ENSG00000173821	RNF213
trf5-GluCTC	7152	6646	6593	322	158	1257	10354.9376220562	29732.1613363948	12603.0820070542	3830.18826416334	7196.22803079953	2395.59532454987	17563.3936551684	4474.00387317091	1.97293322350478	0.00235131322565207	0.0946828640610345	UP	ENST00000421967	ENSG00000172113	NME6
trf5-GluCTC	7152	6646	6593	322	158	1257	10354.9376220562	29732.1613363948	12603.0820070542	3830.18826416334	7196.22803079953	2395.59532454987	17563.3936551684	4474.00387317091	1.97293322350478	0.00235131322565207	0.0946828640610345	UP	ENST00000619792	ENSG00000278633	AC023491.2
trf5-GluCTC	7152	6646	6593	322	158	1257	10354.9376220562	29732.1613363948	12603.0820070542	3830.18826416334	7196.22803079953	2395.59532454987	17563.3936551684	4474.00387317091	1.97293322350478	0.00235131322565207	0.0946828640610345	UP	ENST00000296328	ENSG00000163960	UBXN7
trf5-GluCTC	7152	6646	6593	322	158	1257	10354.9376220562	29732.1613363948	12603.0820070542	3830.18826416334	7196.22803079953	2395.59532454987	17563.3936551684	4474.00387317091	1.97293322350478	0.00235131322565207	0.0946828640610345	UP	ENST00000220592	ENSG00000123908	AGO2
trf5-GluCTC	7152	6646	6593	322	158	1257	10354.9376220562	29732.1613363948	12603.0820070542	3830.18826416334	7196.22803079953	2395.59532454987	17563.3936551684	4474.00387317091	1.97293322350478	0.00235131322565207	0.0946828640610345	UP	ENST00000347197	ENSG00000120088	CRHR1
trf5-GluCTC	7152	6646	6593	322	158	1257	10354.9376220562	29732.1613363948	12603.0820070542	3830.18826416334	7196.22803079953	2395.59532454987	17563.3936551684	4474.00387317091	1.97293322350478	0.00235131322565207	0.0946828640610345	UP	ENST00000448790	ENSG00000092203	TOX4
trf5-GluCTC	7152	6646	6593	322	158	1257	10354.9376220562	29732.1613363948	12603.0820070542	3830.18826416334	7196.22803079953	2395.59532454987	17563.3936551684	4474.00387317091	1.97293322350478	0.00235131322565207	0.0946828640610345	UP	ENST00000381781	ENSG00000205784	ARRDC5
trf5-GluCTC	7152	6646	6593	322	158	1257	10354.9376220562	29732.1613363948	12603.0820070542	3830.18826416334	7196.22803079953	2395.59532454987	17563.3936551684	4474.00387317091	1.97293322350478	0.00235131322565207	0.0946828640610345	UP	ENST00000543235	ENSG00000165819	METTL3
trf5-GluCTC	7152	6646	6593	322	158	1257	10354.9376220562	29732.1613363948	12603.0820070542	3830.18826416334	7196.22803079953	2395.59532454987	17563.3936551684	4474.00387317091	1.97293322350478	0.00235131322565207	0.0946828640610345	UP	ENST00000394123	ENSG00000145907	G3BP1
trf5-GluCTC	7152	6646	6593	322	158	1257	10354.9376220562	29732.1613363948	12603.0820070542	3830.18826416334	7196.22803079953	2395.59532454987	17563.3936551684	4474.00387317091	1.97293322350478	0.00235131322565207	0.0946828640610345	UP	ENST00000293894	ENSG00000005513	SOX8
trf5-GluCTC	7152	6646	6593	322	158	1257	10354.9376220562	29732.1613363948	12603.0820070542	3830.18826416334	7196.22803079953	2395.59532454987	17563.3936551684	4474.00387317091	1.97293322350478	0.00235131322565207	0.0946828640610345	UP	ENST00000262971	ENSG00000105229	PIAS4
trf5-GluCTC	7152	6646	6593	322	158	1257	10354.9376220562	29732.1613363948	12603.0820070542	3830.18826416334	7196.22803079953	2395.59532454987	17563.3936551684	4474.00387317091	1.97293322350478	0.00235131322565207	0.0946828640610345	UP	ENST00000234115	ENSG00000115762	PLEKHB2
trf5-GluCTC	7152	6646	6593	322	158	1257	10354.9376220562	29732.1613363948	12603.0820070542	3830.18826416334	7196.22803079953	2395.59532454987	17563.3936551684	4474.00387317091	1.97293322350478	0.00235131322565207	0.0946828640610345	UP	ENST00000268070	ENSG00000140470	ADAMTS17
trf5-GluCTC	7152	6646	6593	322	158	1257	10354.9376220562	29732.1613363948	12603.0820070542	3830.18826416334	7196.22803079953	2395.59532454987	17563.3936551684	4474.00387317091	1.97293322350478	0.00235131322565207	0.0946828640610345	UP	ENST00000576500	ENSG00000140987	ZSCAN32
trf5-GluCTC	7152	6646	6593	322	158	1257	10354.9376220562	29732.1613363948	12603.0820070542	3830.18826416334	7196.22803079953	2395.59532454987	17563.3936551684	4474.00387317091	1.97293322350478	0.00235131322565207	0.0946828640610345	UP	ENST00000411529	ENSG00000170144	HNRNPA3
trf5-GluCTC	7152	6646	6593	322	158	1257	10354.9376220562	29732.1613363948	12603.0820070542	3830.18826416334	7196.22803079953	2395.59532454987	17563.3936551684	4474.00387317091	1.97293322350478	0.00235131322565207	0.0946828640610345	UP	ENST00000341998	ENSG00000155886	SLC24A2
trf5-GluCTC	7152	6646	6593	322	158	1257	10354.9376220562	29732.1613363948	12603.0820070542	3830.18826416334	7196.22803079953	2395.59532454987	17563.3936551684	4474.00387317091	1.97293322350478	0.00235131322565207	0.0946828640610345	UP	ENST00000395407	ENSG00000137819	PAQR5
trf5-GluCTC	7152	6646	6593	322	158	1257	10354.9376220562	29732.1613363948	12603.0820070542	3830.18826416334	7196.22803079953	2395.59532454987	17563.3936551684	4474.00387317091	1.97293322350478	0.00235131322565207	0.0946828640610345	UP	ENST00000358079	ENSG00000100296	THOC5
trf5-GluCTC	7152	6646	6593	322	158	1257	10354.9376220562	29732.1613363948	12603.0820070542	3830.18826416334	7196.22803079953	2395.59532454987	17563.3936551684	4474.00387317091	1.97293322350478	0.00235131322565207	0.0946828640610345	UP	ENST00000297195	ENSG00000164638	SLC29A4
trf5-GluCTC	7152	6646	6593	322	158	1257	10354.9376220562	29732.1613363948	12603.0820070542	3830.18826416334	7196.22803079953	2395.59532454987	17563.3936551684	4474.00387317091	1.97293322350478	0.00235131322565207	0.0946828640610345	UP	ENST00000566428	ENSG00000135709	KIAA0513
trf5-GluCTC	7152	6646	6593	322	158	1257	10354.9376220562	29732.1613363948	12603.0820070542	3830.18826416334	7196.22803079953	2395.59532454987	17563.3936551684	4474.00387317091	1.97293322350478	0.00235131322565207	0.0946828640610345	UP	ENST00000557772	ENSG00000140009	ESR2
trf5-GluCTC	7152	6646	6593	322	158	1257	10354.9376220562	29732.1613363948	12603.0820070542	3830.18826416334	7196.22803079953	2395.59532454987	17563.3936551684	4474.00387317091	1.97293322350478	0.00235131322565207	0.0946828640610345	UP	ENST00000432883	ENSG00000183597	TANGO2
trf5-GluCTC	7152	6646	6593	322	158	1257	10354.9376220562	29732.1613363948	12603.0820070542	3830.18826416334	7196.22803079953	2395.59532454987	17563.3936551684	4474.00387317091	1.97293322350478	0.00235131322565207	0.0946828640610345	UP	ENST00000435507	ENSG00000168010	ATG16L2
trf5-GluCTC	7152	6646	6593	322	158	1257	10354.9376220562	29732.1613363948	12603.0820070542	3830.18826416334	7196.22803079953	2395.59532454987	17563.3936551684	4474.00387317091	1.97293322350478	0.00235131322565207	0.0946828640610345	UP	ENST00000319327	ENSG00000184716	SERINC4
trf5-GluCTC	7152	6646	6593	322	158	1257	10354.9376220562	29732.1613363948	12603.0820070542	3830.18826416334	7196.22803079953	2395.59532454987	17563.3936551684	4474.00387317091	1.97293322350478	0.00235131322565207	0.0946828640610345	UP	ENST00000548971	ENSG00000139546	TARBP2
trf5-GluCTC	7152	6646	6593	322	158	1257	10354.9376220562	29732.1613363948	12603.0820070542	3830.18826416334	7196.22803079953	2395.59532454987	17563.3936551684	4474.00387317091	1.97293322350478	0.00235131322565207	0.0946828640610345	UP	ENST00000302291	ENSG00000169641	LUZP1
trf5-GluCTC	7152	6646	6593	322	158	1257	10354.9376220562	29732.1613363948	12603.0820070542	3830.18826416334	7196.22803079953	2395.59532454987	17563.3936551684	4474.00387317091	1.97293322350478	0.00235131322565207	0.0946828640610345	UP	ENST00000424881	ENSG00000197343	ZNF655
trf5-GluCTC	7152	6646	6593	322	158	1257	10354.9376220562	29732.1613363948	12603.0820070542	3830.18826416334	7196.22803079953	2395.59532454987	17563.3936551684	4474.00387317091	1.97293322350478	0.00235131322565207	0.0946828640610345	UP	ENST00000466434	ENSG00000177398	UMODL1
trf5-GluCTC	7152	6646	6593	322	158	1257	10354.9376220562	29732.1613363948	12603.0820070542	3830.18826416334	7196.22803079953	2395.59532454987	17563.3936551684	4474.00387317091	1.97293322350478	0.00235131322565207	0.0946828640610345	UP	ENST00000319928	ENSG00000142961	MOB3C
trf5-GluCTC	7152	6646	6593	322	158	1257	10354.9376220562	29732.1613363948	12603.0820070542	3830.18826416334	7196.22803079953	2395.59532454987	17563.3936551684	4474.00387317091	1.97293322350478	0.00235131322565207	0.0946828640610345	UP	ENST00000334806	ENSG00000104938	CLEC4M
trf5-GluCTC	7152	6646	6593	322	158	1257	10354.9376220562	29732.1613363948	12603.0820070542	3830.18826416334	7196.22803079953	2395.59532454987	17563.3936551684	4474.00387317091	1.97293322350478	0.00235131322565207	0.0946828640610345	UP	ENST00000271690	ENSG00000143420	ENSA
trf5-GluCTC	7152	6646	6593	322	158	1257	10354.9376220562	29732.1613363948	12603.0820070542	3830.18826416334	7196.22803079953	2395.59532454987	17563.3936551684	4474.00387317091	1.97293322350478	0.00235131322565207	0.0946828640610345	UP	ENST00000268699	ENSG00000141013	GAS8
trf5-GluCTC	7152	6646	6593	322	158	1257	10354.9376220562	29732.1613363948	12603.0820070542	3830.18826416334	7196.22803079953	2395.59532454987	17563.3936551684	4474.00387317091	1.97293322350478	0.00235131322565207	0.0946828640610345	UP	ENST00000622665	ENSG00000273559	CWC25
trf5-GluCTC	7152	6646	6593	322	158	1257	10354.9376220562	29732.1613363948	12603.0820070542	3830.18826416334	7196.22803079953	2395.59532454987	17563.3936551684	4474.00387317091	1.97293322350478	0.00235131322565207	0.0946828640610345	UP	ENST00000316586	ENSG00000115694	STK25
trf5-GluCTC	7152	6646	6593	322	158	1257	10354.9376220562	29732.1613363948	12603.0820070542	3830.18826416334	7196.22803079953	2395.59532454987	17563.3936551684	4474.00387317091	1.97293322350478	0.00235131322565207	0.0946828640610345	UP	ENST00000526909	ENSG00000177106	EPS8L2
trf5-GluCTC	7152	6646	6593	322	158	1257	10354.9376220562	29732.1613363948	12603.0820070542	3830.18826416334	7196.22803079953	2395.59532454987	17563.3936551684	4474.00387317091	1.97293322350478	0.00235131322565207	0.0946828640610345	UP	ENST00000273598	ENSG00000145029	NICN1
trf5-GluCTC	7152	6646	6593	322	158	1257	10354.9376220562	29732.1613363948	12603.0820070542	3830.18826416334	7196.22803079953	2395.59532454987	17563.3936551684	4474.00387317091	1.97293322350478	0.00235131322565207	0.0946828640610345	UP	ENST00000282869	ENSG00000152926	ZNF117
trf5-GluCTC	7152	6646	6593	322	158	1257	10354.9376220562	29732.1613363948	12603.0820070542	3830.18826416334	7196.22803079953	2395.59532454987	17563.3936551684	4474.00387317091	1.97293322350478	0.00235131322565207	0.0946828640610345	UP	ENST00000332235	ENSG00000183186	C2CD4C
trf5-GluCTC	7152	6646	6593	322	158	1257	10354.9376220562	29732.1613363948	12603.0820070542	3830.18826416334	7196.22803079953	2395.59532454987	17563.3936551684	4474.00387317091	1.97293322350478	0.00235131322565207	0.0946828640610345	UP	ENST00000522893	ENSG00000104714	ERICH1
trf5-GluCTC	7152	6646	6593	322	158	1257	10354.9376220562	29732.1613363948	12603.0820070542	3830.18826416334	7196.22803079953	2395.59532454987	17563.3936551684	4474.00387317091	1.97293322350478	0.00235131322565207	0.0946828640610345	UP	ENST00000512140	ENSG00000112983	BRD8
trf5-GluCTC	7152	6646	6593	322	158	1257	10354.9376220562	29732.1613363948	12603.0820070542	3830.18826416334	7196.22803079953	2395.59532454987	17563.3936551684	4474.00387317091	1.97293322350478	0.00235131322565207	0.0946828640610345	UP	ENST00000412177	ENSG00000224383	PRR29
trf5-GluCTC	7152	6646	6593	322	158	1257	10354.9376220562	29732.1613363948	12603.0820070542	3830.18826416334	7196.22803079953	2395.59532454987	17563.3936551684	4474.00387317091	1.97293322350478	0.00235131322565207	0.0946828640610345	UP	ENST00000595170	ENSG00000188897	CTD-3088G3.8
trf5-GluCTC	7152	6646	6593	322	158	1257	10354.9376220562	29732.1613363948	12603.0820070542	3830.18826416334	7196.22803079953	2395.59532454987	17563.3936551684	4474.00387317091	1.97293322350478	0.00235131322565207	0.0946828640610345	UP	ENST00000394330	ENSG00000100678	SLC8A3
trf5-GluCTC	7152	6646	6593	322	158	1257	10354.9376220562	29732.1613363948	12603.0820070542	3830.18826416334	7196.22803079953	2395.59532454987	17563.3936551684	4474.00387317091	1.97293322350478	0.00235131322565207	0.0946828640610345	UP	ENST00000613060	ENSG00000131389	SLC6A6
trf5-GluCTC	7152	6646	6593	322	158	1257	10354.9376220562	29732.1613363948	12603.0820070542	3830.18826416334	7196.22803079953	2395.59532454987	17563.3936551684	4474.00387317091	1.97293322350478	0.00235131322565207	0.0946828640610345	UP	ENST00000371521	ENSG00000188566	NDOR1
trf5-GluCTC	7152	6646	6593	322	158	1257	10354.9376220562	29732.1613363948	12603.0820070542	3830.18826416334	7196.22803079953	2395.59532454987	17563.3936551684	4474.00387317091	1.97293322350478	0.00235131322565207	0.0946828640610345	UP	ENST00000590071	ENSG00000142279	WTIP
trf5-GluCTC	7152	6646	6593	322	158	1257	10354.9376220562	29732.1613363948	12603.0820070542	3830.18826416334	7196.22803079953	2395.59532454987	17563.3936551684	4474.00387317091	1.97293322350478	0.00235131322565207	0.0946828640610345	UP	ENST00000321448	ENSG00000166435	XRRA1
trf5-GluCTC	7152	6646	6593	322	158	1257	10354.9376220562	29732.1613363948	12603.0820070542	3830.18826416334	7196.22803079953	2395.59532454987	17563.3936551684	4474.00387317091	1.97293322350478	0.00235131322565207	0.0946828640610345	UP	ENST00000399220	ENSG00000168329	CX3CR1
trf5-GluCTC	7152	6646	6593	322	158	1257	10354.9376220562	29732.1613363948	12603.0820070542	3830.18826416334	7196.22803079953	2395.59532454987	17563.3936551684	4474.00387317091	1.97293322350478	0.00235131322565207	0.0946828640610345	UP	ENST00000381213	ENSG00000155545	MIER3
trf5-GluCTC	7152	6646	6593	322	158	1257	10354.9376220562	29732.1613363948	12603.0820070542	3830.18826416334	7196.22803079953	2395.59532454987	17563.3936551684	4474.00387317091	1.97293322350478	0.00235131322565207	0.0946828640610345	UP	ENST00000324866	ENSG00000184154	LRTOMT
trf5-GluCTC	7152	6646	6593	322	158	1257	10354.9376220562	29732.1613363948	12603.0820070542	3830.18826416334	7196.22803079953	2395.59532454987	17563.3936551684	4474.00387317091	1.97293322350478	0.00235131322565207	0.0946828640610345	UP	ENST00000509357	ENSG00000163110	PDLIM5
trf5-GluCTC	7152	6646	6593	322	158	1257	10354.9376220562	29732.1613363948	12603.0820070542	3830.18826416334	7196.22803079953	2395.59532454987	17563.3936551684	4474.00387317091	1.97293322350478	0.00235131322565207	0.0946828640610345	UP	ENST00000261435	ENSG00000078177	N4BP2
trf5-GluCTC	7152	6646	6593	322	158	1257	10354.9376220562	29732.1613363948	12603.0820070542	3830.18826416334	7196.22803079953	2395.59532454987	17563.3936551684	4474.00387317091	1.97293322350478	0.00235131322565207	0.0946828640610345	UP	ENST00000421415	ENSG00000215883	CYB5RL
trf5-GluCTC	7152	6646	6593	322	158	1257	10354.9376220562	29732.1613363948	12603.0820070542	3830.18826416334	7196.22803079953	2395.59532454987	17563.3936551684	4474.00387317091	1.97293322350478	0.00235131322565207	0.0946828640610345	UP	ENST00000538976	ENSG00000146122	DAAM2
trf5-GluCTC	7152	6646	6593	322	158	1257	10354.9376220562	29732.1613363948	12603.0820070542	3830.18826416334	7196.22803079953	2395.59532454987	17563.3936551684	4474.00387317091	1.97293322350478	0.00235131322565207	0.0946828640610345	UP	ENST00000306031	ENSG00000188641	DPYD
trf5-GluCTC	7152	6646	6593	322	158	1257	10354.9376220562	29732.1613363948	12603.0820070542	3830.18826416334	7196.22803079953	2395.59532454987	17563.3936551684	4474.00387317091	1.97293322350478	0.00235131322565207	0.0946828640610345	UP	ENST00000407622	ENSG00000050767	COL23A1
trf5-GluCTC	7152	6646	6593	322	158	1257	10354.9376220562	29732.1613363948	12603.0820070542	3830.18826416334	7196.22803079953	2395.59532454987	17563.3936551684	4474.00387317091	1.97293322350478	0.00235131322565207	0.0946828640610345	UP	ENST00000369449	ENSG00000155962	CLIC2
trf5-GluCTC	7152	6646	6593	322	158	1257	10354.9376220562	29732.1613363948	12603.0820070542	3830.18826416334	7196.22803079953	2395.59532454987	17563.3936551684	4474.00387317091	1.97293322350478	0.00235131322565207	0.0946828640610345	UP	ENST00000530745	ENSG00000174791	RIN1
trf5-GluCTC	7152	6646	6593	322	158	1257	10354.9376220562	29732.1613363948	12603.0820070542	3830.18826416334	7196.22803079953	2395.59532454987	17563.3936551684	4474.00387317091	1.97293322350478	0.00235131322565207	0.0946828640610345	UP	ENST00000427155	ENSG00000196155	PLEKHG4
trf5-GluCTC	7152	6646	6593	322	158	1257	10354.9376220562	29732.1613363948	12603.0820070542	3830.18826416334	7196.22803079953	2395.59532454987	17563.3936551684	4474.00387317091	1.97293322350478	0.00235131322565207	0.0946828640610345	UP	ENST00000336138	ENSG00000130193	THEM6
trf5-GluCTC	7152	6646	6593	322	158	1257	10354.9376220562	29732.1613363948	12603.0820070542	3830.18826416334	7196.22803079953	2395.59532454987	17563.3936551684	4474.00387317091	1.97293322350478	0.00235131322565207	0.0946828640610345	UP	ENST00000202017	ENSG00000088356	PDRG1
trf5-GluCTC	7152	6646	6593	322	158	1257	10354.9376220562	29732.1613363948	12603.0820070542	3830.18826416334	7196.22803079953	2395.59532454987	17563.3936551684	4474.00387317091	1.97293322350478	0.00235131322565207	0.0946828640610345	UP	ENST00000264824	ENSG00000104903	LYL1
trf5-GluCTC	7152	6646	6593	322	158	1257	10354.9376220562	29732.1613363948	12603.0820070542	3830.18826416334	7196.22803079953	2395.59532454987	17563.3936551684	4474.00387317091	1.97293322350478	0.00235131322565207	0.0946828640610345	UP	ENST00000379938	ENSG00000124782	RREB1
trf5-GluCTC	7152	6646	6593	322	158	1257	10354.9376220562	29732.1613363948	12603.0820070542	3830.18826416334	7196.22803079953	2395.59532454987	17563.3936551684	4474.00387317091	1.97293322350478	0.00235131322565207	0.0946828640610345	UP	ENST00000269439	ENSG00000141622	RNF165
trf5-GluCTC	7152	6646	6593	322	158	1257	10354.9376220562	29732.1613363948	12603.0820070542	3830.18826416334	7196.22803079953	2395.59532454987	17563.3936551684	4474.00387317091	1.97293322350478	0.00235131322565207	0.0946828640610345	UP	ENST00000533265	ENSG00000204381	LAYN
trf5-GluCTC	7152	6646	6593	322	158	1257	10354.9376220562	29732.1613363948	12603.0820070542	3830.18826416334	7196.22803079953	2395.59532454987	17563.3936551684	4474.00387317091	1.97293322350478	0.00235131322565207	0.0946828640610345	UP	ENST00000341130	ENSG00000188051	TMEM221
trf5-GluCTC	7152	6646	6593	322	158	1257	10354.9376220562	29732.1613363948	12603.0820070542	3830.18826416334	7196.22803079953	2395.59532454987	17563.3936551684	4474.00387317091	1.97293322350478	0.00235131322565207	0.0946828640610345	UP	ENST00000485022	ENSG00000244122	UGT1A7
trf5-GluCTC	7152	6646	6593	322	158	1257	10354.9376220562	29732.1613363948	12603.0820070542	3830.18826416334	7196.22803079953	2395.59532454987	17563.3936551684	4474.00387317091	1.97293322350478	0.00235131322565207	0.0946828640610345	UP	ENST00000499676	ENSG00000114126	TFDP2
trf5-GluCTC	7152	6646	6593	322	158	1257	10354.9376220562	29732.1613363948	12603.0820070542	3830.18826416334	7196.22803079953	2395.59532454987	17563.3936551684	4474.00387317091	1.97293322350478	0.00235131322565207	0.0946828640610345	UP	ENST00000498824	ENSG00000120690	ELF1
trf5-GluCTC	7152	6646	6593	322	158	1257	10354.9376220562	29732.1613363948	12603.0820070542	3830.18826416334	7196.22803079953	2395.59532454987	17563.3936551684	4474.00387317091	1.97293322350478	0.00235131322565207	0.0946828640610345	UP	ENST00000396872	ENSG00000164638	SLC29A4
trf5-GluCTC	7152	6646	6593	322	158	1257	10354.9376220562	29732.1613363948	12603.0820070542	3830.18826416334	7196.22803079953	2395.59532454987	17563.3936551684	4474.00387317091	1.97293322350478	0.00235131322565207	0.0946828640610345	UP	ENST00000292174	ENSG00000160683	CXCR5
trf5-GluCTC	7152	6646	6593	322	158	1257	10354.9376220562	29732.1613363948	12603.0820070542	3830.18826416334	7196.22803079953	2395.59532454987	17563.3936551684	4474.00387317091	1.97293322350478	0.00235131322565207	0.0946828640610345	UP	ENST00000601488	ENSG00000077463	SIRT6
trf5-GluCTC	7152	6646	6593	322	158	1257	10354.9376220562	29732.1613363948	12603.0820070542	3830.18826416334	7196.22803079953	2395.59532454987	17563.3936551684	4474.00387317091	1.97293322350478	0.00235131322565207	0.0946828640610345	UP	ENST00000323013	ENSG00000189306	RRP7A
trf5-GluCTC	7152	6646	6593	322	158	1257	10354.9376220562	29732.1613363948	12603.0820070542	3830.18826416334	7196.22803079953	2395.59532454987	17563.3936551684	4474.00387317091	1.97293322350478	0.00235131322565207	0.0946828640610345	UP	ENST00000414069	ENSG00000203772	SPRN
trf5-GluCTC	7152	6646	6593	322	158	1257	10354.9376220562	29732.1613363948	12603.0820070542	3830.18826416334	7196.22803079953	2395.59532454987	17563.3936551684	4474.00387317091	1.97293322350478	0.00235131322565207	0.0946828640610345	UP	ENST00000311890	ENSG00000173641	HSPB7
trf5-GluCTC	7152	6646	6593	322	158	1257	10354.9376220562	29732.1613363948	12603.0820070542	3830.18826416334	7196.22803079953	2395.59532454987	17563.3936551684	4474.00387317091	1.97293322350478	0.00235131322565207	0.0946828640610345	UP	ENST00000443427	ENSG00000091831	ESR1
trf5-GluCTC	7152	6646	6593	322	158	1257	10354.9376220562	29732.1613363948	12603.0820070542	3830.18826416334	7196.22803079953	2395.59532454987	17563.3936551684	4474.00387317091	1.97293322350478	0.00235131322565207	0.0946828640610345	UP	ENST00000529413	ENSG00000134215	VAV3
trf5-GluCTC	7152	6646	6593	322	158	1257	10354.9376220562	29732.1613363948	12603.0820070542	3830.18826416334	7196.22803079953	2395.59532454987	17563.3936551684	4474.00387317091	1.97293322350478	0.00235131322565207	0.0946828640610345	UP	ENST00000399233	ENSG00000197535	MYO5A
trf5-GluCTC	7152	6646	6593	322	158	1257	10354.9376220562	29732.1613363948	12603.0820070542	3830.18826416334	7196.22803079953	2395.59532454987	17563.3936551684	4474.00387317091	1.97293322350478	0.00235131322565207	0.0946828640610345	UP	ENST00000525397	ENSG00000166928	MS4A14
trf5-GluCTC	7152	6646	6593	322	158	1257	10354.9376220562	29732.1613363948	12603.0820070542	3830.18826416334	7196.22803079953	2395.59532454987	17563.3936551684	4474.00387317091	1.97293322350478	0.00235131322565207	0.0946828640610345	UP	ENST00000302625	ENSG00000171450	CDK5R2
trf5-GluCTC	7152	6646	6593	322	158	1257	10354.9376220562	29732.1613363948	12603.0820070542	3830.18826416334	7196.22803079953	2395.59532454987	17563.3936551684	4474.00387317091	1.97293322350478	0.00235131322565207	0.0946828640610345	UP	ENST00000339468	ENSG00000100027	YPEL1
trf5-GluCTC	7152	6646	6593	322	158	1257	10354.9376220562	29732.1613363948	12603.0820070542	3830.18826416334	7196.22803079953	2395.59532454987	17563.3936551684	4474.00387317091	1.97293322350478	0.00235131322565207	0.0946828640610345	UP	ENST00000355839	ENSG00000155229	MMS19
trf5-GluCTC	7152	6646	6593	322	158	1257	10354.9376220562	29732.1613363948	12603.0820070542	3830.18826416334	7196.22803079953	2395.59532454987	17563.3936551684	4474.00387317091	1.97293322350478	0.00235131322565207	0.0946828640610345	UP	ENST00000303375	ENSG00000011028	MRC2
trf5-GluCTC	7152	6646	6593	322	158	1257	10354.9376220562	29732.1613363948	12603.0820070542	3830.18826416334	7196.22803079953	2395.59532454987	17563.3936551684	4474.00387317091	1.97293322350478	0.00235131322565207	0.0946828640610345	UP	ENST00000338728	ENSG00000164465	DCBLD1
trf5-GluCTC	7152	6646	6593	322	158	1257	10354.9376220562	29732.1613363948	12603.0820070542	3830.18826416334	7196.22803079953	2395.59532454987	17563.3936551684	4474.00387317091	1.97293322350478	0.00235131322565207	0.0946828640610345	UP	ENST00000509849	ENSG00000197603	C5orf42
trf5-GluCTC	7152	6646	6593	322	158	1257	10354.9376220562	29732.1613363948	12603.0820070542	3830.18826416334	7196.22803079953	2395.59532454987	17563.3936551684	4474.00387317091	1.97293322350478	0.00235131322565207	0.0946828640610345	UP	ENST00000589520	ENSG00000131475	VPS25
trf5-GluCTC	7152	6646	6593	322	158	1257	10354.9376220562	29732.1613363948	12603.0820070542	3830.18826416334	7196.22803079953	2395.59532454987	17563.3936551684	4474.00387317091	1.97293322350478	0.00235131322565207	0.0946828640610345	UP	ENST00000398907	ENSG00000157554	ERG
trf5-GluCTC	7152	6646	6593	322	158	1257	10354.9376220562	29732.1613363948	12603.0820070542	3830.18826416334	7196.22803079953	2395.59532454987	17563.3936551684	4474.00387317091	1.97293322350478	0.00235131322565207	0.0946828640610345	UP	ENST00000538621	ENSG00000124507	PACSIN1
trf5-GluCTC	7152	6646	6593	322	158	1257	10354.9376220562	29732.1613363948	12603.0820070542	3830.18826416334	7196.22803079953	2395.59532454987	17563.3936551684	4474.00387317091	1.97293322350478	0.00235131322565207	0.0946828640610345	UP	ENST00000356976	ENSG00000100151	PICK1
trf5-GluCTC	7152	6646	6593	322	158	1257	10354.9376220562	29732.1613363948	12603.0820070542	3830.18826416334	7196.22803079953	2395.59532454987	17563.3936551684	4474.00387317091	1.97293322350478	0.00235131322565207	0.0946828640610345	UP	ENST00000394163	ENSG00000197343	ZNF655
trf5-GluCTC	7152	6646	6593	322	158	1257	10354.9376220562	29732.1613363948	12603.0820070542	3830.18826416334	7196.22803079953	2395.59532454987	17563.3936551684	4474.00387317091	1.97293322350478	0.00235131322565207	0.0946828640610345	UP	ENST00000367267	ENSG00000143858	SYT2
trf5-GluCTC	7152	6646	6593	322	158	1257	10354.9376220562	29732.1613363948	12603.0820070542	3830.18826416334	7196.22803079953	2395.59532454987	17563.3936551684	4474.00387317091	1.97293322350478	0.00235131322565207	0.0946828640610345	UP	ENST00000262585	ENSG00000105339	DENND3
trf5-GluCTC	7152	6646	6593	322	158	1257	10354.9376220562	29732.1613363948	12603.0820070542	3830.18826416334	7196.22803079953	2395.59532454987	17563.3936551684	4474.00387317091	1.97293322350478	0.00235131322565207	0.0946828640610345	UP	ENST00000337109	ENSG00000132313	MRPL35
trf5-GluCTC	7152	6646	6593	322	158	1257	10354.9376220562	29732.1613363948	12603.0820070542	3830.18826416334	7196.22803079953	2395.59532454987	17563.3936551684	4474.00387317091	1.97293322350478	0.00235131322565207	0.0946828640610345	UP	ENST00000464720	ENSG00000186501	TMEM222
trf5-GluCTC	7152	6646	6593	322	158	1257	10354.9376220562	29732.1613363948	12603.0820070542	3830.18826416334	7196.22803079953	2395.59532454987	17563.3936551684	4474.00387317091	1.97293322350478	0.00235131322565207	0.0946828640610345	UP	ENST00000595671	ENSG00000269699	ZIM2
trf5-GluCTC	7152	6646	6593	322	158	1257	10354.9376220562	29732.1613363948	12603.0820070542	3830.18826416334	7196.22803079953	2395.59532454987	17563.3936551684	4474.00387317091	1.97293322350478	0.00235131322565207	0.0946828640610345	UP	ENST00000420246	ENSG00000141510	TP53
trf5-GluCTC	7152	6646	6593	322	158	1257	10354.9376220562	29732.1613363948	12603.0820070542	3830.18826416334	7196.22803079953	2395.59532454987	17563.3936551684	4474.00387317091	1.97293322350478	0.00235131322565207	0.0946828640610345	UP	ENST00000281017	ENSG00000151353	TMEM18
trf5-GluCTC	7152	6646	6593	322	158	1257	10354.9376220562	29732.1613363948	12603.0820070542	3830.18826416334	7196.22803079953	2395.59532454987	17563.3936551684	4474.00387317091	1.97293322350478	0.00235131322565207	0.0946828640610345	UP	ENST00000577008	ENSG00000167695	FAM57A
trf5-GluCTC	7152	6646	6593	322	158	1257	10354.9376220562	29732.1613363948	12603.0820070542	3830.18826416334	7196.22803079953	2395.59532454987	17563.3936551684	4474.00387317091	1.97293322350478	0.00235131322565207	0.0946828640610345	UP	ENST00000340134	ENSG00000244242	IFITM10
trf5-GluCTC	7152	6646	6593	322	158	1257	10354.9376220562	29732.1613363948	12603.0820070542	3830.18826416334	7196.22803079953	2395.59532454987	17563.3936551684	4474.00387317091	1.97293322350478	0.00235131322565207	0.0946828640610345	UP	ENST00000393966	ENSG00000196155	PLEKHG4
trf5-GluCTC	7152	6646	6593	322	158	1257	10354.9376220562	29732.1613363948	12603.0820070542	3830.18826416334	7196.22803079953	2395.59532454987	17563.3936551684	4474.00387317091	1.97293322350478	0.00235131322565207	0.0946828640610345	UP	ENST00000447819	ENSG00000163531	NFASC
trf5-GluCTC	7152	6646	6593	322	158	1257	10354.9376220562	29732.1613363948	12603.0820070542	3830.18826416334	7196.22803079953	2395.59532454987	17563.3936551684	4474.00387317091	1.97293322350478	0.00235131322565207	0.0946828640610345	UP	ENST00000591938	ENSG00000125503	PPP1R12C
trf5-GluCTC	7152	6646	6593	322	158	1257	10354.9376220562	29732.1613363948	12603.0820070542	3830.18826416334	7196.22803079953	2395.59532454987	17563.3936551684	4474.00387317091	1.97293322350478	0.00235131322565207	0.0946828640610345	UP	ENST00000242059	ENSG00000136193	SCRN1
trf5-GluCTC	7152	6646	6593	322	158	1257	10354.9376220562	29732.1613363948	12603.0820070542	3830.18826416334	7196.22803079953	2395.59532454987	17563.3936551684	4474.00387317091	1.97293322350478	0.00235131322565207	0.0946828640610345	UP	ENST00000447340	ENSG00000178055	PRSS42
trf5-GluCTC	7152	6646	6593	322	158	1257	10354.9376220562	29732.1613363948	12603.0820070542	3830.18826416334	7196.22803079953	2395.59532454987	17563.3936551684	4474.00387317091	1.97293322350478	0.00235131322565207	0.0946828640610345	UP	ENST00000352689	ENSG00000128585	MKLN1
trf5-GluCTC	7152	6646	6593	322	158	1257	10354.9376220562	29732.1613363948	12603.0820070542	3830.18826416334	7196.22803079953	2395.59532454987	17563.3936551684	4474.00387317091	1.97293322350478	0.00235131322565207	0.0946828640610345	UP	ENST00000525884	ENSG00000178287	SPAG11A
trf5-GluCTC	7152	6646	6593	322	158	1257	10354.9376220562	29732.1613363948	12603.0820070542	3830.18826416334	7196.22803079953	2395.59532454987	17563.3936551684	4474.00387317091	1.97293322350478	0.00235131322565207	0.0946828640610345	UP	ENST00000601341	ENSG00000105053	VRK3
trf5-GluCTC	7152	6646	6593	322	158	1257	10354.9376220562	29732.1613363948	12603.0820070542	3830.18826416334	7196.22803079953	2395.59532454987	17563.3936551684	4474.00387317091	1.97293322350478	0.00235131322565207	0.0946828640610345	UP	ENST00000270570	ENSG00000142494	SLC47A1
trf5-GluCTC	7152	6646	6593	322	158	1257	10354.9376220562	29732.1613363948	12603.0820070542	3830.18826416334	7196.22803079953	2395.59532454987	17563.3936551684	4474.00387317091	1.97293322350478	0.00235131322565207	0.0946828640610345	UP	ENST00000336156	ENSG00000100364	KIAA0930
trf5-GluCTC	7152	6646	6593	322	158	1257	10354.9376220562	29732.1613363948	12603.0820070542	3830.18826416334	7196.22803079953	2395.59532454987	17563.3936551684	4474.00387317091	1.97293322350478	0.00235131322565207	0.0946828640610345	UP	ENST00000261822	ENSG00000110987	BCL7A
trf5-GluCTC	7152	6646	6593	322	158	1257	10354.9376220562	29732.1613363948	12603.0820070542	3830.18826416334	7196.22803079953	2395.59532454987	17563.3936551684	4474.00387317091	1.97293322350478	0.00235131322565207	0.0946828640610345	UP	ENST00000268389	ENSG00000140749	IGSF6
trf5-GluCTC	7152	6646	6593	322	158	1257	10354.9376220562	29732.1613363948	12603.0820070542	3830.18826416334	7196.22803079953	2395.59532454987	17563.3936551684	4474.00387317091	1.97293322350478	0.00235131322565207	0.0946828640610345	UP	ENST00000594090	ENSG00000105053	VRK3
trf5-GluCTC	7152	6646	6593	322	158	1257	10354.9376220562	29732.1613363948	12603.0820070542	3830.18826416334	7196.22803079953	2395.59532454987	17563.3936551684	4474.00387317091	1.97293322350478	0.00235131322565207	0.0946828640610345	UP	ENST00000261889	ENSG00000028528	SNX1
trf5-GluCTC	7152	6646	6593	322	158	1257	10354.9376220562	29732.1613363948	12603.0820070542	3830.18826416334	7196.22803079953	2395.59532454987	17563.3936551684	4474.00387317091	1.97293322350478	0.00235131322565207	0.0946828640610345	UP	ENST00000427220	ENSG00000214021	TTLL3
trf5-GluCTC	7152	6646	6593	322	158	1257	10354.9376220562	29732.1613363948	12603.0820070542	3830.18826416334	7196.22803079953	2395.59532454987	17563.3936551684	4474.00387317091	1.97293322350478	0.00235131322565207	0.0946828640610345	UP	ENST00000252487	ENSG00000130204	TOMM40
trf5-GluCTC	7152	6646	6593	322	158	1257	10354.9376220562	29732.1613363948	12603.0820070542	3830.18826416334	7196.22803079953	2395.59532454987	17563.3936551684	4474.00387317091	1.97293322350478	0.00235131322565207	0.0946828640610345	UP	ENST00000601956	ENSG00000178078	STAP2
trf5-GluCTC	7152	6646	6593	322	158	1257	10354.9376220562	29732.1613363948	12603.0820070542	3830.18826416334	7196.22803079953	2395.59532454987	17563.3936551684	4474.00387317091	1.97293322350478	0.00235131322565207	0.0946828640610345	UP	ENST00000457177	ENSG00000251369	ZNF550
trf5-GluCTC	7152	6646	6593	322	158	1257	10354.9376220562	29732.1613363948	12603.0820070542	3830.18826416334	7196.22803079953	2395.59532454987	17563.3936551684	4474.00387317091	1.97293322350478	0.00235131322565207	0.0946828640610345	UP	ENST00000615003	ENSG00000159496	RGL4
trf5-GluCTC	7152	6646	6593	322	158	1257	10354.9376220562	29732.1613363948	12603.0820070542	3830.18826416334	7196.22803079953	2395.59532454987	17563.3936551684	4474.00387317091	1.97293322350478	0.00235131322565207	0.0946828640610345	UP	ENST00000374690	ENSG00000169083	AR
trf5-GluCTC	7152	6646	6593	322	158	1257	10354.9376220562	29732.1613363948	12603.0820070542	3830.18826416334	7196.22803079953	2395.59532454987	17563.3936551684	4474.00387317091	1.97293322350478	0.00235131322565207	0.0946828640610345	UP	ENST00000451599	ENSG00000123104	ITPR2
trf5-GluCTC	7152	6646	6593	322	158	1257	10354.9376220562	29732.1613363948	12603.0820070542	3830.18826416334	7196.22803079953	2395.59532454987	17563.3936551684	4474.00387317091	1.97293322350478	0.00235131322565207	0.0946828640610345	UP	ENST00000466382	ENSG00000117713	ARID1A
trf5-GluCTC	7152	6646	6593	322	158	1257	10354.9376220562	29732.1613363948	12603.0820070542	3830.18826416334	7196.22803079953	2395.59532454987	17563.3936551684	4474.00387317091	1.97293322350478	0.00235131322565207	0.0946828640610345	UP	ENST00000378075	ENSG00000204950	LRRC10B
trf5-GluCTC	7152	6646	6593	322	158	1257	10354.9376220562	29732.1613363948	12603.0820070542	3830.18826416334	7196.22803079953	2395.59532454987	17563.3936551684	4474.00387317091	1.97293322350478	0.00235131322565207	0.0946828640610345	UP	ENST00000337090	ENSG00000182923	CEP63
trf5-GluCTC	7152	6646	6593	322	158	1257	10354.9376220562	29732.1613363948	12603.0820070542	3830.18826416334	7196.22803079953	2395.59532454987	17563.3936551684	4474.00387317091	1.97293322350478	0.00235131322565207	0.0946828640610345	UP	ENST00000579585	ENSG00000198909	MAP3K3
trf5-GluCTC	7152	6646	6593	322	158	1257	10354.9376220562	29732.1613363948	12603.0820070542	3830.18826416334	7196.22803079953	2395.59532454987	17563.3936551684	4474.00387317091	1.97293322350478	0.00235131322565207	0.0946828640610345	UP	ENST00000370094	ENSG00000198408	MGEA5
trf5-GluCTC	7152	6646	6593	322	158	1257	10354.9376220562	29732.1613363948	12603.0820070542	3830.18826416334	7196.22803079953	2395.59532454987	17563.3936551684	4474.00387317091	1.97293322350478	0.00235131322565207	0.0946828640610345	UP	ENST00000567476	ENSG00000156218	ADAMTSL3
trf5-GluCTC	7152	6646	6593	322	158	1257	10354.9376220562	29732.1613363948	12603.0820070542	3830.18826416334	7196.22803079953	2395.59532454987	17563.3936551684	4474.00387317091	1.97293322350478	0.00235131322565207	0.0946828640610345	UP	ENST00000392650	ENSG00000069188	SDK2
trf5-GluCTC	7152	6646	6593	322	158	1257	10354.9376220562	29732.1613363948	12603.0820070542	3830.18826416334	7196.22803079953	2395.59532454987	17563.3936551684	4474.00387317091	1.97293322350478	0.00235131322565207	0.0946828640610345	UP	ENST00000173229	ENSG00000065320	NTN1
trf5-GluCTC	7152	6646	6593	322	158	1257	10354.9376220562	29732.1613363948	12603.0820070542	3830.18826416334	7196.22803079953	2395.59532454987	17563.3936551684	4474.00387317091	1.97293322350478	0.00235131322565207	0.0946828640610345	UP	ENST00000441107	ENSG00000131023	LATS1
trf5-GluCTC	7152	6646	6593	322	158	1257	10354.9376220562	29732.1613363948	12603.0820070542	3830.18826416334	7196.22803079953	2395.59532454987	17563.3936551684	4474.00387317091	1.97293322350478	0.00235131322565207	0.0946828640610345	UP	ENST00000343067	ENSG00000159023	EPB41
trf5-GluCTC	7152	6646	6593	322	158	1257	10354.9376220562	29732.1613363948	12603.0820070542	3830.18826416334	7196.22803079953	2395.59532454987	17563.3936551684	4474.00387317091	1.97293322350478	0.00235131322565207	0.0946828640610345	UP	ENST00000372922	ENSG00000124496	TRERF1
trf5-GluCTC	7152	6646	6593	322	158	1257	10354.9376220562	29732.1613363948	12603.0820070542	3830.18826416334	7196.22803079953	2395.59532454987	17563.3936551684	4474.00387317091	1.97293322350478	0.00235131322565207	0.0946828640610345	UP	ENST00000381226	ENSG00000155545	MIER3
trf5-GluCTC	7152	6646	6593	322	158	1257	10354.9376220562	29732.1613363948	12603.0820070542	3830.18826416334	7196.22803079953	2395.59532454987	17563.3936551684	4474.00387317091	1.97293322350478	0.00235131322565207	0.0946828640610345	UP	ENST00000444268	ENSG00000215018	COL28A1
trf5-GluCTC	7152	6646	6593	322	158	1257	10354.9376220562	29732.1613363948	12603.0820070542	3830.18826416334	7196.22803079953	2395.59532454987	17563.3936551684	4474.00387317091	1.97293322350478	0.00235131322565207	0.0946828640610345	UP	ENST00000613665	ENSG00000187753	C9orf153
trf5-GluCTC	7152	6646	6593	322	158	1257	10354.9376220562	29732.1613363948	12603.0820070542	3830.18826416334	7196.22803079953	2395.59532454987	17563.3936551684	4474.00387317091	1.97293322350478	0.00235131322565207	0.0946828640610345	UP	ENST00000369329	ENSG00000135341	MAP3K7
trf5-GluCTC	7152	6646	6593	322	158	1257	10354.9376220562	29732.1613363948	12603.0820070542	3830.18826416334	7196.22803079953	2395.59532454987	17563.3936551684	4474.00387317091	1.97293322350478	0.00235131322565207	0.0946828640610345	UP	ENST00000375231	ENSG00000081386	ZNF510
trf5-GluCTC	7152	6646	6593	322	158	1257	10354.9376220562	29732.1613363948	12603.0820070542	3830.18826416334	7196.22803079953	2395.59532454987	17563.3936551684	4474.00387317091	1.97293322350478	0.00235131322565207	0.0946828640610345	UP	ENST00000553289	ENSG00000054654	SYNE2
trf5-GluCTC	7152	6646	6593	322	158	1257	10354.9376220562	29732.1613363948	12603.0820070542	3830.18826416334	7196.22803079953	2395.59532454987	17563.3936551684	4474.00387317091	1.97293322350478	0.00235131322565207	0.0946828640610345	UP	ENST00000375376	ENSG00000197724	PHF2
trf5-GluCTC	7152	6646	6593	322	158	1257	10354.9376220562	29732.1613363948	12603.0820070542	3830.18826416334	7196.22803079953	2395.59532454987	17563.3936551684	4474.00387317091	1.97293322350478	0.00235131322565207	0.0946828640610345	UP	ENST00000532219	ENSG00000254996	ANKHD1-EIF4EBP3
trf5-GluCTC	7152	6646	6593	322	158	1257	10354.9376220562	29732.1613363948	12603.0820070542	3830.18826416334	7196.22803079953	2395.59532454987	17563.3936551684	4474.00387317091	1.97293322350478	0.00235131322565207	0.0946828640610345	UP	ENST00000506393	ENSG00000120314	WDR55
trf5-GluCTC	7152	6646	6593	322	158	1257	10354.9376220562	29732.1613363948	12603.0820070542	3830.18826416334	7196.22803079953	2395.59532454987	17563.3936551684	4474.00387317091	1.97293322350478	0.00235131322565207	0.0946828640610345	UP	ENST00000411988	ENSG00000182870	GALNT9
trf5-GluCTC	7152	6646	6593	322	158	1257	10354.9376220562	29732.1613363948	12603.0820070542	3830.18826416334	7196.22803079953	2395.59532454987	17563.3936551684	4474.00387317091	1.97293322350478	0.00235131322565207	0.0946828640610345	UP	ENST00000612599	ENSG00000124194	GDAP1L1
trf5-GluCTC	7152	6646	6593	322	158	1257	10354.9376220562	29732.1613363948	12603.0820070542	3830.18826416334	7196.22803079953	2395.59532454987	17563.3936551684	4474.00387317091	1.97293322350478	0.00235131322565207	0.0946828640610345	UP	ENST00000372073	ENSG00000157600	TMEM164
trf5-GluCTC	7152	6646	6593	322	158	1257	10354.9376220562	29732.1613363948	12603.0820070542	3830.18826416334	7196.22803079953	2395.59532454987	17563.3936551684	4474.00387317091	1.97293322350478	0.00235131322565207	0.0946828640610345	UP	ENST00000288466	ENSG00000157657	ZNF618
trf5-GluCTC	7152	6646	6593	322	158	1257	10354.9376220562	29732.1613363948	12603.0820070542	3830.18826416334	7196.22803079953	2395.59532454987	17563.3936551684	4474.00387317091	1.97293322350478	0.00235131322565207	0.0946828640610345	UP	ENST00000355528	ENSG00000141556	TBCD
trf5-GluCTC	7152	6646	6593	322	158	1257	10354.9376220562	29732.1613363948	12603.0820070542	3830.18826416334	7196.22803079953	2395.59532454987	17563.3936551684	4474.00387317091	1.97293322350478	0.00235131322565207	0.0946828640610345	UP	ENST00000322679	ENSG00000211452	DIO1
trf5-GluCTC	7152	6646	6593	322	158	1257	10354.9376220562	29732.1613363948	12603.0820070542	3830.18826416334	7196.22803079953	2395.59532454987	17563.3936551684	4474.00387317091	1.97293322350478	0.00235131322565207	0.0946828640610345	UP	ENST00000395626	ENSG00000072134	EPN2
trf5-GluCTC	7152	6646	6593	322	158	1257	10354.9376220562	29732.1613363948	12603.0820070542	3830.18826416334	7196.22803079953	2395.59532454987	17563.3936551684	4474.00387317091	1.97293322350478	0.00235131322565207	0.0946828640610345	UP	ENST00000305768	ENSG00000121289	CEP89
trf5-GluCTC	7152	6646	6593	322	158	1257	10354.9376220562	29732.1613363948	12603.0820070542	3830.18826416334	7196.22803079953	2395.59532454987	17563.3936551684	4474.00387317091	1.97293322350478	0.00235131322565207	0.0946828640610345	UP	ENST00000541150	ENSG00000166037	CEP57
trf5-GluCTC	7152	6646	6593	322	158	1257	10354.9376220562	29732.1613363948	12603.0820070542	3830.18826416334	7196.22803079953	2395.59532454987	17563.3936551684	4474.00387317091	1.97293322350478	0.00235131322565207	0.0946828640610345	UP	ENST00000249066	ENSG00000128335	APOL2
trf5-GluCTC	7152	6646	6593	322	158	1257	10354.9376220562	29732.1613363948	12603.0820070542	3830.18826416334	7196.22803079953	2395.59532454987	17563.3936551684	4474.00387317091	1.97293322350478	0.00235131322565207	0.0946828640610345	UP	ENST00000325307	ENSG00000029993	HMGB3
trf5-GluCTC	7152	6646	6593	322	158	1257	10354.9376220562	29732.1613363948	12603.0820070542	3830.18826416334	7196.22803079953	2395.59532454987	17563.3936551684	4474.00387317091	1.97293322350478	0.00235131322565207	0.0946828640610345	UP	ENST00000473706	ENSG00000138092	CENPO
trf5-GluCTC	7152	6646	6593	322	158	1257	10354.9376220562	29732.1613363948	12603.0820070542	3830.18826416334	7196.22803079953	2395.59532454987	17563.3936551684	4474.00387317091	1.97293322350478	0.00235131322565207	0.0946828640610345	UP	ENST00000520358	ENSG00000157570	TSPAN18
trf5-GluCTC	7152	6646	6593	322	158	1257	10354.9376220562	29732.1613363948	12603.0820070542	3830.18826416334	7196.22803079953	2395.59532454987	17563.3936551684	4474.00387317091	1.97293322350478	0.00235131322565207	0.0946828640610345	UP	ENST00000613645	ENSG00000172794	RAB37
trf5-GluCTC	7152	6646	6593	322	158	1257	10354.9376220562	29732.1613363948	12603.0820070542	3830.18826416334	7196.22803079953	2395.59532454987	17563.3936551684	4474.00387317091	1.97293322350478	0.00235131322565207	0.0946828640610345	UP	ENST00000380542	ENSG00000205531	NAP1L4
trf5-GluCTC	7152	6646	6593	322	158	1257	10354.9376220562	29732.1613363948	12603.0820070542	3830.18826416334	7196.22803079953	2395.59532454987	17563.3936551684	4474.00387317091	1.97293322350478	0.00235131322565207	0.0946828640610345	UP	ENST00000590756	ENSG00000072958	AP1M1
trf5-GluCTC	7152	6646	6593	322	158	1257	10354.9376220562	29732.1613363948	12603.0820070542	3830.18826416334	7196.22803079953	2395.59532454987	17563.3936551684	4474.00387317091	1.97293322350478	0.00235131322565207	0.0946828640610345	UP	ENST00000374183	ENSG00000119411	BSPRY
trf5-GluCTC	7152	6646	6593	322	158	1257	10354.9376220562	29732.1613363948	12603.0820070542	3830.18826416334	7196.22803079953	2395.59532454987	17563.3936551684	4474.00387317091	1.97293322350478	0.00235131322565207	0.0946828640610345	UP	ENST00000434695	ENSG00000151240	DIP2C
trf5-GluCTC	7152	6646	6593	322	158	1257	10354.9376220562	29732.1613363948	12603.0820070542	3830.18826416334	7196.22803079953	2395.59532454987	17563.3936551684	4474.00387317091	1.97293322350478	0.00235131322565207	0.0946828640610345	UP	ENST00000333750	ENSG00000130038	CRACR2A
trf5-GluCTC	7152	6646	6593	322	158	1257	10354.9376220562	29732.1613363948	12603.0820070542	3830.18826416334	7196.22803079953	2395.59532454987	17563.3936551684	4474.00387317091	1.97293322350478	0.00235131322565207	0.0946828640610345	UP	ENST00000510878	ENSG00000177674	AGTRAP
trf5-GluCTC	7152	6646	6593	322	158	1257	10354.9376220562	29732.1613363948	12603.0820070542	3830.18826416334	7196.22803079953	2395.59532454987	17563.3936551684	4474.00387317091	1.97293322350478	0.00235131322565207	0.0946828640610345	UP	ENST00000369851	ENSG00000065135	GNAI3
trf5-GluCTC	7152	6646	6593	322	158	1257	10354.9376220562	29732.1613363948	12603.0820070542	3830.18826416334	7196.22803079953	2395.59532454987	17563.3936551684	4474.00387317091	1.97293322350478	0.00235131322565207	0.0946828640610345	UP	ENST00000308508	ENSG00000173546	CSPG4
trf5-GluCTC	7152	6646	6593	322	158	1257	10354.9376220562	29732.1613363948	12603.0820070542	3830.18826416334	7196.22803079953	2395.59532454987	17563.3936551684	4474.00387317091	1.97293322350478	0.00235131322565207	0.0946828640610345	UP	ENST00000330263	ENSG00000053372	MRTO4
trf5-GluCTC	7152	6646	6593	322	158	1257	10354.9376220562	29732.1613363948	12603.0820070542	3830.18826416334	7196.22803079953	2395.59532454987	17563.3936551684	4474.00387317091	1.97293322350478	0.00235131322565207	0.0946828640610345	UP	ENST00000343938	ENSG00000224051	CPTP
trf5-GluCTC	7152	6646	6593	322	158	1257	10354.9376220562	29732.1613363948	12603.0820070542	3830.18826416334	7196.22803079953	2395.59532454987	17563.3936551684	4474.00387317091	1.97293322350478	0.00235131322565207	0.0946828640610345	UP	ENST00000429348	ENSG00000177873	ZNF619
trf5-GluCTC	7152	6646	6593	322	158	1257	10354.9376220562	29732.1613363948	12603.0820070542	3830.18826416334	7196.22803079953	2395.59532454987	17563.3936551684	4474.00387317091	1.97293322350478	0.00235131322565207	0.0946828640610345	UP	ENST00000378116	ENSG00000148468	FAM171A1
trf5-GluCTC	7152	6646	6593	322	158	1257	10354.9376220562	29732.1613363948	12603.0820070542	3830.18826416334	7196.22803079953	2395.59532454987	17563.3936551684	4474.00387317091	1.97293322350478	0.00235131322565207	0.0946828640610345	UP	ENST00000392842	ENSG00000111783	RFX4
trf5-GluCTC	7152	6646	6593	322	158	1257	10354.9376220562	29732.1613363948	12603.0820070542	3830.18826416334	7196.22803079953	2395.59532454987	17563.3936551684	4474.00387317091	1.97293322350478	0.00235131322565207	0.0946828640610345	UP	ENST00000284037	ENSG00000112851	ERBB2IP
trf5-GluCTC	7152	6646	6593	322	158	1257	10354.9376220562	29732.1613363948	12603.0820070542	3830.18826416334	7196.22803079953	2395.59532454987	17563.3936551684	4474.00387317091	1.97293322350478	0.00235131322565207	0.0946828640610345	UP	ENST00000360461	ENSG00000196155	PLEKHG4
trf5-GluCTC	7152	6646	6593	322	158	1257	10354.9376220562	29732.1613363948	12603.0820070542	3830.18826416334	7196.22803079953	2395.59532454987	17563.3936551684	4474.00387317091	1.97293322350478	0.00235131322565207	0.0946828640610345	UP	ENST00000358355	ENSG00000136878	USP20
trf5-GluCTC	7152	6646	6593	322	158	1257	10354.9376220562	29732.1613363948	12603.0820070542	3830.18826416334	7196.22803079953	2395.59532454987	17563.3936551684	4474.00387317091	1.97293322350478	0.00235131322565207	0.0946828640610345	UP	ENST00000394071	ENSG00000156030	ELMSAN1
trf5-GluCTC	7152	6646	6593	322	158	1257	10354.9376220562	29732.1613363948	12603.0820070542	3830.18826416334	7196.22803079953	2395.59532454987	17563.3936551684	4474.00387317091	1.97293322350478	0.00235131322565207	0.0946828640610345	UP	ENST00000554001	ENSG00000100906	NFKBIA
trf5-GluCTC	7152	6646	6593	322	158	1257	10354.9376220562	29732.1613363948	12603.0820070542	3830.18826416334	7196.22803079953	2395.59532454987	17563.3936551684	4474.00387317091	1.97293322350478	0.00235131322565207	0.0946828640610345	UP	ENST00000432245	ENSG00000137868	STRA6
trf5-GluCTC	7152	6646	6593	322	158	1257	10354.9376220562	29732.1613363948	12603.0820070542	3830.18826416334	7196.22803079953	2395.59532454987	17563.3936551684	4474.00387317091	1.97293322350478	0.00235131322565207	0.0946828640610345	UP	ENST00000444449	ENSG00000072958	AP1M1
trf5-GluCTC	7152	6646	6593	322	158	1257	10354.9376220562	29732.1613363948	12603.0820070542	3830.18826416334	7196.22803079953	2395.59532454987	17563.3936551684	4474.00387317091	1.97293322350478	0.00235131322565207	0.0946828640610345	UP	ENST00000597389	ENSG00000160460	SPTBN4
trf5-GluCTC	7152	6646	6593	322	158	1257	10354.9376220562	29732.1613363948	12603.0820070542	3830.18826416334	7196.22803079953	2395.59532454987	17563.3936551684	4474.00387317091	1.97293322350478	0.00235131322565207	0.0946828640610345	UP	ENST00000602113	ENSG00000105671	DDX49
trf5-GluCTC	7152	6646	6593	322	158	1257	10354.9376220562	29732.1613363948	12603.0820070542	3830.18826416334	7196.22803079953	2395.59532454987	17563.3936551684	4474.00387317091	1.97293322350478	0.00235131322565207	0.0946828640610345	UP	ENST00000543200	ENSG00000135902	CHRND
trf5-GluCTC	7152	6646	6593	322	158	1257	10354.9376220562	29732.1613363948	12603.0820070542	3830.18826416334	7196.22803079953	2395.59532454987	17563.3936551684	4474.00387317091	1.97293322350478	0.00235131322565207	0.0946828640610345	UP	ENST00000356921	ENSG00000100678	SLC8A3
trf5-GluCTC	7152	6646	6593	322	158	1257	10354.9376220562	29732.1613363948	12603.0820070542	3830.18826416334	7196.22803079953	2395.59532454987	17563.3936551684	4474.00387317091	1.97293322350478	0.00235131322565207	0.0946828640610345	UP	ENST00000620138	ENSG00000205531	NAP1L4
trf5-GluCTC	7152	6646	6593	322	158	1257	10354.9376220562	29732.1613363948	12603.0820070542	3830.18826416334	7196.22803079953	2395.59532454987	17563.3936551684	4474.00387317091	1.97293322350478	0.00235131322565207	0.0946828640610345	UP	ENST00000573315	ENSG00000270168	LA16c-380H5.3
trf5-GluCTC	7152	6646	6593	322	158	1257	10354.9376220562	29732.1613363948	12603.0820070542	3830.18826416334	7196.22803079953	2395.59532454987	17563.3936551684	4474.00387317091	1.97293322350478	0.00235131322565207	0.0946828640610345	UP	ENST00000256039	ENSG00000133665	DYDC2
trf5-GluCTC	7152	6646	6593	322	158	1257	10354.9376220562	29732.1613363948	12603.0820070542	3830.18826416334	7196.22803079953	2395.59532454987	17563.3936551684	4474.00387317091	1.97293322350478	0.00235131322565207	0.0946828640610345	UP	ENST00000541543	ENSG00000106477	CEP41
trf5-GluCTC	7152	6646	6593	322	158	1257	10354.9376220562	29732.1613363948	12603.0820070542	3830.18826416334	7196.22803079953	2395.59532454987	17563.3936551684	4474.00387317091	1.97293322350478	0.00235131322565207	0.0946828640610345	UP	ENST00000586592	ENSG00000152234	ATP5A1
trf5-GluCTC	7152	6646	6593	322	158	1257	10354.9376220562	29732.1613363948	12603.0820070542	3830.18826416334	7196.22803079953	2395.59532454987	17563.3936551684	4474.00387317091	1.97293322350478	0.00235131322565207	0.0946828640610345	UP	ENST00000408031	ENSG00000075240	GRAMD4
trf5-GluCTC	7152	6646	6593	322	158	1257	10354.9376220562	29732.1613363948	12603.0820070542	3830.18826416334	7196.22803079953	2395.59532454987	17563.3936551684	4474.00387317091	1.97293322350478	0.00235131322565207	0.0946828640610345	UP	ENST00000396418	ENSG00000171033	PKIA
trf5-GluCTC	7152	6646	6593	322	158	1257	10354.9376220562	29732.1613363948	12603.0820070542	3830.18826416334	7196.22803079953	2395.59532454987	17563.3936551684	4474.00387317091	1.97293322350478	0.00235131322565207	0.0946828640610345	UP	ENST00000621781	ENSG00000126067	PSMB2
trf5-GluCTC	7152	6646	6593	322	158	1257	10354.9376220562	29732.1613363948	12603.0820070542	3830.18826416334	7196.22803079953	2395.59532454987	17563.3936551684	4474.00387317091	1.97293322350478	0.00235131322565207	0.0946828640610345	UP	ENST00000620182	ENSG00000214575	CPEB1
trf5-GluCTC	7152	6646	6593	322	158	1257	10354.9376220562	29732.1613363948	12603.0820070542	3830.18826416334	7196.22803079953	2395.59532454987	17563.3936551684	4474.00387317091	1.97293322350478	0.00235131322565207	0.0946828640610345	UP	ENST00000617596	ENSG00000143740	SNAP47
trf5-GluCTC	7152	6646	6593	322	158	1257	10354.9376220562	29732.1613363948	12603.0820070542	3830.18826416334	7196.22803079953	2395.59532454987	17563.3936551684	4474.00387317091	1.97293322350478	0.00235131322565207	0.0946828640610345	UP	ENST00000620785	ENSG00000113494	PRLR
trf5-GluCTC	7152	6646	6593	322	158	1257	10354.9376220562	29732.1613363948	12603.0820070542	3830.18826416334	7196.22803079953	2395.59532454987	17563.3936551684	4474.00387317091	1.97293322350478	0.00235131322565207	0.0946828640610345	UP	ENST00000491462	ENSG00000119457	SLC46A2
trf5-GluCTC	7152	6646	6593	322	158	1257	10354.9376220562	29732.1613363948	12603.0820070542	3830.18826416334	7196.22803079953	2395.59532454987	17563.3936551684	4474.00387317091	1.97293322350478	0.00235131322565207	0.0946828640610345	UP	ENST00000449771	ENSG00000079337	RAPGEF3
trf5-GluCTC	7152	6646	6593	322	158	1257	10354.9376220562	29732.1613363948	12603.0820070542	3830.18826416334	7196.22803079953	2395.59532454987	17563.3936551684	4474.00387317091	1.97293322350478	0.00235131322565207	0.0946828640610345	UP	ENST00000394836	ENSG00000167994	RAB3IL1
trf5-GluCTC	7152	6646	6593	322	158	1257	10354.9376220562	29732.1613363948	12603.0820070542	3830.18826416334	7196.22803079953	2395.59532454987	17563.3936551684	4474.00387317091	1.97293322350478	0.00235131322565207	0.0946828640610345	UP	ENST00000570132	ENSG00000103260	METRN
trf5-GluCTC	7152	6646	6593	322	158	1257	10354.9376220562	29732.1613363948	12603.0820070542	3830.18826416334	7196.22803079953	2395.59532454987	17563.3936551684	4474.00387317091	1.97293322350478	0.00235131322565207	0.0946828640610345	UP	ENST00000441328	ENSG00000240583	AQP1
trf5-GluCTC	7152	6646	6593	322	158	1257	10354.9376220562	29732.1613363948	12603.0820070542	3830.18826416334	7196.22803079953	2395.59532454987	17563.3936551684	4474.00387317091	1.97293322350478	0.00235131322565207	0.0946828640610345	UP	ENST00000441972	ENSG00000100100	PIK3IP1
trf5-GluCTC	7152	6646	6593	322	158	1257	10354.9376220562	29732.1613363948	12603.0820070542	3830.18826416334	7196.22803079953	2395.59532454987	17563.3936551684	4474.00387317091	1.97293322350478	0.00235131322565207	0.0946828640610345	UP	ENST00000441488	ENSG00000110066	SUV420H1
trf5-GluCTC	7152	6646	6593	322	158	1257	10354.9376220562	29732.1613363948	12603.0820070542	3830.18826416334	7196.22803079953	2395.59532454987	17563.3936551684	4474.00387317091	1.97293322350478	0.00235131322565207	0.0946828640610345	UP	ENST00000405636	ENSG00000130204	TOMM40
trf5-GluCTC	7152	6646	6593	322	158	1257	10354.9376220562	29732.1613363948	12603.0820070542	3830.18826416334	7196.22803079953	2395.59532454987	17563.3936551684	4474.00387317091	1.97293322350478	0.00235131322565207	0.0946828640610345	UP	ENST00000441843	ENSG00000179630	LACC1
trf5-GluCTC	7152	6646	6593	322	158	1257	10354.9376220562	29732.1613363948	12603.0820070542	3830.18826416334	7196.22803079953	2395.59532454987	17563.3936551684	4474.00387317091	1.97293322350478	0.00235131322565207	0.0946828640610345	UP	ENST00000428136	ENSG00000186001	LRCH3
trf5-GluCTC	7152	6646	6593	322	158	1257	10354.9376220562	29732.1613363948	12603.0820070542	3830.18826416334	7196.22803079953	2395.59532454987	17563.3936551684	4474.00387317091	1.97293322350478	0.00235131322565207	0.0946828640610345	UP	ENST00000442398	ENSG00000168014	C2CD3
trf5-GluCTC	7152	6646	6593	322	158	1257	10354.9376220562	29732.1613363948	12603.0820070542	3830.18826416334	7196.22803079953	2395.59532454987	17563.3936551684	4474.00387317091	1.97293322350478	0.00235131322565207	0.0946828640610345	UP	ENST00000373953	ENSG00000065029	ZNF76
trf5-GluCTC	7152	6646	6593	322	158	1257	10354.9376220562	29732.1613363948	12603.0820070542	3830.18826416334	7196.22803079953	2395.59532454987	17563.3936551684	4474.00387317091	1.97293322350478	0.00235131322565207	0.0946828640610345	UP	ENST00000485982	ENSG00000163354	DCST2
trf5-GluCTC	7152	6646	6593	322	158	1257	10354.9376220562	29732.1613363948	12603.0820070542	3830.18826416334	7196.22803079953	2395.59532454987	17563.3936551684	4474.00387317091	1.97293322350478	0.00235131322565207	0.0946828640610345	UP	ENST00000336095	ENSG00000101236	RNF24
trf5-GluCTC	7152	6646	6593	322	158	1257	10354.9376220562	29732.1613363948	12603.0820070542	3830.18826416334	7196.22803079953	2395.59532454987	17563.3936551684	4474.00387317091	1.97293322350478	0.00235131322565207	0.0946828640610345	UP	ENST00000292535	ENSG00000257923	CUX1
trf5-GluCTC	7152	6646	6593	322	158	1257	10354.9376220562	29732.1613363948	12603.0820070542	3830.18826416334	7196.22803079953	2395.59532454987	17563.3936551684	4474.00387317091	1.97293322350478	0.00235131322565207	0.0946828640610345	UP	ENST00000308278	ENSG00000167695	FAM57A
trf5-GluCTC	7152	6646	6593	322	158	1257	10354.9376220562	29732.1613363948	12603.0820070542	3830.18826416334	7196.22803079953	2395.59532454987	17563.3936551684	4474.00387317091	1.97293322350478	0.00235131322565207	0.0946828640610345	UP	ENST00000399794	ENSG00000213516	RBMXL1
trf5-GluCTC	7152	6646	6593	322	158	1257	10354.9376220562	29732.1613363948	12603.0820070542	3830.18826416334	7196.22803079953	2395.59532454987	17563.3936551684	4474.00387317091	1.97293322350478	0.00235131322565207	0.0946828640610345	UP	ENST00000552212	ENSG00000181929	PRKAG1
trf5-GluCTC	7152	6646	6593	322	158	1257	10354.9376220562	29732.1613363948	12603.0820070542	3830.18826416334	7196.22803079953	2395.59532454987	17563.3936551684	4474.00387317091	1.97293322350478	0.00235131322565207	0.0946828640610345	UP	ENST00000311177	ENSG00000170689	HOXB9
trf5-GluCTC	7152	6646	6593	322	158	1257	10354.9376220562	29732.1613363948	12603.0820070542	3830.18826416334	7196.22803079953	2395.59532454987	17563.3936551684	4474.00387317091	1.97293322350478	0.00235131322565207	0.0946828640610345	UP	ENST00000264279	ENSG00000055044	NOP58
trf5-GluCTC	7152	6646	6593	322	158	1257	10354.9376220562	29732.1613363948	12603.0820070542	3830.18826416334	7196.22803079953	2395.59532454987	17563.3936551684	4474.00387317091	1.97293322350478	0.00235131322565207	0.0946828640610345	UP	ENST00000470794	ENSG00000181350	LRRC75A
trf5-GluCTC	7152	6646	6593	322	158	1257	10354.9376220562	29732.1613363948	12603.0820070542	3830.18826416334	7196.22803079953	2395.59532454987	17563.3936551684	4474.00387317091	1.97293322350478	0.00235131322565207	0.0946828640610345	UP	ENST00000376403	ENSG00000175170	FAM182B
trf5-GluCTC	7152	6646	6593	322	158	1257	10354.9376220562	29732.1613363948	12603.0820070542	3830.18826416334	7196.22803079953	2395.59532454987	17563.3936551684	4474.00387317091	1.97293322350478	0.00235131322565207	0.0946828640610345	UP	ENST00000354870	ENSG00000168487	BMP1
trf5-GluCTC	7152	6646	6593	322	158	1257	10354.9376220562	29732.1613363948	12603.0820070542	3830.18826416334	7196.22803079953	2395.59532454987	17563.3936551684	4474.00387317091	1.97293322350478	0.00235131322565207	0.0946828640610345	UP	ENST00000312265	ENSG00000099338	CATSPERG
trf5-GluCTC	7152	6646	6593	322	158	1257	10354.9376220562	29732.1613363948	12603.0820070542	3830.18826416334	7196.22803079953	2395.59532454987	17563.3936551684	4474.00387317091	1.97293322350478	0.00235131322565207	0.0946828640610345	UP	ENST00000537864	ENSG00000124194	GDAP1L1
trf5-GluCTC	7152	6646	6593	322	158	1257	10354.9376220562	29732.1613363948	12603.0820070542	3830.18826416334	7196.22803079953	2395.59532454987	17563.3936551684	4474.00387317091	1.97293322350478	0.00235131322565207	0.0946828640610345	UP	ENST00000371989	ENSG00000148248	SURF4
trf5-GluCTC	7152	6646	6593	322	158	1257	10354.9376220562	29732.1613363948	12603.0820070542	3830.18826416334	7196.22803079953	2395.59532454987	17563.3936551684	4474.00387317091	1.97293322350478	0.00235131322565207	0.0946828640610345	UP	ENST00000283309	ENSG00000153303	FRMD1
trf5-GluCTC	7152	6646	6593	322	158	1257	10354.9376220562	29732.1613363948	12603.0820070542	3830.18826416334	7196.22803079953	2395.59532454987	17563.3936551684	4474.00387317091	1.97293322350478	0.00235131322565207	0.0946828640610345	UP	ENST00000615713	ENSG00000145029	NICN1
trf5-GluCTC	7152	6646	6593	322	158	1257	10354.9376220562	29732.1613363948	12603.0820070542	3830.18826416334	7196.22803079953	2395.59532454987	17563.3936551684	4474.00387317091	1.97293322350478	0.00235131322565207	0.0946828640610345	UP	ENST00000512998	ENSG00000173261	PLAC8L1
trf5-GluCTC	7152	6646	6593	322	158	1257	10354.9376220562	29732.1613363948	12603.0820070542	3830.18826416334	7196.22803079953	2395.59532454987	17563.3936551684	4474.00387317091	1.97293322350478	0.00235131322565207	0.0946828640610345	UP	ENST00000562530	ENSG00000158805	ZNF276
trf5-GluCTC	7152	6646	6593	322	158	1257	10354.9376220562	29732.1613363948	12603.0820070542	3830.18826416334	7196.22803079953	2395.59532454987	17563.3936551684	4474.00387317091	1.97293322350478	0.00235131322565207	0.0946828640610345	UP	ENST00000469263	ENSG00000092068	SLC7A8
trf5-GluCTC	7152	6646	6593	322	158	1257	10354.9376220562	29732.1613363948	12603.0820070542	3830.18826416334	7196.22803079953	2395.59532454987	17563.3936551684	4474.00387317091	1.97293322350478	0.00235131322565207	0.0946828640610345	UP	ENST00000345317	ENSG00000005020	SKAP2
trf5-GluCTC	7152	6646	6593	322	158	1257	10354.9376220562	29732.1613363948	12603.0820070542	3830.18826416334	7196.22803079953	2395.59532454987	17563.3936551684	4474.00387317091	1.97293322350478	0.00235131322565207	0.0946828640610345	UP	ENST00000355946	ENSG00000107957	SH3PXD2A
trf5-GluCTC	7152	6646	6593	322	158	1257	10354.9376220562	29732.1613363948	12603.0820070542	3830.18826416334	7196.22803079953	2395.59532454987	17563.3936551684	4474.00387317091	1.97293322350478	0.00235131322565207	0.0946828640610345	UP	ENST00000558468	ENSG00000259529	RP11-468E2.4
trf5-GluCTC	7152	6646	6593	322	158	1257	10354.9376220562	29732.1613363948	12603.0820070542	3830.18826416334	7196.22803079953	2395.59532454987	17563.3936551684	4474.00387317091	1.97293322350478	0.00235131322565207	0.0946828640610345	UP	ENST00000576724	ENSG00000132530	XAF1
trf5-GluCTC	7152	6646	6593	322	158	1257	10354.9376220562	29732.1613363948	12603.0820070542	3830.18826416334	7196.22803079953	2395.59532454987	17563.3936551684	4474.00387317091	1.97293322350478	0.00235131322565207	0.0946828640610345	UP	ENST00000472148	ENSG00000158296	SLC13A3
trf5-GluCTC	7152	6646	6593	322	158	1257	10354.9376220562	29732.1613363948	12603.0820070542	3830.18826416334	7196.22803079953	2395.59532454987	17563.3936551684	4474.00387317091	1.97293322350478	0.00235131322565207	0.0946828640610345	UP	ENST00000373434	ENSG00000136828	RALGPS1
trf5-GluCTC	7152	6646	6593	322	158	1257	10354.9376220562	29732.1613363948	12603.0820070542	3830.18826416334	7196.22803079953	2395.59532454987	17563.3936551684	4474.00387317091	1.97293322350478	0.00235131322565207	0.0946828640610345	UP	ENST00000476496	ENSG00000214941	ZSWIM7
trf5-GluCTC	7152	6646	6593	322	158	1257	10354.9376220562	29732.1613363948	12603.0820070542	3830.18826416334	7196.22803079953	2395.59532454987	17563.3936551684	4474.00387317091	1.97293322350478	0.00235131322565207	0.0946828640610345	UP	ENST00000269919	ENSG00000130517	PGPEP1
trf5-GluCTC	7152	6646	6593	322	158	1257	10354.9376220562	29732.1613363948	12603.0820070542	3830.18826416334	7196.22803079953	2395.59532454987	17563.3936551684	4474.00387317091	1.97293322350478	0.00235131322565207	0.0946828640610345	UP	ENST00000404774	ENSG00000136297	MMD2
trf5-GluCTC	7152	6646	6593	322	158	1257	10354.9376220562	29732.1613363948	12603.0820070542	3830.18826416334	7196.22803079953	2395.59532454987	17563.3936551684	4474.00387317091	1.97293322350478	0.00235131322565207	0.0946828640610345	UP	ENST00000547828	ENSG00000166704	ZNF606
trf5-GluCTC	7152	6646	6593	322	158	1257	10354.9376220562	29732.1613363948	12603.0820070542	3830.18826416334	7196.22803079953	2395.59532454987	17563.3936551684	4474.00387317091	1.97293322350478	0.00235131322565207	0.0946828640610345	UP	ENST00000334889	ENSG00000134438	RAX
trf5-GluCTC	7152	6646	6593	322	158	1257	10354.9376220562	29732.1613363948	12603.0820070542	3830.18826416334	7196.22803079953	2395.59532454987	17563.3936551684	4474.00387317091	1.97293322350478	0.00235131322565207	0.0946828640610345	UP	ENST00000417954	ENSG00000173638	SLC19A1
trf5-GluCTC	7152	6646	6593	322	158	1257	10354.9376220562	29732.1613363948	12603.0820070542	3830.18826416334	7196.22803079953	2395.59532454987	17563.3936551684	4474.00387317091	1.97293322350478	0.00235131322565207	0.0946828640610345	UP	ENST00000251527	ENSG00000117868	ESYT2
trf5-GluCTC	7152	6646	6593	322	158	1257	10354.9376220562	29732.1613363948	12603.0820070542	3830.18826416334	7196.22803079953	2395.59532454987	17563.3936551684	4474.00387317091	1.97293322350478	0.00235131322565207	0.0946828640610345	UP	ENST00000445726	ENSG00000164970	FAM219A
trf5-GluCTC	7152	6646	6593	322	158	1257	10354.9376220562	29732.1613363948	12603.0820070542	3830.18826416334	7196.22803079953	2395.59532454987	17563.3936551684	4474.00387317091	1.97293322350478	0.00235131322565207	0.0946828640610345	UP	ENST00000409774	ENSG00000152133	GPATCH11
trf5-GluCTC	7152	6646	6593	322	158	1257	10354.9376220562	29732.1613363948	12603.0820070542	3830.18826416334	7196.22803079953	2395.59532454987	17563.3936551684	4474.00387317091	1.97293322350478	0.00235131322565207	0.0946828640610345	UP	ENST00000572949	ENSG00000129204	USP6
trf5-GluCTC	7152	6646	6593	322	158	1257	10354.9376220562	29732.1613363948	12603.0820070542	3830.18826416334	7196.22803079953	2395.59532454987	17563.3936551684	4474.00387317091	1.97293322350478	0.00235131322565207	0.0946828640610345	UP	ENST00000374552	ENSG00000158813	EDA
trf5-GluCTC	7152	6646	6593	322	158	1257	10354.9376220562	29732.1613363948	12603.0820070542	3830.18826416334	7196.22803079953	2395.59532454987	17563.3936551684	4474.00387317091	1.97293322350478	0.00235131322565207	0.0946828640610345	UP	ENST00000361985	ENSG00000187079	TEAD1
trf5-GluCTC	7152	6646	6593	322	158	1257	10354.9376220562	29732.1613363948	12603.0820070542	3830.18826416334	7196.22803079953	2395.59532454987	17563.3936551684	4474.00387317091	1.97293322350478	0.00235131322565207	0.0946828640610345	UP	ENST00000369709	ENSG00000116473	RAP1A
trf5-GluCTC	7152	6646	6593	322	158	1257	10354.9376220562	29732.1613363948	12603.0820070542	3830.18826416334	7196.22803079953	2395.59532454987	17563.3936551684	4474.00387317091	1.97293322350478	0.00235131322565207	0.0946828640610345	UP	ENST00000401752	ENSG00000165905	GYLTL1B
trf5-GluCTC	7152	6646	6593	322	158	1257	10354.9376220562	29732.1613363948	12603.0820070542	3830.18826416334	7196.22803079953	2395.59532454987	17563.3936551684	4474.00387317091	1.97293322350478	0.00235131322565207	0.0946828640610345	UP	ENST00000373624	ENSG00000119522	DENND1A
trf5-GluCTC	7152	6646	6593	322	158	1257	10354.9376220562	29732.1613363948	12603.0820070542	3830.18826416334	7196.22803079953	2395.59532454987	17563.3936551684	4474.00387317091	1.97293322350478	0.00235131322565207	0.0946828640610345	UP	ENST00000373127	ENSG00000161911	TREML1
trf5-GluCTC	7152	6646	6593	322	158	1257	10354.9376220562	29732.1613363948	12603.0820070542	3830.18826416334	7196.22803079953	2395.59532454987	17563.3936551684	4474.00387317091	1.97293322350478	0.00235131322565207	0.0946828640610345	UP	ENST00000389602	ENSG00000124920	MYRF
trf5-GluCTC	7152	6646	6593	322	158	1257	10354.9376220562	29732.1613363948	12603.0820070542	3830.18826416334	7196.22803079953	2395.59532454987	17563.3936551684	4474.00387317091	1.97293322350478	0.00235131322565207	0.0946828640610345	UP	ENST00000532781	ENSG00000117713	ARID1A
trf5-GluCTC	7152	6646	6593	322	158	1257	10354.9376220562	29732.1613363948	12603.0820070542	3830.18826416334	7196.22803079953	2395.59532454987	17563.3936551684	4474.00387317091	1.97293322350478	0.00235131322565207	0.0946828640610345	UP	ENST00000608999	ENSG00000077157	PPP1R12B
trf5-GluCTC	7152	6646	6593	322	158	1257	10354.9376220562	29732.1613363948	12603.0820070542	3830.18826416334	7196.22803079953	2395.59532454987	17563.3936551684	4474.00387317091	1.97293322350478	0.00235131322565207	0.0946828640610345	UP	ENST00000409690	ENSG00000174007	CEP19
trf5-GluCTC	7152	6646	6593	322	158	1257	10354.9376220562	29732.1613363948	12603.0820070542	3830.18826416334	7196.22803079953	2395.59532454987	17563.3936551684	4474.00387317091	1.97293322350478	0.00235131322565207	0.0946828640610345	UP	ENST00000317829	ENSG00000166025	AMOTL1
trf5-GluCTC	7152	6646	6593	322	158	1257	10354.9376220562	29732.1613363948	12603.0820070542	3830.18826416334	7196.22803079953	2395.59532454987	17563.3936551684	4474.00387317091	1.97293322350478	0.00235131322565207	0.0946828640610345	UP	ENST00000543693	ENSG00000147862	NFIB
trf5-GluCTC	7152	6646	6593	322	158	1257	10354.9376220562	29732.1613363948	12603.0820070542	3830.18826416334	7196.22803079953	2395.59532454987	17563.3936551684	4474.00387317091	1.97293322350478	0.00235131322565207	0.0946828640610345	UP	ENST00000632983	ENSG00000007129	CEACAM21
trf5-GluCTC	7152	6646	6593	322	158	1257	10354.9376220562	29732.1613363948	12603.0820070542	3830.18826416334	7196.22803079953	2395.59532454987	17563.3936551684	4474.00387317091	1.97293322350478	0.00235131322565207	0.0946828640610345	UP	ENST00000342291	ENSG00000182324	KCNJ14
trf5-GluCTC	7152	6646	6593	322	158	1257	10354.9376220562	29732.1613363948	12603.0820070542	3830.18826416334	7196.22803079953	2395.59532454987	17563.3936551684	4474.00387317091	1.97293322350478	0.00235131322565207	0.0946828640610345	UP	ENST00000399672	ENSG00000101220	C20orf27
trf5-GluCTC	7152	6646	6593	322	158	1257	10354.9376220562	29732.1613363948	12603.0820070542	3830.18826416334	7196.22803079953	2395.59532454987	17563.3936551684	4474.00387317091	1.97293322350478	0.00235131322565207	0.0946828640610345	UP	ENST00000622959	ENSG00000127419	TMEM175
trf5-GluCTC	7152	6646	6593	322	158	1257	10354.9376220562	29732.1613363948	12603.0820070542	3830.18826416334	7196.22803079953	2395.59532454987	17563.3936551684	4474.00387317091	1.97293322350478	0.00235131322565207	0.0946828640610345	UP	ENST00000536171	ENSG00000110108	TMEM109
trf5-GluCTC	7152	6646	6593	322	158	1257	10354.9376220562	29732.1613363948	12603.0820070542	3830.18826416334	7196.22803079953	2395.59532454987	17563.3936551684	4474.00387317091	1.97293322350478	0.00235131322565207	0.0946828640610345	UP	ENST00000598443	ENSG00000178078	STAP2
trf5-GluCTC	7152	6646	6593	322	158	1257	10354.9376220562	29732.1613363948	12603.0820070542	3830.18826416334	7196.22803079953	2395.59532454987	17563.3936551684	4474.00387317091	1.97293322350478	0.00235131322565207	0.0946828640610345	UP	ENST00000529852	ENSG00000118058	KMT2A
trf5-GluCTC	7152	6646	6593	322	158	1257	10354.9376220562	29732.1613363948	12603.0820070542	3830.18826416334	7196.22803079953	2395.59532454987	17563.3936551684	4474.00387317091	1.97293322350478	0.00235131322565207	0.0946828640610345	UP	ENST00000400368	ENSG00000188155	KRTAP10-6
trf5-GluCTC	7152	6646	6593	322	158	1257	10354.9376220562	29732.1613363948	12603.0820070542	3830.18826416334	7196.22803079953	2395.59532454987	17563.3936551684	4474.00387317091	1.97293322350478	0.00235131322565207	0.0946828640610345	UP	ENST00000431837	ENSG00000198001	IRAK4
trf5-GluCTC	7152	6646	6593	322	158	1257	10354.9376220562	29732.1613363948	12603.0820070542	3830.18826416334	7196.22803079953	2395.59532454987	17563.3936551684	4474.00387317091	1.97293322350478	0.00235131322565207	0.0946828640610345	UP	ENST00000258711	ENSG00000136213	CHST12
trf5-GluCTC	7152	6646	6593	322	158	1257	10354.9376220562	29732.1613363948	12603.0820070542	3830.18826416334	7196.22803079953	2395.59532454987	17563.3936551684	4474.00387317091	1.97293322350478	0.00235131322565207	0.0946828640610345	UP	ENST00000369206	ENSG00000148704	VAX1
trf5-GluCTC	7152	6646	6593	322	158	1257	10354.9376220562	29732.1613363948	12603.0820070542	3830.18826416334	7196.22803079953	2395.59532454987	17563.3936551684	4474.00387317091	1.97293322350478	0.00235131322565207	0.0946828640610345	UP	ENST00000502732	ENSG00000143322	ABL2
trf5-GluCTC	7152	6646	6593	322	158	1257	10354.9376220562	29732.1613363948	12603.0820070542	3830.18826416334	7196.22803079953	2395.59532454987	17563.3936551684	4474.00387317091	1.97293322350478	0.00235131322565207	0.0946828640610345	UP	ENST00000269300	ENSG00000141506	PIK3R5
trf5-GluCTC	7152	6646	6593	322	158	1257	10354.9376220562	29732.1613363948	12603.0820070542	3830.18826416334	7196.22803079953	2395.59532454987	17563.3936551684	4474.00387317091	1.97293322350478	0.00235131322565207	0.0946828640610345	UP	ENST00000391720	ENSG00000167646	DNAAF3
trf5-GluCTC	7152	6646	6593	322	158	1257	10354.9376220562	29732.1613363948	12603.0820070542	3830.18826416334	7196.22803079953	2395.59532454987	17563.3936551684	4474.00387317091	1.97293322350478	0.00235131322565207	0.0946828640610345	UP	ENST00000258149	ENSG00000135679	MDM2
trf5-GluCTC	7152	6646	6593	322	158	1257	10354.9376220562	29732.1613363948	12603.0820070542	3830.18826416334	7196.22803079953	2395.59532454987	17563.3936551684	4474.00387317091	1.97293322350478	0.00235131322565207	0.0946828640610345	UP	ENST00000367033	ENSG00000076356	PLXNA2
trf5-GluCTC	7152	6646	6593	322	158	1257	10354.9376220562	29732.1613363948	12603.0820070542	3830.18826416334	7196.22803079953	2395.59532454987	17563.3936551684	4474.00387317091	1.97293322350478	0.00235131322565207	0.0946828640610345	UP	ENST00000442263	ENSG00000102786	INTS6
trf5-GluCTC	7152	6646	6593	322	158	1257	10354.9376220562	29732.1613363948	12603.0820070542	3830.18826416334	7196.22803079953	2395.59532454987	17563.3936551684	4474.00387317091	1.97293322350478	0.00235131322565207	0.0946828640610345	UP	ENST00000398486	ENSG00000204889	KRT40
trf5-GluCTC	7152	6646	6593	322	158	1257	10354.9376220562	29732.1613363948	12603.0820070542	3830.18826416334	7196.22803079953	2395.59532454987	17563.3936551684	4474.00387317091	1.97293322350478	0.00235131322565207	0.0946828640610345	UP	ENST00000423313	ENSG00000235750	KIAA0040
trf5-GluCTC	7152	6646	6593	322	158	1257	10354.9376220562	29732.1613363948	12603.0820070542	3830.18826416334	7196.22803079953	2395.59532454987	17563.3936551684	4474.00387317091	1.97293322350478	0.00235131322565207	0.0946828640610345	UP	ENST00000377770	ENSG00000130226	DPP6
trf5-GluCTC	7152	6646	6593	322	158	1257	10354.9376220562	29732.1613363948	12603.0820070542	3830.18826416334	7196.22803079953	2395.59532454987	17563.3936551684	4474.00387317091	1.97293322350478	0.00235131322565207	0.0946828640610345	UP	ENST00000447712	ENSG00000077782	FGFR1
trf5-GluCTC	7152	6646	6593	322	158	1257	10354.9376220562	29732.1613363948	12603.0820070542	3830.18826416334	7196.22803079953	2395.59532454987	17563.3936551684	4474.00387317091	1.97293322350478	0.00235131322565207	0.0946828640610345	UP	ENST00000622468	ENSG00000182732	RGS6
trf5-GluCTC	7152	6646	6593	322	158	1257	10354.9376220562	29732.1613363948	12603.0820070542	3830.18826416334	7196.22803079953	2395.59532454987	17563.3936551684	4474.00387317091	1.97293322350478	0.00235131322565207	0.0946828640610345	UP	ENST00000453867	ENSG00000259288	PAK6
trf5-GluCTC	7152	6646	6593	322	158	1257	10354.9376220562	29732.1613363948	12603.0820070542	3830.18826416334	7196.22803079953	2395.59532454987	17563.3936551684	4474.00387317091	1.97293322350478	0.00235131322565207	0.0946828640610345	UP	ENST00000529444	ENSG00000134575	ACP2
trf5-GluCTC	7152	6646	6593	322	158	1257	10354.9376220562	29732.1613363948	12603.0820070542	3830.18826416334	7196.22803079953	2395.59532454987	17563.3936551684	4474.00387317091	1.97293322350478	0.00235131322565207	0.0946828640610345	UP	ENST00000367862	ENSG00000143190	POU2F1
trf5-GluCTC	7152	6646	6593	322	158	1257	10354.9376220562	29732.1613363948	12603.0820070542	3830.18826416334	7196.22803079953	2395.59532454987	17563.3936551684	4474.00387317091	1.97293322350478	0.00235131322565207	0.0946828640610345	UP	ENST00000359173	ENSG00000180815	MAP3K15
trf5-GluCTC	7152	6646	6593	322	158	1257	10354.9376220562	29732.1613363948	12603.0820070542	3830.18826416334	7196.22803079953	2395.59532454987	17563.3936551684	4474.00387317091	1.97293322350478	0.00235131322565207	0.0946828640610345	UP	ENST00000601091	ENSG00000105486	LIG1
trf5-GluCTC	7152	6646	6593	322	158	1257	10354.9376220562	29732.1613363948	12603.0820070542	3830.18826416334	7196.22803079953	2395.59532454987	17563.3936551684	4474.00387317091	1.97293322350478	0.00235131322565207	0.0946828640610345	UP	ENST00000372197	ENSG00000133665	DYDC2
trf5-GluCTC	7152	6646	6593	322	158	1257	10354.9376220562	29732.1613363948	12603.0820070542	3830.18826416334	7196.22803079953	2395.59532454987	17563.3936551684	4474.00387317091	1.97293322350478	0.00235131322565207	0.0946828640610345	UP	ENST00000631683	ENSG00000181291	TMEM132E
trf5-GluCTC	7152	6646	6593	322	158	1257	10354.9376220562	29732.1613363948	12603.0820070542	3830.18826416334	7196.22803079953	2395.59532454987	17563.3936551684	4474.00387317091	1.97293322350478	0.00235131322565207	0.0946828640610345	UP	ENST00000517471	ENSG00000160882	CYP11B1
trf5-GluCTC	7152	6646	6593	322	158	1257	10354.9376220562	29732.1613363948	12603.0820070542	3830.18826416334	7196.22803079953	2395.59532454987	17563.3936551684	4474.00387317091	1.97293322350478	0.00235131322565207	0.0946828640610345	UP	ENST00000545538	ENSG00000110931	CAMKK2
trf5-GluCTC	7152	6646	6593	322	158	1257	10354.9376220562	29732.1613363948	12603.0820070542	3830.18826416334	7196.22803079953	2395.59532454987	17563.3936551684	4474.00387317091	1.97293322350478	0.00235131322565207	0.0946828640610345	UP	ENST00000533971	ENSG00000109846	CRYAB
trf5-GluCTC	7152	6646	6593	322	158	1257	10354.9376220562	29732.1613363948	12603.0820070542	3830.18826416334	7196.22803079953	2395.59532454987	17563.3936551684	4474.00387317091	1.97293322350478	0.00235131322565207	0.0946828640610345	UP	ENST00000421362	ENSG00000174038	C9orf131
trf5-GluCTC	7152	6646	6593	322	158	1257	10354.9376220562	29732.1613363948	12603.0820070542	3830.18826416334	7196.22803079953	2395.59532454987	17563.3936551684	4474.00387317091	1.97293322350478	0.00235131322565207	0.0946828640610345	UP	ENST00000491998	ENSG00000169598	DFFB
trf5-GluCTC	7152	6646	6593	322	158	1257	10354.9376220562	29732.1613363948	12603.0820070542	3830.18826416334	7196.22803079953	2395.59532454987	17563.3936551684	4474.00387317091	1.97293322350478	0.00235131322565207	0.0946828640610345	UP	ENST00000359161	ENSG00000087903	RFX2
trf5-GluCTC	7152	6646	6593	322	158	1257	10354.9376220562	29732.1613363948	12603.0820070542	3830.18826416334	7196.22803079953	2395.59532454987	17563.3936551684	4474.00387317091	1.97293322350478	0.00235131322565207	0.0946828640610345	UP	ENST00000287008	ENSG00000156453	PCDH1
trf5-GluCTC	7152	6646	6593	322	158	1257	10354.9376220562	29732.1613363948	12603.0820070542	3830.18826416334	7196.22803079953	2395.59532454987	17563.3936551684	4474.00387317091	1.97293322350478	0.00235131322565207	0.0946828640610345	UP	ENST00000377223	ENSG00000162441	LZIC
trf5-GluCTC	7152	6646	6593	322	158	1257	10354.9376220562	29732.1613363948	12603.0820070542	3830.18826416334	7196.22803079953	2395.59532454987	17563.3936551684	4474.00387317091	1.97293322350478	0.00235131322565207	0.0946828640610345	UP	ENST00000356093	ENSG00000159023	EPB41
trf5-GluCTC	7152	6646	6593	322	158	1257	10354.9376220562	29732.1613363948	12603.0820070542	3830.18826416334	7196.22803079953	2395.59532454987	17563.3936551684	4474.00387317091	1.97293322350478	0.00235131322565207	0.0946828640610345	UP	ENST00000260364	ENSG00000255346	NOX5
trf5-GluCTC	7152	6646	6593	322	158	1257	10354.9376220562	29732.1613363948	12603.0820070542	3830.18826416334	7196.22803079953	2395.59532454987	17563.3936551684	4474.00387317091	1.97293322350478	0.00235131322565207	0.0946828640610345	UP	ENST00000568886	ENSG00000103043	VAC14
trf5-GluCTC	7152	6646	6593	322	158	1257	10354.9376220562	29732.1613363948	12603.0820070542	3830.18826416334	7196.22803079953	2395.59532454987	17563.3936551684	4474.00387317091	1.97293322350478	0.00235131322565207	0.0946828640610345	UP	ENST00000471389	ENSG00000140718	FTO
trf5-GluCTC	7152	6646	6593	322	158	1257	10354.9376220562	29732.1613363948	12603.0820070542	3830.18826416334	7196.22803079953	2395.59532454987	17563.3936551684	4474.00387317091	1.97293322350478	0.00235131322565207	0.0946828640610345	UP	ENST00000371483	ENSG00000186188	FFAR4
trf5-GluCTC	7152	6646	6593	322	158	1257	10354.9376220562	29732.1613363948	12603.0820070542	3830.18826416334	7196.22803079953	2395.59532454987	17563.3936551684	4474.00387317091	1.97293322350478	0.00235131322565207	0.0946828640610345	UP	ENST00000326324	ENSG00000077782	FGFR1
trf5-GluCTC	7152	6646	6593	322	158	1257	10354.9376220562	29732.1613363948	12603.0820070542	3830.18826416334	7196.22803079953	2395.59532454987	17563.3936551684	4474.00387317091	1.97293322350478	0.00235131322565207	0.0946828640610345	UP	ENST00000522286	ENSG00000169629	RGPD8
trf5-GluCTC	7152	6646	6593	322	158	1257	10354.9376220562	29732.1613363948	12603.0820070542	3830.18826416334	7196.22803079953	2395.59532454987	17563.3936551684	4474.00387317091	1.97293322350478	0.00235131322565207	0.0946828640610345	UP	ENST00000619299	ENSG00000273559	CWC25
trf5-GluCTC	7152	6646	6593	322	158	1257	10354.9376220562	29732.1613363948	12603.0820070542	3830.18826416334	7196.22803079953	2395.59532454987	17563.3936551684	4474.00387317091	1.97293322350478	0.00235131322565207	0.0946828640610345	UP	ENST00000341901	ENSG00000188322	SBK1
trf5-GluCTC	7152	6646	6593	322	158	1257	10354.9376220562	29732.1613363948	12603.0820070542	3830.18826416334	7196.22803079953	2395.59532454987	17563.3936551684	4474.00387317091	1.97293322350478	0.00235131322565207	0.0946828640610345	UP	ENST00000251089	ENSG00000013523	ANGEL1
trf5-GluCTC	7152	6646	6593	322	158	1257	10354.9376220562	29732.1613363948	12603.0820070542	3830.18826416334	7196.22803079953	2395.59532454987	17563.3936551684	4474.00387317091	1.97293322350478	0.00235131322565207	0.0946828640610345	UP	ENST00000382545	ENSG00000111262	KCNA1
trf5-GluCTC	7152	6646	6593	322	158	1257	10354.9376220562	29732.1613363948	12603.0820070542	3830.18826416334	7196.22803079953	2395.59532454987	17563.3936551684	4474.00387317091	1.97293322350478	0.00235131322565207	0.0946828640610345	UP	ENST00000216481	ENSG00000100593	ISM2
trf5-GluCTC	7152	6646	6593	322	158	1257	10354.9376220562	29732.1613363948	12603.0820070542	3830.18826416334	7196.22803079953	2395.59532454987	17563.3936551684	4474.00387317091	1.97293322350478	0.00235131322565207	0.0946828640610345	UP	ENST00000310958	ENSG00000260916	CCPG1
trf5-GluCTC	7152	6646	6593	322	158	1257	10354.9376220562	29732.1613363948	12603.0820070542	3830.18826416334	7196.22803079953	2395.59532454987	17563.3936551684	4474.00387317091	1.97293322350478	0.00235131322565207	0.0946828640610345	UP	ENST00000300682	ENSG00000167280	ENGASE
trf5-GluCTC	7152	6646	6593	322	158	1257	10354.9376220562	29732.1613363948	12603.0820070542	3830.18826416334	7196.22803079953	2395.59532454987	17563.3936551684	4474.00387317091	1.97293322350478	0.00235131322565207	0.0946828640610345	UP	ENST00000419085	ENSG00000165076	PRSS37
trf5-GluCTC	7152	6646	6593	322	158	1257	10354.9376220562	29732.1613363948	12603.0820070542	3830.18826416334	7196.22803079953	2395.59532454987	17563.3936551684	4474.00387317091	1.97293322350478	0.00235131322565207	0.0946828640610345	UP	ENST00000617312	ENSG00000177463	NR2C2
trf5-GluCTC	7152	6646	6593	322	158	1257	10354.9376220562	29732.1613363948	12603.0820070542	3830.18826416334	7196.22803079953	2395.59532454987	17563.3936551684	4474.00387317091	1.97293322350478	0.00235131322565207	0.0946828640610345	UP	ENST00000264819	ENSG00000105556	MIER2
trf5-GluCTC	7152	6646	6593	322	158	1257	10354.9376220562	29732.1613363948	12603.0820070542	3830.18826416334	7196.22803079953	2395.59532454987	17563.3936551684	4474.00387317091	1.97293322350478	0.00235131322565207	0.0946828640610345	UP	ENST00000396444	ENSG00000138592	USP8
trf5-GluCTC	7152	6646	6593	322	158	1257	10354.9376220562	29732.1613363948	12603.0820070542	3830.18826416334	7196.22803079953	2395.59532454987	17563.3936551684	4474.00387317091	1.97293322350478	0.00235131322565207	0.0946828640610345	UP	ENST00000513454	ENSG00000113552	GNPDA1
trf5-GluCTC	7152	6646	6593	322	158	1257	10354.9376220562	29732.1613363948	12603.0820070542	3830.18826416334	7196.22803079953	2395.59532454987	17563.3936551684	4474.00387317091	1.97293322350478	0.00235131322565207	0.0946828640610345	UP	ENST00000520220	ENSG00000254087	LYN
trf5-GluCTC	7152	6646	6593	322	158	1257	10354.9376220562	29732.1613363948	12603.0820070542	3830.18826416334	7196.22803079953	2395.59532454987	17563.3936551684	4474.00387317091	1.97293322350478	0.00235131322565207	0.0946828640610345	UP	ENST00000379453	ENSG00000171873	ADRA1D
trf5-GluCTC	7152	6646	6593	322	158	1257	10354.9376220562	29732.1613363948	12603.0820070542	3830.18826416334	7196.22803079953	2395.59532454987	17563.3936551684	4474.00387317091	1.97293322350478	0.00235131322565207	0.0946828640610345	UP	ENST00000255078	ENSG00000132740	IGHMBP2
trf5-GluCTC	7152	6646	6593	322	158	1257	10354.9376220562	29732.1613363948	12603.0820070542	3830.18826416334	7196.22803079953	2395.59532454987	17563.3936551684	4474.00387317091	1.97293322350478	0.00235131322565207	0.0946828640610345	UP	ENST00000614824	ENSG00000161395	PGAP3
trf5-GluCTC	7152	6646	6593	322	158	1257	10354.9376220562	29732.1613363948	12603.0820070542	3830.18826416334	7196.22803079953	2395.59532454987	17563.3936551684	4474.00387317091	1.97293322350478	0.00235131322565207	0.0946828640610345	UP	ENST00000449131	ENSG00000167995	BEST1
trf5-GluCTC	7152	6646	6593	322	158	1257	10354.9376220562	29732.1613363948	12603.0820070542	3830.18826416334	7196.22803079953	2395.59532454987	17563.3936551684	4474.00387317091	1.97293322350478	0.00235131322565207	0.0946828640610345	UP	ENST00000247584	ENSG00000127124	HIVEP3
trf5-GluCTC	7152	6646	6593	322	158	1257	10354.9376220562	29732.1613363948	12603.0820070542	3830.18826416334	7196.22803079953	2395.59532454987	17563.3936551684	4474.00387317091	1.97293322350478	0.00235131322565207	0.0946828640610345	UP	ENST00000326474	ENSG00000180044	C3orf80
trf5-GluCTC	7152	6646	6593	322	158	1257	10354.9376220562	29732.1613363948	12603.0820070542	3830.18826416334	7196.22803079953	2395.59532454987	17563.3936551684	4474.00387317091	1.97293322350478	0.00235131322565207	0.0946828640610345	UP	ENST00000555687	ENSG00000135424	ITGA7
trf5-GluCTC	7152	6646	6593	322	158	1257	10354.9376220562	29732.1613363948	12603.0820070542	3830.18826416334	7196.22803079953	2395.59532454987	17563.3936551684	4474.00387317091	1.97293322350478	0.00235131322565207	0.0946828640610345	UP	ENST00000372009	ENSG00000086015	MAST2
trf5-GluCTC	7152	6646	6593	322	158	1257	10354.9376220562	29732.1613363948	12603.0820070542	3830.18826416334	7196.22803079953	2395.59532454987	17563.3936551684	4474.00387317091	1.97293322350478	0.00235131322565207	0.0946828640610345	UP	ENST00000519745	ENSG00000166743	ACSM1
trf5-GluCTC	7152	6646	6593	322	158	1257	10354.9376220562	29732.1613363948	12603.0820070542	3830.18826416334	7196.22803079953	2395.59532454987	17563.3936551684	4474.00387317091	1.97293322350478	0.00235131322565207	0.0946828640610345	UP	ENST00000419155	ENSG00000119403	PHF19
trf5-GluCTC	7152	6646	6593	322	158	1257	10354.9376220562	29732.1613363948	12603.0820070542	3830.18826416334	7196.22803079953	2395.59532454987	17563.3936551684	4474.00387317091	1.97293322350478	0.00235131322565207	0.0946828640610345	UP	ENST00000397536	ENSG00000188549	C15orf52
trf5-GluCTC	7152	6646	6593	322	158	1257	10354.9376220562	29732.1613363948	12603.0820070542	3830.18826416334	7196.22803079953	2395.59532454987	17563.3936551684	4474.00387317091	1.97293322350478	0.00235131322565207	0.0946828640610345	UP	ENST00000588899	ENSG00000108679	LGALS3BP
trf5-GluCTC	7152	6646	6593	322	158	1257	10354.9376220562	29732.1613363948	12603.0820070542	3830.18826416334	7196.22803079953	2395.59532454987	17563.3936551684	4474.00387317091	1.97293322350478	0.00235131322565207	0.0946828640610345	UP	ENST00000225512	ENSG00000108379	WNT3
trf5-GluCTC	7152	6646	6593	322	158	1257	10354.9376220562	29732.1613363948	12603.0820070542	3830.18826416334	7196.22803079953	2395.59532454987	17563.3936551684	4474.00387317091	1.97293322350478	0.00235131322565207	0.0946828640610345	UP	ENST00000336174	ENSG00000266173	STRADA
trf5-GluCTC	7152	6646	6593	322	158	1257	10354.9376220562	29732.1613363948	12603.0820070542	3830.18826416334	7196.22803079953	2395.59532454987	17563.3936551684	4474.00387317091	1.97293322350478	0.00235131322565207	0.0946828640610345	UP	ENST00000333407	ENSG00000133477	FAM83F
trf5-GluCTC	7152	6646	6593	322	158	1257	10354.9376220562	29732.1613363948	12603.0820070542	3830.18826416334	7196.22803079953	2395.59532454987	17563.3936551684	4474.00387317091	1.97293322350478	0.00235131322565207	0.0946828640610345	UP	ENST00000332149	ENSG00000184012	TMPRSS2
trf5-GluCTC	7152	6646	6593	322	158	1257	10354.9376220562	29732.1613363948	12603.0820070542	3830.18826416334	7196.22803079953	2395.59532454987	17563.3936551684	4474.00387317091	1.97293322350478	0.00235131322565207	0.0946828640610345	UP	ENST00000326524	ENSG00000168621	GDNF
trf5-GluCTC	7152	6646	6593	322	158	1257	10354.9376220562	29732.1613363948	12603.0820070542	3830.18826416334	7196.22803079953	2395.59532454987	17563.3936551684	4474.00387317091	1.97293322350478	0.00235131322565207	0.0946828640610345	UP	ENST00000381922	ENSG00000101280	ANGPT4
trf5-GluCTC	7152	6646	6593	322	158	1257	10354.9376220562	29732.1613363948	12603.0820070542	3830.18826416334	7196.22803079953	2395.59532454987	17563.3936551684	4474.00387317091	1.97293322350478	0.00235131322565207	0.0946828640610345	UP	ENST00000376627	ENSG00000177674	AGTRAP
trf5-GluCTC	7152	6646	6593	322	158	1257	10354.9376220562	29732.1613363948	12603.0820070542	3830.18826416334	7196.22803079953	2395.59532454987	17563.3936551684	4474.00387317091	1.97293322350478	0.00235131322565207	0.0946828640610345	UP	ENST00000494154	ENSG00000177873	ZNF619
trf5-GluCTC	7152	6646	6593	322	158	1257	10354.9376220562	29732.1613363948	12603.0820070542	3830.18826416334	7196.22803079953	2395.59532454987	17563.3936551684	4474.00387317091	1.97293322350478	0.00235131322565207	0.0946828640610345	UP	ENST00000373192	ENSG00000107731	UNC5B
trf5-GluCTC	7152	6646	6593	322	158	1257	10354.9376220562	29732.1613363948	12603.0820070542	3830.18826416334	7196.22803079953	2395.59532454987	17563.3936551684	4474.00387317091	1.97293322350478	0.00235131322565207	0.0946828640610345	UP	ENST00000338797	ENSG00000105662	CRTC1
trf5-GluCTC	7152	6646	6593	322	158	1257	10354.9376220562	29732.1613363948	12603.0820070542	3830.18826416334	7196.22803079953	2395.59532454987	17563.3936551684	4474.00387317091	1.97293322350478	0.00235131322565207	0.0946828640610345	UP	ENST00000528130	ENSG00000147789	ZNF7
trf5-GluCTC	7152	6646	6593	322	158	1257	10354.9376220562	29732.1613363948	12603.0820070542	3830.18826416334	7196.22803079953	2395.59532454987	17563.3936551684	4474.00387317091	1.97293322350478	0.00235131322565207	0.0946828640610345	UP	ENST00000607941	ENSG00000134207	SYT6
trf5-GluCTC	7152	6646	6593	322	158	1257	10354.9376220562	29732.1613363948	12603.0820070542	3830.18826416334	7196.22803079953	2395.59532454987	17563.3936551684	4474.00387317091	1.97293322350478	0.00235131322565207	0.0946828640610345	UP	ENST00000448504	ENSG00000141337	ARSG
trf5-GluCTC	7152	6646	6593	322	158	1257	10354.9376220562	29732.1613363948	12603.0820070542	3830.18826416334	7196.22803079953	2395.59532454987	17563.3936551684	4474.00387317091	1.97293322350478	0.00235131322565207	0.0946828640610345	UP	ENST00000314103	ENSG00000159259	CHAF1B
trf5-GluCTC	7152	6646	6593	322	158	1257	10354.9376220562	29732.1613363948	12603.0820070542	3830.18826416334	7196.22803079953	2395.59532454987	17563.3936551684	4474.00387317091	1.97293322350478	0.00235131322565207	0.0946828640610345	UP	ENST00000617075	ENSG00000124194	GDAP1L1
trf5-GluCTC	7152	6646	6593	322	158	1257	10354.9376220562	29732.1613363948	12603.0820070542	3830.18826416334	7196.22803079953	2395.59532454987	17563.3936551684	4474.00387317091	1.97293322350478	0.00235131322565207	0.0946828640610345	UP	ENST00000313349	ENSG00000179833	SERTAD2
trf5-GluCTC	7152	6646	6593	322	158	1257	10354.9376220562	29732.1613363948	12603.0820070542	3830.18826416334	7196.22803079953	2395.59532454987	17563.3936551684	4474.00387317091	1.97293322350478	0.00235131322565207	0.0946828640610345	UP	ENST00000596814	ENSG00000105053	VRK3
trf5-GluCTC	7152	6646	6593	322	158	1257	10354.9376220562	29732.1613363948	12603.0820070542	3830.18826416334	7196.22803079953	2395.59532454987	17563.3936551684	4474.00387317091	1.97293322350478	0.00235131322565207	0.0946828640610345	UP	ENST00000293826	ENSG00000248871	TNFSF12-TNFSF13
trf5-GluCTC	7152	6646	6593	322	158	1257	10354.9376220562	29732.1613363948	12603.0820070542	3830.18826416334	7196.22803079953	2395.59532454987	17563.3936551684	4474.00387317091	1.97293322350478	0.00235131322565207	0.0946828640610345	UP	ENST00000616265	ENSG00000085871	MGST2
trf5-GluCTC	7152	6646	6593	322	158	1257	10354.9376220562	29732.1613363948	12603.0820070542	3830.18826416334	7196.22803079953	2395.59532454987	17563.3936551684	4474.00387317091	1.97293322350478	0.00235131322565207	0.0946828640610345	UP	ENST00000252713	ENSG00000197343	ZNF655
trf5-GluCTC	7152	6646	6593	322	158	1257	10354.9376220562	29732.1613363948	12603.0820070542	3830.18826416334	7196.22803079953	2395.59532454987	17563.3936551684	4474.00387317091	1.97293322350478	0.00235131322565207	0.0946828640610345	UP	ENST00000553409	ENSG00000119720	NRDE2
trf5-GluCTC	7152	6646	6593	322	158	1257	10354.9376220562	29732.1613363948	12603.0820070542	3830.18826416334	7196.22803079953	2395.59532454987	17563.3936551684	4474.00387317091	1.97293322350478	0.00235131322565207	0.0946828640610345	UP	ENST00000343882	ENSG00000118689	FOXO3
trf5-GluCTC	7152	6646	6593	322	158	1257	10354.9376220562	29732.1613363948	12603.0820070542	3830.18826416334	7196.22803079953	2395.59532454987	17563.3936551684	4474.00387317091	1.97293322350478	0.00235131322565207	0.0946828640610345	UP	ENST00000513864	ENSG00000164344	KLKB1
trf5-GluCTC	7152	6646	6593	322	158	1257	10354.9376220562	29732.1613363948	12603.0820070542	3830.18826416334	7196.22803079953	2395.59532454987	17563.3936551684	4474.00387317091	1.97293322350478	0.00235131322565207	0.0946828640610345	UP	ENST00000622580	ENSG00000159173	TNNI1
trf5-GluCTC	7152	6646	6593	322	158	1257	10354.9376220562	29732.1613363948	12603.0820070542	3830.18826416334	7196.22803079953	2395.59532454987	17563.3936551684	4474.00387317091	1.97293322350478	0.00235131322565207	0.0946828640610345	UP	ENST00000262101	ENSG00000038945	MSR1
trf5-GluCTC	7152	6646	6593	322	158	1257	10354.9376220562	29732.1613363948	12603.0820070542	3830.18826416334	7196.22803079953	2395.59532454987	17563.3936551684	4474.00387317091	1.97293322350478	0.00235131322565207	0.0946828640610345	UP	ENST00000381401	ENSG00000169100	SLC25A6
trf5-GluCTC	7152	6646	6593	322	158	1257	10354.9376220562	29732.1613363948	12603.0820070542	3830.18826416334	7196.22803079953	2395.59532454987	17563.3936551684	4474.00387317091	1.97293322350478	0.00235131322565207	0.0946828640610345	UP	ENST00000329563	ENSG00000100300	TSPO
trf5-GluCTC	7152	6646	6593	322	158	1257	10354.9376220562	29732.1613363948	12603.0820070542	3830.18826416334	7196.22803079953	2395.59532454987	17563.3936551684	4474.00387317091	1.97293322350478	0.00235131322565207	0.0946828640610345	UP	ENST00000537237	ENSG00000110921	MVK
trf5-GluCTC	7152	6646	6593	322	158	1257	10354.9376220562	29732.1613363948	12603.0820070542	3830.18826416334	7196.22803079953	2395.59532454987	17563.3936551684	4474.00387317091	1.97293322350478	0.00235131322565207	0.0946828640610345	UP	ENST00000394053	ENSG00000065911	MTHFD2
trf5-GluCTC	7152	6646	6593	322	158	1257	10354.9376220562	29732.1613363948	12603.0820070542	3830.18826416334	7196.22803079953	2395.59532454987	17563.3936551684	4474.00387317091	1.97293322350478	0.00235131322565207	0.0946828640610345	UP	ENST00000290277	ENSG00000078061	ARAF
trf5-GluCTC	7152	6646	6593	322	158	1257	10354.9376220562	29732.1613363948	12603.0820070542	3830.18826416334	7196.22803079953	2395.59532454987	17563.3936551684	4474.00387317091	1.97293322350478	0.00235131322565207	0.0946828640610345	UP	ENST00000223190	ENSG00000106459	NRF1
trf5-GluCTC	7152	6646	6593	322	158	1257	10354.9376220562	29732.1613363948	12603.0820070542	3830.18826416334	7196.22803079953	2395.59532454987	17563.3936551684	4474.00387317091	1.97293322350478	0.00235131322565207	0.0946828640610345	UP	ENST00000303391	ENSG00000169057	MECP2
trf5-GluCTC	7152	6646	6593	322	158	1257	10354.9376220562	29732.1613363948	12603.0820070542	3830.18826416334	7196.22803079953	2395.59532454987	17563.3936551684	4474.00387317091	1.97293322350478	0.00235131322565207	0.0946828640610345	UP	ENST00000361204	ENSG00000198911	SREBF2
trf5-GluCTC	7152	6646	6593	322	158	1257	10354.9376220562	29732.1613363948	12603.0820070542	3830.18826416334	7196.22803079953	2395.59532454987	17563.3936551684	4474.00387317091	1.97293322350478	0.00235131322565207	0.0946828640610345	UP	ENST00000472637	ENSG00000163608	C3orf17
trf5-GluCTC	7152	6646	6593	322	158	1257	10354.9376220562	29732.1613363948	12603.0820070542	3830.18826416334	7196.22803079953	2395.59532454987	17563.3936551684	4474.00387317091	1.97293322350478	0.00235131322565207	0.0946828640610345	UP	ENST00000372187	ENSG00000122378	FAM213A
trf5-GluCTC	7152	6646	6593	322	158	1257	10354.9376220562	29732.1613363948	12603.0820070542	3830.18826416334	7196.22803079953	2395.59532454987	17563.3936551684	4474.00387317091	1.97293322350478	0.00235131322565207	0.0946828640610345	UP	ENST00000482914	ENSG00000204256	BRD2
trf5-GluCTC	7152	6646	6593	322	158	1257	10354.9376220562	29732.1613363948	12603.0820070542	3830.18826416334	7196.22803079953	2395.59532454987	17563.3936551684	4474.00387317091	1.97293322350478	0.00235131322565207	0.0946828640610345	UP	ENST00000317749	ENSG00000189269	DRICH1
trf5-GluCTC	7152	6646	6593	322	158	1257	10354.9376220562	29732.1613363948	12603.0820070542	3830.18826416334	7196.22803079953	2395.59532454987	17563.3936551684	4474.00387317091	1.97293322350478	0.00235131322565207	0.0946828640610345	UP	ENST00000370249	ENSG00000063587	ZNF275
trf5-GluCTC	7152	6646	6593	322	158	1257	10354.9376220562	29732.1613363948	12603.0820070542	3830.18826416334	7196.22803079953	2395.59532454987	17563.3936551684	4474.00387317091	1.97293322350478	0.00235131322565207	0.0946828640610345	UP	ENST00000381557	ENSG00000130595	TNNT3
trf5-GluCTC	7152	6646	6593	322	158	1257	10354.9376220562	29732.1613363948	12603.0820070542	3830.18826416334	7196.22803079953	2395.59532454987	17563.3936551684	4474.00387317091	1.97293322350478	0.00235131322565207	0.0946828640610345	UP	ENST00000330927	ENSG00000185862	EVI2B
trf5-GluCTC	7152	6646	6593	322	158	1257	10354.9376220562	29732.1613363948	12603.0820070542	3830.18826416334	7196.22803079953	2395.59532454987	17563.3936551684	4474.00387317091	1.97293322350478	0.00235131322565207	0.0946828640610345	UP	ENST00000265981	ENSG00000110315	RNF141
trf5-GluCTC	7152	6646	6593	322	158	1257	10354.9376220562	29732.1613363948	12603.0820070542	3830.18826416334	7196.22803079953	2395.59532454987	17563.3936551684	4474.00387317091	1.97293322350478	0.00235131322565207	0.0946828640610345	UP	ENST00000570161	ENSG00000174197	MGA
trf5-GluCTC	7152	6646	6593	322	158	1257	10354.9376220562	29732.1613363948	12603.0820070542	3830.18826416334	7196.22803079953	2395.59532454987	17563.3936551684	4474.00387317091	1.97293322350478	0.00235131322565207	0.0946828640610345	UP	ENST00000407010	ENSG00000214960	ISPD
trf5-GluCTC	7152	6646	6593	322	158	1257	10354.9376220562	29732.1613363948	12603.0820070542	3830.18826416334	7196.22803079953	2395.59532454987	17563.3936551684	4474.00387317091	1.97293322350478	0.00235131322565207	0.0946828640610345	UP	ENST00000425708	ENSG00000185219	ZNF445
trf5-GluCTC	7152	6646	6593	322	158	1257	10354.9376220562	29732.1613363948	12603.0820070542	3830.18826416334	7196.22803079953	2395.59532454987	17563.3936551684	4474.00387317091	1.97293322350478	0.00235131322565207	0.0946828640610345	UP	ENST00000396172	ENSG00000198563	DDX39B
trf5-GluCTC	7152	6646	6593	322	158	1257	10354.9376220562	29732.1613363948	12603.0820070542	3830.18826416334	7196.22803079953	2395.59532454987	17563.3936551684	4474.00387317091	1.97293322350478	0.00235131322565207	0.0946828640610345	UP	ENST00000318631	ENSG00000180834	MAP6D1
trf5-GluCTC	7152	6646	6593	322	158	1257	10354.9376220562	29732.1613363948	12603.0820070542	3830.18826416334	7196.22803079953	2395.59532454987	17563.3936551684	4474.00387317091	1.97293322350478	0.00235131322565207	0.0946828640610345	UP	ENST00000432752	ENSG00000167264	DUS2
trf5-GluCTC	7152	6646	6593	322	158	1257	10354.9376220562	29732.1613363948	12603.0820070542	3830.18826416334	7196.22803079953	2395.59532454987	17563.3936551684	4474.00387317091	1.97293322350478	0.00235131322565207	0.0946828640610345	UP	ENST00000359843	ENSG00000111206	FOXM1
trf5-GluCTC	7152	6646	6593	322	158	1257	10354.9376220562	29732.1613363948	12603.0820070542	3830.18826416334	7196.22803079953	2395.59532454987	17563.3936551684	4474.00387317091	1.97293322350478	0.00235131322565207	0.0946828640610345	UP	ENST00000366898	ENSG00000185345	PARK2
trf5-GluCTC	7152	6646	6593	322	158	1257	10354.9376220562	29732.1613363948	12603.0820070542	3830.18826416334	7196.22803079953	2395.59532454987	17563.3936551684	4474.00387317091	1.97293322350478	0.00235131322565207	0.0946828640610345	UP	ENST00000566154	ENSG00000168803	ADAL
trf5-GluCTC	7152	6646	6593	322	158	1257	10354.9376220562	29732.1613363948	12603.0820070542	3830.18826416334	7196.22803079953	2395.59532454987	17563.3936551684	4474.00387317091	1.97293322350478	0.00235131322565207	0.0946828640610345	UP	ENST00000340124	ENSG00000166123	GPT2
trf5-GluCTC	7152	6646	6593	322	158	1257	10354.9376220562	29732.1613363948	12603.0820070542	3830.18826416334	7196.22803079953	2395.59532454987	17563.3936551684	4474.00387317091	1.97293322350478	0.00235131322565207	0.0946828640610345	UP	ENST00000392845	ENSG00000169359	SLC33A1
trf5-GluCTC	7152	6646	6593	322	158	1257	10354.9376220562	29732.1613363948	12603.0820070542	3830.18826416334	7196.22803079953	2395.59532454987	17563.3936551684	4474.00387317091	1.97293322350478	0.00235131322565207	0.0946828640610345	UP	ENST00000253727	ENSG00000131408	NR1H2
trf5-GluCTC	7152	6646	6593	322	158	1257	10354.9376220562	29732.1613363948	12603.0820070542	3830.18826416334	7196.22803079953	2395.59532454987	17563.3936551684	4474.00387317091	1.97293322350478	0.00235131322565207	0.0946828640610345	UP	ENST00000565263	ENSG00000167264	DUS2
trf5-GluCTC	7152	6646	6593	322	158	1257	10354.9376220562	29732.1613363948	12603.0820070542	3830.18826416334	7196.22803079953	2395.59532454987	17563.3936551684	4474.00387317091	1.97293322350478	0.00235131322565207	0.0946828640610345	UP	ENST00000542107	ENSG00000168329	CX3CR1
trf5-GluCTC	7152	6646	6593	322	158	1257	10354.9376220562	29732.1613363948	12603.0820070542	3830.18826416334	7196.22803079953	2395.59532454987	17563.3936551684	4474.00387317091	1.97293322350478	0.00235131322565207	0.0946828640610345	UP	ENST00000535872	ENSG00000149357	LAMTOR1
trf5-GluCTC	7152	6646	6593	322	158	1257	10354.9376220562	29732.1613363948	12603.0820070542	3830.18826416334	7196.22803079953	2395.59532454987	17563.3936551684	4474.00387317091	1.97293322350478	0.00235131322565207	0.0946828640610345	UP	ENST00000395978	ENSG00000176697	BDNF
trf5-GluCTC	7152	6646	6593	322	158	1257	10354.9376220562	29732.1613363948	12603.0820070542	3830.18826416334	7196.22803079953	2395.59532454987	17563.3936551684	4474.00387317091	1.97293322350478	0.00235131322565207	0.0946828640610345	UP	ENST00000536493	ENSG00000103569	AQP9
trf5-GluCTC	7152	6646	6593	322	158	1257	10354.9376220562	29732.1613363948	12603.0820070542	3830.18826416334	7196.22803079953	2395.59532454987	17563.3936551684	4474.00387317091	1.97293322350478	0.00235131322565207	0.0946828640610345	UP	ENST00000395334	ENSG00000162433	AK4
trf5-GluCTC	7152	6646	6593	322	158	1257	10354.9376220562	29732.1613363948	12603.0820070542	3830.18826416334	7196.22803079953	2395.59532454987	17563.3936551684	4474.00387317091	1.97293322350478	0.00235131322565207	0.0946828640610345	UP	ENST00000526565	ENSG00000118513	MYB
trf5-GluCTC	7152	6646	6593	322	158	1257	10354.9376220562	29732.1613363948	12603.0820070542	3830.18826416334	7196.22803079953	2395.59532454987	17563.3936551684	4474.00387317091	1.97293322350478	0.00235131322565207	0.0946828640610345	UP	ENST00000423559	ENSG00000107882	SUFU
trf5-GluCTC	7152	6646	6593	322	158	1257	10354.9376220562	29732.1613363948	12603.0820070542	3830.18826416334	7196.22803079953	2395.59532454987	17563.3936551684	4474.00387317091	1.97293322350478	0.00235131322565207	0.0946828640610345	UP	ENST00000407780	ENSG00000160223	ICOSLG
trf5-GluCTC	7152	6646	6593	322	158	1257	10354.9376220562	29732.1613363948	12603.0820070542	3830.18826416334	7196.22803079953	2395.59532454987	17563.3936551684	4474.00387317091	1.97293322350478	0.00235131322565207	0.0946828640610345	UP	ENST00000370823	ENSG00000101181	MTG2
trf5-GluCTC	7152	6646	6593	322	158	1257	10354.9376220562	29732.1613363948	12603.0820070542	3830.18826416334	7196.22803079953	2395.59532454987	17563.3936551684	4474.00387317091	1.97293322350478	0.00235131322565207	0.0946828640610345	UP	ENST00000319380	ENSG00000175931	UBE2O
trf5-GluCTC	7152	6646	6593	322	158	1257	10354.9376220562	29732.1613363948	12603.0820070542	3830.18826416334	7196.22803079953	2395.59532454987	17563.3936551684	4474.00387317091	1.97293322350478	0.00235131322565207	0.0946828640610345	UP	ENST00000443006	ENSG00000146701	MDH2
trf5-GluCTC	7152	6646	6593	322	158	1257	10354.9376220562	29732.1613363948	12603.0820070542	3830.18826416334	7196.22803079953	2395.59532454987	17563.3936551684	4474.00387317091	1.97293322350478	0.00235131322565207	0.0946828640610345	UP	ENST00000410056	ENSG00000138079	SLC3A1
trf5-GluCTC	7152	6646	6593	322	158	1257	10354.9376220562	29732.1613363948	12603.0820070542	3830.18826416334	7196.22803079953	2395.59532454987	17563.3936551684	4474.00387317091	1.97293322350478	0.00235131322565207	0.0946828640610345	UP	ENST00000611014	ENSG00000149090	PAMR1
trf5-GluCTC	7152	6646	6593	322	158	1257	10354.9376220562	29732.1613363948	12603.0820070542	3830.18826416334	7196.22803079953	2395.59532454987	17563.3936551684	4474.00387317091	1.97293322350478	0.00235131322565207	0.0946828640610345	UP	ENST00000564818	ENSG00000196502	SULT1A1
trf5-GluCTC	7152	6646	6593	322	158	1257	10354.9376220562	29732.1613363948	12603.0820070542	3830.18826416334	7196.22803079953	2395.59532454987	17563.3936551684	4474.00387317091	1.97293322350478	0.00235131322565207	0.0946828640610345	UP	ENST00000482587	ENSG00000169905	TOR1AIP2
trf5-GluCTC	7152	6646	6593	322	158	1257	10354.9376220562	29732.1613363948	12603.0820070542	3830.18826416334	7196.22803079953	2395.59532454987	17563.3936551684	4474.00387317091	1.97293322350478	0.00235131322565207	0.0946828640610345	UP	ENST00000453304	ENSG00000182168	UNC5C
trf5-GluCTC	7152	6646	6593	322	158	1257	10354.9376220562	29732.1613363948	12603.0820070542	3830.18826416334	7196.22803079953	2395.59532454987	17563.3936551684	4474.00387317091	1.97293322350478	0.00235131322565207	0.0946828640610345	UP	ENST00000564652	ENSG00000141002	TCF25
trf5-GluCTC	7152	6646	6593	322	158	1257	10354.9376220562	29732.1613363948	12603.0820070542	3830.18826416334	7196.22803079953	2395.59532454987	17563.3936551684	4474.00387317091	1.97293322350478	0.00235131322565207	0.0946828640610345	UP	ENST00000357955	ENSG00000114738	MAPKAPK3
trf5-GluCTC	7152	6646	6593	322	158	1257	10354.9376220562	29732.1613363948	12603.0820070542	3830.18826416334	7196.22803079953	2395.59532454987	17563.3936551684	4474.00387317091	1.97293322350478	0.00235131322565207	0.0946828640610345	UP	ENST00000312504	ENSG00000174453	VWC2L
trf5-GluCTC	7152	6646	6593	322	158	1257	10354.9376220562	29732.1613363948	12603.0820070542	3830.18826416334	7196.22803079953	2395.59532454987	17563.3936551684	4474.00387317091	1.97293322350478	0.00235131322565207	0.0946828640610345	UP	ENST00000461287	ENSG00000204422	XXbac-BPG32J3.20
trf5-GluCTC	7152	6646	6593	322	158	1257	10354.9376220562	29732.1613363948	12603.0820070542	3830.18826416334	7196.22803079953	2395.59532454987	17563.3936551684	4474.00387317091	1.97293322350478	0.00235131322565207	0.0946828640610345	UP	ENST00000373122	ENSG00000095970	TREM2
trf5-GluCTC	7152	6646	6593	322	158	1257	10354.9376220562	29732.1613363948	12603.0820070542	3830.18826416334	7196.22803079953	2395.59532454987	17563.3936551684	4474.00387317091	1.97293322350478	0.00235131322565207	0.0946828640610345	UP	ENST00000256997	ENSG00000134575	ACP2
trf5-GluCTC	7152	6646	6593	322	158	1257	10354.9376220562	29732.1613363948	12603.0820070542	3830.18826416334	7196.22803079953	2395.59532454987	17563.3936551684	4474.00387317091	1.97293322350478	0.00235131322565207	0.0946828640610345	UP	ENST00000487661	ENSG00000173706	HEG1
trf5-GluCTC	7152	6646	6593	322	158	1257	10354.9376220562	29732.1613363948	12603.0820070542	3830.18826416334	7196.22803079953	2395.59532454987	17563.3936551684	4474.00387317091	1.97293322350478	0.00235131322565207	0.0946828640610345	UP	ENST00000369750	ENSG00000146242	TPBG
trf5-GluCTC	7152	6646	6593	322	158	1257	10354.9376220562	29732.1613363948	12603.0820070542	3830.18826416334	7196.22803079953	2395.59532454987	17563.3936551684	4474.00387317091	1.97293322350478	0.00235131322565207	0.0946828640610345	UP	ENST00000280734	ENSG00000151117	TMEM86A
trf5-GluCTC	7152	6646	6593	322	158	1257	10354.9376220562	29732.1613363948	12603.0820070542	3830.18826416334	7196.22803079953	2395.59532454987	17563.3936551684	4474.00387317091	1.97293322350478	0.00235131322565207	0.0946828640610345	UP	ENST00000426824	ENSG00000007516	BAIAP3
trf5-GluCTC	7152	6646	6593	322	158	1257	10354.9376220562	29732.1613363948	12603.0820070542	3830.18826416334	7196.22803079953	2395.59532454987	17563.3936551684	4474.00387317091	1.97293322350478	0.00235131322565207	0.0946828640610345	UP	ENST00000611031	ENSG00000214575	CPEB1
trf5-GluCTC	7152	6646	6593	322	158	1257	10354.9376220562	29732.1613363948	12603.0820070542	3830.18826416334	7196.22803079953	2395.59532454987	17563.3936551684	4474.00387317091	1.97293322350478	0.00235131322565207	0.0946828640610345	UP	ENST00000623361	ENSG00000106012	IQCE
trf5-GluCTC	7152	6646	6593	322	158	1257	10354.9376220562	29732.1613363948	12603.0820070542	3830.18826416334	7196.22803079953	2395.59532454987	17563.3936551684	4474.00387317091	1.97293322350478	0.00235131322565207	0.0946828640610345	UP	ENST00000600283	ENSG00000130517	PGPEP1
trf5-GluCTC	7152	6646	6593	322	158	1257	10354.9376220562	29732.1613363948	12603.0820070542	3830.18826416334	7196.22803079953	2395.59532454987	17563.3936551684	4474.00387317091	1.97293322350478	0.00235131322565207	0.0946828640610345	UP	ENST00000392610	ENSG00000172794	RAB37
trf5-GluCTC	7152	6646	6593	322	158	1257	10354.9376220562	29732.1613363948	12603.0820070542	3830.18826416334	7196.22803079953	2395.59532454987	17563.3936551684	4474.00387317091	1.97293322350478	0.00235131322565207	0.0946828640610345	UP	ENST00000265351	ENSG00000124571	XPO5
trf5-GluCTC	7152	6646	6593	322	158	1257	10354.9376220562	29732.1613363948	12603.0820070542	3830.18826416334	7196.22803079953	2395.59532454987	17563.3936551684	4474.00387317091	1.97293322350478	0.00235131322565207	0.0946828640610345	UP	ENST00000380243	ENSG00000205476	CCDC85C
trf5-GluCTC	7152	6646	6593	322	158	1257	10354.9376220562	29732.1613363948	12603.0820070542	3830.18826416334	7196.22803079953	2395.59532454987	17563.3936551684	4474.00387317091	1.97293322350478	0.00235131322565207	0.0946828640610345	UP	ENST00000543879	ENSG00000021776	AQR
trf5-GluCTC	7152	6646	6593	322	158	1257	10354.9376220562	29732.1613363948	12603.0820070542	3830.18826416334	7196.22803079953	2395.59532454987	17563.3936551684	4474.00387317091	1.97293322350478	0.00235131322565207	0.0946828640610345	UP	ENST00000578993	ENSG00000136490	LIMD2
trf5-GluCTC	7152	6646	6593	322	158	1257	10354.9376220562	29732.1613363948	12603.0820070542	3830.18826416334	7196.22803079953	2395.59532454987	17563.3936551684	4474.00387317091	1.97293322350478	0.00235131322565207	0.0946828640610345	UP	ENST00000399697	ENSG00000186184	POLR1D
trf5-GluCTC	7152	6646	6593	322	158	1257	10354.9376220562	29732.1613363948	12603.0820070542	3830.18826416334	7196.22803079953	2395.59532454987	17563.3936551684	4474.00387317091	1.97293322350478	0.00235131322565207	0.0946828640610345	UP	ENST00000533256	ENSG00000177106	EPS8L2
trf5-GluCTC	7152	6646	6593	322	158	1257	10354.9376220562	29732.1613363948	12603.0820070542	3830.18826416334	7196.22803079953	2395.59532454987	17563.3936551684	4474.00387317091	1.97293322350478	0.00235131322565207	0.0946828640610345	UP	ENST00000567382	ENSG00000230989	HSBP1
trf5-GluCTC	7152	6646	6593	322	158	1257	10354.9376220562	29732.1613363948	12603.0820070542	3830.18826416334	7196.22803079953	2395.59532454987	17563.3936551684	4474.00387317091	1.97293322350478	0.00235131322565207	0.0946828640610345	UP	ENST00000326737	ENSG00000180423	HARBI1
trf5-GluCTC	7152	6646	6593	322	158	1257	10354.9376220562	29732.1613363948	12603.0820070542	3830.18826416334	7196.22803079953	2395.59532454987	17563.3936551684	4474.00387317091	1.97293322350478	0.00235131322565207	0.0946828640610345	UP	ENST00000433083	ENSG00000111752	PHC1
trf5-GluCTC	7152	6646	6593	322	158	1257	10354.9376220562	29732.1613363948	12603.0820070542	3830.18826416334	7196.22803079953	2395.59532454987	17563.3936551684	4474.00387317091	1.97293322350478	0.00235131322565207	0.0946828640610345	UP	ENST00000317683	ENSG00000177051	FBXO46
trf5-GluCTC	7152	6646	6593	322	158	1257	10354.9376220562	29732.1613363948	12603.0820070542	3830.18826416334	7196.22803079953	2395.59532454987	17563.3936551684	4474.00387317091	1.97293322350478	0.00235131322565207	0.0946828640610345	UP	ENST00000434570	ENSG00000183597	TANGO2
trf5-GluCTC	7152	6646	6593	322	158	1257	10354.9376220562	29732.1613363948	12603.0820070542	3830.18826416334	7196.22803079953	2395.59532454987	17563.3936551684	4474.00387317091	1.97293322350478	0.00235131322565207	0.0946828640610345	UP	ENST00000373896	ENSG00000119403	PHF19
trf5-GluCTC	7152	6646	6593	322	158	1257	10354.9376220562	29732.1613363948	12603.0820070542	3830.18826416334	7196.22803079953	2395.59532454987	17563.3936551684	4474.00387317091	1.97293322350478	0.00235131322565207	0.0946828640610345	UP	ENST00000375522	ENSG00000127080	IPPK
trf5-GluCTC	7152	6646	6593	322	158	1257	10354.9376220562	29732.1613363948	12603.0820070542	3830.18826416334	7196.22803079953	2395.59532454987	17563.3936551684	4474.00387317091	1.97293322350478	0.00235131322565207	0.0946828640610345	UP	ENST00000614691	ENSG00000170439	METTL7B
trf5-GluCTC	7152	6646	6593	322	158	1257	10354.9376220562	29732.1613363948	12603.0820070542	3830.18826416334	7196.22803079953	2395.59532454987	17563.3936551684	4474.00387317091	1.97293322350478	0.00235131322565207	0.0946828640610345	UP	ENST00000358694	ENSG00000198561	CTNND1
trf5-GluCTC	7152	6646	6593	322	158	1257	10354.9376220562	29732.1613363948	12603.0820070542	3830.18826416334	7196.22803079953	2395.59532454987	17563.3936551684	4474.00387317091	1.97293322350478	0.00235131322565207	0.0946828640610345	UP	ENST00000368012	ENSG00000143217	PVRL4
trf5-GluCTC	7152	6646	6593	322	158	1257	10354.9376220562	29732.1613363948	12603.0820070542	3830.18826416334	7196.22803079953	2395.59532454987	17563.3936551684	4474.00387317091	1.97293322350478	0.00235131322565207	0.0946828640610345	UP	ENST00000545091	ENSG00000105676	ARMC6
trf5-GluCTC	7152	6646	6593	322	158	1257	10354.9376220562	29732.1613363948	12603.0820070542	3830.18826416334	7196.22803079953	2395.59532454987	17563.3936551684	4474.00387317091	1.97293322350478	0.00235131322565207	0.0946828640610345	UP	ENST00000542713	ENSG00000096060	FKBP5
trf5-GluCTC	7152	6646	6593	322	158	1257	10354.9376220562	29732.1613363948	12603.0820070542	3830.18826416334	7196.22803079953	2395.59532454987	17563.3936551684	4474.00387317091	1.97293322350478	0.00235131322565207	0.0946828640610345	UP	ENST00000508400	ENSG00000188807	TMEM201
trf5-GluCTC	7152	6646	6593	322	158	1257	10354.9376220562	29732.1613363948	12603.0820070542	3830.18826416334	7196.22803079953	2395.59532454987	17563.3936551684	4474.00387317091	1.97293322350478	0.00235131322565207	0.0946828640610345	UP	ENST00000301149	ENSG00000167588	GPD1
trf5-GluCTC	7152	6646	6593	322	158	1257	10354.9376220562	29732.1613363948	12603.0820070542	3830.18826416334	7196.22803079953	2395.59532454987	17563.3936551684	4474.00387317091	1.97293322350478	0.00235131322565207	0.0946828640610345	UP	ENST00000320248	ENSG00000176595	KBTBD11
trf5-GluCTC	7152	6646	6593	322	158	1257	10354.9376220562	29732.1613363948	12603.0820070542	3830.18826416334	7196.22803079953	2395.59532454987	17563.3936551684	4474.00387317091	1.97293322350478	0.00235131322565207	0.0946828640610345	UP	ENST00000377060	ENSG00000168763	CNNM3
trf5-GluCTC	7152	6646	6593	322	158	1257	10354.9376220562	29732.1613363948	12603.0820070542	3830.18826416334	7196.22803079953	2395.59532454987	17563.3936551684	4474.00387317091	1.97293322350478	0.00235131322565207	0.0946828640610345	UP	ENST00000355452	ENSG00000050555	LAMC3
trf5-GluCTC	7152	6646	6593	322	158	1257	10354.9376220562	29732.1613363948	12603.0820070542	3830.18826416334	7196.22803079953	2395.59532454987	17563.3936551684	4474.00387317091	1.97293322350478	0.00235131322565207	0.0946828640610345	UP	ENST00000174653	ENSG00000070718	AP3M2
trf5-GluCTC	7152	6646	6593	322	158	1257	10354.9376220562	29732.1613363948	12603.0820070542	3830.18826416334	7196.22803079953	2395.59532454987	17563.3936551684	4474.00387317091	1.97293322350478	0.00235131322565207	0.0946828640610345	UP	ENST00000308527	ENSG00000173548	SNX33
trf5-GluCTC	7152	6646	6593	322	158	1257	10354.9376220562	29732.1613363948	12603.0820070542	3830.18826416334	7196.22803079953	2395.59532454987	17563.3936551684	4474.00387317091	1.97293322350478	0.00235131322565207	0.0946828640610345	UP	ENST00000332687	ENSG00000131263	RLIM
trf5-GluCTC	7152	6646	6593	322	158	1257	10354.9376220562	29732.1613363948	12603.0820070542	3830.18826416334	7196.22803079953	2395.59532454987	17563.3936551684	4474.00387317091	1.97293322350478	0.00235131322565207	0.0946828640610345	UP	ENST00000353383	ENSG00000108557	RAI1
trf5-GluCTC	7152	6646	6593	322	158	1257	10354.9376220562	29732.1613363948	12603.0820070542	3830.18826416334	7196.22803079953	2395.59532454987	17563.3936551684	4474.00387317091	1.97293322350478	0.00235131322565207	0.0946828640610345	UP	ENST00000469546	ENSG00000075826	SEC31B
trf5-GluCTC	7152	6646	6593	322	158	1257	10354.9376220562	29732.1613363948	12603.0820070542	3830.18826416334	7196.22803079953	2395.59532454987	17563.3936551684	4474.00387317091	1.97293322350478	0.00235131322565207	0.0946828640610345	UP	ENST00000310127	ENSG00000130270	ATP8B3
trf5-GluCTC	7152	6646	6593	322	158	1257	10354.9376220562	29732.1613363948	12603.0820070542	3830.18826416334	7196.22803079953	2395.59532454987	17563.3936551684	4474.00387317091	1.97293322350478	0.00235131322565207	0.0946828640610345	UP	ENST00000576886	ENSG00000103355	PRSS33
trf5-GluCTC	7152	6646	6593	322	158	1257	10354.9376220562	29732.1613363948	12603.0820070542	3830.18826416334	7196.22803079953	2395.59532454987	17563.3936551684	4474.00387317091	1.97293322350478	0.00235131322565207	0.0946828640610345	UP	ENST00000614750	ENSG00000143862	ARL8A
trf5-GluCTC	7152	6646	6593	322	158	1257	10354.9376220562	29732.1613363948	12603.0820070542	3830.18826416334	7196.22803079953	2395.59532454987	17563.3936551684	4474.00387317091	1.97293322350478	0.00235131322565207	0.0946828640610345	UP	ENST00000453052	ENSG00000106624	AEBP1
trf5-GluCTC	7152	6646	6593	322	158	1257	10354.9376220562	29732.1613363948	12603.0820070542	3830.18826416334	7196.22803079953	2395.59532454987	17563.3936551684	4474.00387317091	1.97293322350478	0.00235131322565207	0.0946828640610345	UP	ENST00000467908	ENSG00000160209	PDXK
trf5-GluCTC	7152	6646	6593	322	158	1257	10354.9376220562	29732.1613363948	12603.0820070542	3830.18826416334	7196.22803079953	2395.59532454987	17563.3936551684	4474.00387317091	1.97293322350478	0.00235131322565207	0.0946828640610345	UP	ENST00000551242	ENSG00000065361	ERBB3
trf5-GluCTC	7152	6646	6593	322	158	1257	10354.9376220562	29732.1613363948	12603.0820070542	3830.18826416334	7196.22803079953	2395.59532454987	17563.3936551684	4474.00387317091	1.97293322350478	0.00235131322565207	0.0946828640610345	UP	ENST00000338901	ENSG00000158813	EDA
trf5-GluCTC	7152	6646	6593	322	158	1257	10354.9376220562	29732.1613363948	12603.0820070542	3830.18826416334	7196.22803079953	2395.59532454987	17563.3936551684	4474.00387317091	1.97293322350478	0.00235131322565207	0.0946828640610345	UP	ENST00000572412	ENSG00000185722	ANKFY1
trf5-GluCTC	7152	6646	6593	322	158	1257	10354.9376220562	29732.1613363948	12603.0820070542	3830.18826416334	7196.22803079953	2395.59532454987	17563.3936551684	4474.00387317091	1.97293322350478	0.00235131322565207	0.0946828640610345	UP	ENST00000519328	ENSG00000104325	DECR1
trf5-GluCTC	7152	6646	6593	322	158	1257	10354.9376220562	29732.1613363948	12603.0820070542	3830.18826416334	7196.22803079953	2395.59532454987	17563.3936551684	4474.00387317091	1.97293322350478	0.00235131322565207	0.0946828640610345	UP	ENST00000544698	ENSG00000170456	DENND5B
trf5-GluCTC	7152	6646	6593	322	158	1257	10354.9376220562	29732.1613363948	12603.0820070542	3830.18826416334	7196.22803079953	2395.59532454987	17563.3936551684	4474.00387317091	1.97293322350478	0.00235131322565207	0.0946828640610345	UP	ENST00000369732	ENSG00000085465	OVGP1
trf5-GluCTC	7152	6646	6593	322	158	1257	10354.9376220562	29732.1613363948	12603.0820070542	3830.18826416334	7196.22803079953	2395.59532454987	17563.3936551684	4474.00387317091	1.97293322350478	0.00235131322565207	0.0946828640610345	UP	ENST00000566838	ENSG00000086696	HSD17B2
trf5-GluCTC	7152	6646	6593	322	158	1257	10354.9376220562	29732.1613363948	12603.0820070542	3830.18826416334	7196.22803079953	2395.59532454987	17563.3936551684	4474.00387317091	1.97293322350478	0.00235131322565207	0.0946828640610345	UP	ENST00000380828	ENSG00000154710	RABGEF1
trf5-GluCTC	7152	6646	6593	322	158	1257	10354.9376220562	29732.1613363948	12603.0820070542	3830.18826416334	7196.22803079953	2395.59532454987	17563.3936551684	4474.00387317091	1.97293322350478	0.00235131322565207	0.0946828640610345	UP	ENST00000427128	ENSG00000099364	FBXL19
trf5-GluCTC	7152	6646	6593	322	158	1257	10354.9376220562	29732.1613363948	12603.0820070542	3830.18826416334	7196.22803079953	2395.59532454987	17563.3936551684	4474.00387317091	1.97293322350478	0.00235131322565207	0.0946828640610345	UP	ENST00000371247	ENSG00000095637	SORBS1
trf5-GluCTC	7152	6646	6593	322	158	1257	10354.9376220562	29732.1613363948	12603.0820070542	3830.18826416334	7196.22803079953	2395.59532454987	17563.3936551684	4474.00387317091	1.97293322350478	0.00235131322565207	0.0946828640610345	UP	ENST00000261596	ENSG00000101577	LPIN2
trf5-GluCTC	7152	6646	6593	322	158	1257	10354.9376220562	29732.1613363948	12603.0820070542	3830.18826416334	7196.22803079953	2395.59532454987	17563.3936551684	4474.00387317091	1.97293322350478	0.00235131322565207	0.0946828640610345	UP	ENST00000395983	ENSG00000176697	BDNF
trf5-GluCTC	7152	6646	6593	322	158	1257	10354.9376220562	29732.1613363948	12603.0820070542	3830.18826416334	7196.22803079953	2395.59532454987	17563.3936551684	4474.00387317091	1.97293322350478	0.00235131322565207	0.0946828640610345	UP	ENST00000245796	ENSG00000125637	PSD4
trf5-GluCTC	7152	6646	6593	322	158	1257	10354.9376220562	29732.1613363948	12603.0820070542	3830.18826416334	7196.22803079953	2395.59532454987	17563.3936551684	4474.00387317091	1.97293322350478	0.00235131322565207	0.0946828640610345	UP	ENST00000218789	ENSG00000102606	ARHGEF7
trf5-GluCTC	7152	6646	6593	322	158	1257	10354.9376220562	29732.1613363948	12603.0820070542	3830.18826416334	7196.22803079953	2395.59532454987	17563.3936551684	4474.00387317091	1.97293322350478	0.00235131322565207	0.0946828640610345	UP	ENST00000279022	ENSG00000101335	MYL9
trf5-GluCTC	7152	6646	6593	322	158	1257	10354.9376220562	29732.1613363948	12603.0820070542	3830.18826416334	7196.22803079953	2395.59532454987	17563.3936551684	4474.00387317091	1.97293322350478	0.00235131322565207	0.0946828640610345	UP	ENST00000396153	ENSG00000185104	FAF1
trf5-GluCTC	7152	6646	6593	322	158	1257	10354.9376220562	29732.1613363948	12603.0820070542	3830.18826416334	7196.22803079953	2395.59532454987	17563.3936551684	4474.00387317091	1.97293322350478	0.00235131322565207	0.0946828640610345	UP	ENST00000544253	ENSG00000168876	ANKRD49
trf5-GluCTC	7152	6646	6593	322	158	1257	10354.9376220562	29732.1613363948	12603.0820070542	3830.18826416334	7196.22803079953	2395.59532454987	17563.3936551684	4474.00387317091	1.97293322350478	0.00235131322565207	0.0946828640610345	UP	ENST00000216225	ENSG00000100387	RBX1
trf5-GluCTC	7152	6646	6593	322	158	1257	10354.9376220562	29732.1613363948	12603.0820070542	3830.18826416334	7196.22803079953	2395.59532454987	17563.3936551684	4474.00387317091	1.97293322350478	0.00235131322565207	0.0946828640610345	UP	ENST00000223459	ENSG00000229809	ZNF688
trf5-GluCTC	7152	6646	6593	322	158	1257	10354.9376220562	29732.1613363948	12603.0820070542	3830.18826416334	7196.22803079953	2395.59532454987	17563.3936551684	4474.00387317091	1.97293322350478	0.00235131322565207	0.0946828640610345	UP	ENST00000533482	ENSG00000113522	RAD50
trf5-GluCTC	7152	6646	6593	322	158	1257	10354.9376220562	29732.1613363948	12603.0820070542	3830.18826416334	7196.22803079953	2395.59532454987	17563.3936551684	4474.00387317091	1.97293322350478	0.00235131322565207	0.0946828640610345	UP	ENST00000315238	ENSG00000178363	CALML3
trf5-GluCTC	7152	6646	6593	322	158	1257	10354.9376220562	29732.1613363948	12603.0820070542	3830.18826416334	7196.22803079953	2395.59532454987	17563.3936551684	4474.00387317091	1.97293322350478	0.00235131322565207	0.0946828640610345	UP	ENST00000532997	ENSG00000176697	BDNF
trf5-GluCTC	7152	6646	6593	322	158	1257	10354.9376220562	29732.1613363948	12603.0820070542	3830.18826416334	7196.22803079953	2395.59532454987	17563.3936551684	4474.00387317091	1.97293322350478	0.00235131322565207	0.0946828640610345	UP	ENST00000581287	ENSG00000141526	SLC16A3
trf5-GluCTC	7152	6646	6593	322	158	1257	10354.9376220562	29732.1613363948	12603.0820070542	3830.18826416334	7196.22803079953	2395.59532454987	17563.3936551684	4474.00387317091	1.97293322350478	0.00235131322565207	0.0946828640610345	UP	ENST00000232766	ENSG00000114648	KLHL18
trf5-GluCTC	7152	6646	6593	322	158	1257	10354.9376220562	29732.1613363948	12603.0820070542	3830.18826416334	7196.22803079953	2395.59532454987	17563.3936551684	4474.00387317091	1.97293322350478	0.00235131322565207	0.0946828640610345	UP	ENST00000366789	ENSG00000203685	C1orf95
trf5-GluCTC	7152	6646	6593	322	158	1257	10354.9376220562	29732.1613363948	12603.0820070542	3830.18826416334	7196.22803079953	2395.59532454987	17563.3936551684	4474.00387317091	1.97293322350478	0.00235131322565207	0.0946828640610345	UP	ENST00000619564	ENSG00000077782	FGFR1
trf5-GluCTC	7152	6646	6593	322	158	1257	10354.9376220562	29732.1613363948	12603.0820070542	3830.18826416334	7196.22803079953	2395.59532454987	17563.3936551684	4474.00387317091	1.97293322350478	0.00235131322565207	0.0946828640610345	UP	ENST00000504652	ENSG00000145041	VPRBP
trf5-GluCTC	7152	6646	6593	322	158	1257	10354.9376220562	29732.1613363948	12603.0820070542	3830.18826416334	7196.22803079953	2395.59532454987	17563.3936551684	4474.00387317091	1.97293322350478	0.00235131322565207	0.0946828640610345	UP	ENST00000562465	ENSG00000140326	CDAN1
trf5-GluCTC	7152	6646	6593	322	158	1257	10354.9376220562	29732.1613363948	12603.0820070542	3830.18826416334	7196.22803079953	2395.59532454987	17563.3936551684	4474.00387317091	1.97293322350478	0.00235131322565207	0.0946828640610345	UP	ENST00000342085	ENSG00000140992	PDPK1
trf5-GluCTC	7152	6646	6593	322	158	1257	10354.9376220562	29732.1613363948	12603.0820070542	3830.18826416334	7196.22803079953	2395.59532454987	17563.3936551684	4474.00387317091	1.97293322350478	0.00235131322565207	0.0946828640610345	UP	ENST00000493594	ENSG00000117226	GBP3
trf5-GluCTC	7152	6646	6593	322	158	1257	10354.9376220562	29732.1613363948	12603.0820070542	3830.18826416334	7196.22803079953	2395.59532454987	17563.3936551684	4474.00387317091	1.97293322350478	0.00235131322565207	0.0946828640610345	UP	ENST00000341491	ENSG00000162772	ATF3
trf5-GluCTC	7152	6646	6593	322	158	1257	10354.9376220562	29732.1613363948	12603.0820070542	3830.18826416334	7196.22803079953	2395.59532454987	17563.3936551684	4474.00387317091	1.97293322350478	0.00235131322565207	0.0946828640610345	UP	ENST00000313375	ENSG00000009950	MLXIPL
trf5-GluCTC	7152	6646	6593	322	158	1257	10354.9376220562	29732.1613363948	12603.0820070542	3830.18826416334	7196.22803079953	2395.59532454987	17563.3936551684	4474.00387317091	1.97293322350478	0.00235131322565207	0.0946828640610345	UP	ENST00000556508	ENSG00000099814	CEP170B
trf5-GluCTC	7152	6646	6593	322	158	1257	10354.9376220562	29732.1613363948	12603.0820070542	3830.18826416334	7196.22803079953	2395.59532454987	17563.3936551684	4474.00387317091	1.97293322350478	0.00235131322565207	0.0946828640610345	UP	ENST00000373640	ENSG00000204128	C2orf72
trf5-GluCTC	7152	6646	6593	322	158	1257	10354.9376220562	29732.1613363948	12603.0820070542	3830.18826416334	7196.22803079953	2395.59532454987	17563.3936551684	4474.00387317091	1.97293322350478	0.00235131322565207	0.0946828640610345	UP	ENST00000489041	ENSG00000065911	MTHFD2
trf5-GluCTC	7152	6646	6593	322	158	1257	10354.9376220562	29732.1613363948	12603.0820070542	3830.18826416334	7196.22803079953	2395.59532454987	17563.3936551684	4474.00387317091	1.97293322350478	0.00235131322565207	0.0946828640610345	UP	ENST00000527595	ENSG00000255339	RP11-411B6.6
trf5-GluCTC	7152	6646	6593	322	158	1257	10354.9376220562	29732.1613363948	12603.0820070542	3830.18826416334	7196.22803079953	2395.59532454987	17563.3936551684	4474.00387317091	1.97293322350478	0.00235131322565207	0.0946828640610345	UP	ENST00000527996	ENSG00000116299	KIAA1324
trf5-GluCTC	7152	6646	6593	322	158	1257	10354.9376220562	29732.1613363948	12603.0820070542	3830.18826416334	7196.22803079953	2395.59532454987	17563.3936551684	4474.00387317091	1.97293322350478	0.00235131322565207	0.0946828640610345	UP	ENST00000380285	ENSG00000028528	SNX1
trf5-GluCTC	7152	6646	6593	322	158	1257	10354.9376220562	29732.1613363948	12603.0820070542	3830.18826416334	7196.22803079953	2395.59532454987	17563.3936551684	4474.00387317091	1.97293322350478	0.00235131322565207	0.0946828640610345	UP	ENST00000377957	ENSG00000204923	FBXO48
trf5-GluCTC	7152	6646	6593	322	158	1257	10354.9376220562	29732.1613363948	12603.0820070542	3830.18826416334	7196.22803079953	2395.59532454987	17563.3936551684	4474.00387317091	1.97293322350478	0.00235131322565207	0.0946828640610345	UP	ENST00000596962	ENSG00000130517	PGPEP1
trf5-GluCTC	7152	6646	6593	322	158	1257	10354.9376220562	29732.1613363948	12603.0820070542	3830.18826416334	7196.22803079953	2395.59532454987	17563.3936551684	4474.00387317091	1.97293322350478	0.00235131322565207	0.0946828640610345	UP	ENST00000575014	ENSG00000132361	CLUH
trf5-GluCTC	7152	6646	6593	322	158	1257	10354.9376220562	29732.1613363948	12603.0820070542	3830.18826416334	7196.22803079953	2395.59532454987	17563.3936551684	4474.00387317091	1.97293322350478	0.00235131322565207	0.0946828640610345	UP	ENST00000294309	ENSG00000162341	TPCN2
trf5-GluCTC	7152	6646	6593	322	158	1257	10354.9376220562	29732.1613363948	12603.0820070542	3830.18826416334	7196.22803079953	2395.59532454987	17563.3936551684	4474.00387317091	1.97293322350478	0.00235131322565207	0.0946828640610345	UP	ENST00000436282	ENSG00000100038	TOP3B
trf5-GluCTC	7152	6646	6593	322	158	1257	10354.9376220562	29732.1613363948	12603.0820070542	3830.18826416334	7196.22803079953	2395.59532454987	17563.3936551684	4474.00387317091	1.97293322350478	0.00235131322565207	0.0946828640610345	UP	ENST00000355654	ENSG00000151353	TMEM18
trf5-GluCTC	7152	6646	6593	322	158	1257	10354.9376220562	29732.1613363948	12603.0820070542	3830.18826416334	7196.22803079953	2395.59532454987	17563.3936551684	4474.00387317091	1.97293322350478	0.00235131322565207	0.0946828640610345	UP	ENST00000514032	ENSG00000127022	CANX
trf5-GluCTC	7152	6646	6593	322	158	1257	10354.9376220562	29732.1613363948	12603.0820070542	3830.18826416334	7196.22803079953	2395.59532454987	17563.3936551684	4474.00387317091	1.97293322350478	0.00235131322565207	0.0946828640610345	UP	ENST00000454786	ENSG00000184182	UBE2F
trf5-GluCTC	7152	6646	6593	322	158	1257	10354.9376220562	29732.1613363948	12603.0820070542	3830.18826416334	7196.22803079953	2395.59532454987	17563.3936551684	4474.00387317091	1.97293322350478	0.00235131322565207	0.0946828640610345	UP	ENST00000536331	ENSG00000182771	GRID1
trf5-GluCTC	7152	6646	6593	322	158	1257	10354.9376220562	29732.1613363948	12603.0820070542	3830.18826416334	7196.22803079953	2395.59532454987	17563.3936551684	4474.00387317091	1.97293322350478	0.00235131322565207	0.0946828640610345	UP	ENST00000256682	ENSG00000134287	ARF3
trf5-GluCTC	7152	6646	6593	322	158	1257	10354.9376220562	29732.1613363948	12603.0820070542	3830.18826416334	7196.22803079953	2395.59532454987	17563.3936551684	4474.00387317091	1.97293322350478	0.00235131322565207	0.0946828640610345	UP	ENST00000371246	ENSG00000095637	SORBS1
trf5-GluCTC	7152	6646	6593	322	158	1257	10354.9376220562	29732.1613363948	12603.0820070542	3830.18826416334	7196.22803079953	2395.59532454987	17563.3936551684	4474.00387317091	1.97293322350478	0.00235131322565207	0.0946828640610345	UP	ENST00000376554	ENSG00000102572	STK24
trf5-GluCTC	7152	6646	6593	322	158	1257	10354.9376220562	29732.1613363948	12603.0820070542	3830.18826416334	7196.22803079953	2395.59532454987	17563.3936551684	4474.00387317091	1.97293322350478	0.00235131322565207	0.0946828640610345	UP	ENST00000420857	ENSG00000102098	SCML2
trf5-GluCTC	7152	6646	6593	322	158	1257	10354.9376220562	29732.1613363948	12603.0820070542	3830.18826416334	7196.22803079953	2395.59532454987	17563.3936551684	4474.00387317091	1.97293322350478	0.00235131322565207	0.0946828640610345	UP	ENST00000402686	ENSG00000130714	POMT1
trf5-GluCTC	7152	6646	6593	322	158	1257	10354.9376220562	29732.1613363948	12603.0820070542	3830.18826416334	7196.22803079953	2395.59532454987	17563.3936551684	4474.00387317091	1.97293322350478	0.00235131322565207	0.0946828640610345	UP	ENST00000257261	ENSG00000134824	FADS2
trf5-GluCTC	7152	6646	6593	322	158	1257	10354.9376220562	29732.1613363948	12603.0820070542	3830.18826416334	7196.22803079953	2395.59532454987	17563.3936551684	4474.00387317091	1.97293322350478	0.00235131322565207	0.0946828640610345	UP	ENST00000380752	ENSG00000139514	SLC7A1
trf5-GluCTC	7152	6646	6593	322	158	1257	10354.9376220562	29732.1613363948	12603.0820070542	3830.18826416334	7196.22803079953	2395.59532454987	17563.3936551684	4474.00387317091	1.97293322350478	0.00235131322565207	0.0946828640610345	UP	ENST00000603027	ENSG00000272916	RP11-574K11.31
trf5-GluCTC	7152	6646	6593	322	158	1257	10354.9376220562	29732.1613363948	12603.0820070542	3830.18826416334	7196.22803079953	2395.59532454987	17563.3936551684	4474.00387317091	1.97293322350478	0.00235131322565207	0.0946828640610345	UP	ENST00000435427	ENSG00000186998	EMID1
trf5-GluCTC	7152	6646	6593	322	158	1257	10354.9376220562	29732.1613363948	12603.0820070542	3830.18826416334	7196.22803079953	2395.59532454987	17563.3936551684	4474.00387317091	1.97293322350478	0.00235131322565207	0.0946828640610345	UP	ENST00000394073	ENSG00000124356	STAMBP
trf5-GluCTC	7152	6646	6593	322	158	1257	10354.9376220562	29732.1613363948	12603.0820070542	3830.18826416334	7196.22803079953	2395.59532454987	17563.3936551684	4474.00387317091	1.97293322350478	0.00235131322565207	0.0946828640610345	UP	ENST00000373113	ENSG00000095970	TREM2
trf5-GluCTC	7152	6646	6593	322	158	1257	10354.9376220562	29732.1613363948	12603.0820070542	3830.18826416334	7196.22803079953	2395.59532454987	17563.3936551684	4474.00387317091	1.97293322350478	0.00235131322565207	0.0946828640610345	UP	ENST00000433688	ENSG00000188070	C11orf95
trf5-GluCTC	7152	6646	6593	322	158	1257	10354.9376220562	29732.1613363948	12603.0820070542	3830.18826416334	7196.22803079953	2395.59532454987	17563.3936551684	4474.00387317091	1.97293322350478	0.00235131322565207	0.0946828640610345	UP	ENST00000338641	ENSG00000186575	NF2
trf5-GluCTC	7152	6646	6593	322	158	1257	10354.9376220562	29732.1613363948	12603.0820070542	3830.18826416334	7196.22803079953	2395.59532454987	17563.3936551684	4474.00387317091	1.97293322350478	0.00235131322565207	0.0946828640610345	UP	ENST00000430948	ENSG00000137261	KIAA0319
trf5-GluCTC	7152	6646	6593	322	158	1257	10354.9376220562	29732.1613363948	12603.0820070542	3830.18826416334	7196.22803079953	2395.59532454987	17563.3936551684	4474.00387317091	1.97293322350478	0.00235131322565207	0.0946828640610345	UP	ENST00000426431	ENSG00000185591	SP1
trf5-GluCTC	7152	6646	6593	322	158	1257	10354.9376220562	29732.1613363948	12603.0820070542	3830.18826416334	7196.22803079953	2395.59532454987	17563.3936551684	4474.00387317091	1.97293322350478	0.00235131322565207	0.0946828640610345	UP	ENST00000263805	ENSG00000103994	ZNF106
trf5-GluCTC	7152	6646	6593	322	158	1257	10354.9376220562	29732.1613363948	12603.0820070542	3830.18826416334	7196.22803079953	2395.59532454987	17563.3936551684	4474.00387317091	1.97293322350478	0.00235131322565207	0.0946828640610345	UP	ENST00000592042	ENSG00000070526	ST6GALNAC1
trf5-GluCTC	7152	6646	6593	322	158	1257	10354.9376220562	29732.1613363948	12603.0820070542	3830.18826416334	7196.22803079953	2395.59532454987	17563.3936551684	4474.00387317091	1.97293322350478	0.00235131322565207	0.0946828640610345	UP	ENST00000277537	ENSG00000148396	SEC16A
trf5-GluCTC	7152	6646	6593	322	158	1257	10354.9376220562	29732.1613363948	12603.0820070542	3830.18826416334	7196.22803079953	2395.59532454987	17563.3936551684	4474.00387317091	1.97293322350478	0.00235131322565207	0.0946828640610345	UP	ENST00000422941	ENSG00000092068	SLC7A8
trf5-GluCTC	7152	6646	6593	322	158	1257	10354.9376220562	29732.1613363948	12603.0820070542	3830.18826416334	7196.22803079953	2395.59532454987	17563.3936551684	4474.00387317091	1.97293322350478	0.00235131322565207	0.0946828640610345	UP	ENST00000348502	ENSG00000068366	ACSL4
trf5-GluCTC	7152	6646	6593	322	158	1257	10354.9376220562	29732.1613363948	12603.0820070542	3830.18826416334	7196.22803079953	2395.59532454987	17563.3936551684	4474.00387317091	1.97293322350478	0.00235131322565207	0.0946828640610345	UP	ENST00000360672	ENSG00000101082	SLA2
trf5-GluCTC	7152	6646	6593	322	158	1257	10354.9376220562	29732.1613363948	12603.0820070542	3830.18826416334	7196.22803079953	2395.59532454987	17563.3936551684	4474.00387317091	1.97293322350478	0.00235131322565207	0.0946828640610345	UP	ENST00000527223	ENSG00000167646	DNAAF3
trf5-GluCTC	7152	6646	6593	322	158	1257	10354.9376220562	29732.1613363948	12603.0820070542	3830.18826416334	7196.22803079953	2395.59532454987	17563.3936551684	4474.00387317091	1.97293322350478	0.00235131322565207	0.0946828640610345	UP	ENST00000617983	ENSG00000276017	AC007325.1
trf5-GluCTC	7152	6646	6593	322	158	1257	10354.9376220562	29732.1613363948	12603.0820070542	3830.18826416334	7196.22803079953	2395.59532454987	17563.3936551684	4474.00387317091	1.97293322350478	0.00235131322565207	0.0946828640610345	UP	ENST00000392339	ENSG00000141526	SLC16A3
trf5-GluCTC	7152	6646	6593	322	158	1257	10354.9376220562	29732.1613363948	12603.0820070542	3830.18826416334	7196.22803079953	2395.59532454987	17563.3936551684	4474.00387317091	1.97293322350478	0.00235131322565207	0.0946828640610345	UP	ENST00000403559	ENSG00000128573	FOXP2
trf5-GluCTC	7152	6646	6593	322	158	1257	10354.9376220562	29732.1613363948	12603.0820070542	3830.18826416334	7196.22803079953	2395.59532454987	17563.3936551684	4474.00387317091	1.97293322350478	0.00235131322565207	0.0946828640610345	UP	ENST00000338081	ENSG00000077279	DCX
[truncated: 9,203 more rows]
