# Supplementary material for: Identification of tRNA-Related Fragments and Their Potential Regulatory Effects in Thyroid-Associated Ophthalmopathy
Source: Front Genet. 2022 Apr 4;13:878405. doi: 10.3389/fgene.2022.878405 (PMC9013859; doi:10.3389/fgene.2022.878405)
Supplement: Supplementary file 3 [file Table3.XLS]

pathway_ID	PATHWAY_DES	target_gene_in_this_pathway	target_gene_in_all_pathway	all_gene_in_this_pathway	all_gene_in_all_pathway	all_gene_list	Pvalue	Qvalue
hsa00604	Glycosphingolipid biosynthesis - ganglio series	10	1665	15	6914	ENSG00000111728(ST8SIA1),ENSG00000135454(B4GALNT1),ENSG00000117069(ST6GALNAC5),ENSG00000213614(HEXA),ENSG00000008513(ST3GAL1),ENSG00000115525(ST3GAL5),ENSG00000169359(SLC33A1),ENSG00000160408(ST6GALNAC6),ENSG00000157350(ST3GAL2),ENSG00000101638(ST8SIA5),	0.002662209694732	0.0433348578086931
hsa00512	Mucin type O-Glycan biosynthesis	17	1665	31	6914	ENSG00000139629(GALNT6),ENSG00000182870(GALNT9),ENSG00000100626(GALNT16),ENSG00000164574(GALNT10),ENSG00000158470(B4GALT5),ENSG00000008513(ST3GAL1),ENSG00000136542(GALNT5),ENSG00000187210(GCNT1),ENSG00000259075(POC1B-GALNT4),ENSG00000157350(ST3GAL2),ENSG00000176928(GCNT4),ENSG00000144278(GALNT13),ENSG00000140297(GCNT3),ENSG00000185274(WBSCR17),ENSG00000070526(ST6GALNAC1),ENSG00000257594(GALNT4),E…	0.0015592464311473	0.0326328003090114
hsa00790	Folate biosynthesis	7	1665	14	6914	ENSG00000163283(ALPP),ENSG00000124615(MOCS1),ENSG00000228716(DHFR),ENSG00000162551(ALPL),ENSG00000131979(GCH1),ENSG00000163295(ALPI),ENSG00000178700(DHFRL1),	0.0445748930841334	0.225180063338812
hsa00603	Glycosphingolipid biosynthesis - globo series	7	1665	14	6914	ENSG00000111728(ST8SIA1),ENSG00000176920(FUT2),ENSG00000183778(B3GALT5),ENSG00000213614(HEXA),ENSG00000008513(ST3GAL1),ENSG00000157350(ST3GAL2),ENSG00000102393(GLA),	0.0445748930841334	0.225180063338812
hsa00730	Thiamine metabolism	2	1665	4	6914	ENSG00000135778(NTPCR),ENSG00000259431(THTPA),	0.147650330233184	0.436985320791141
hsa00740	Riboflavin metabolism	2	1665	4	6914	ENSG00000135002(RFK),ENSG00000160688(FLAD1),	0.147650330233184	0.436985320791141
hsa04720	Long-term potentiation	31	1665	66	6914	ENSG00000151067(CACNA1C),ENSG00000070808(CAMK2A),ENSG00000079337(RAPGEF3),ENSG00000101333(PLCB4),ENSG00000154229(PRKCA),ENSG00000176884(GRIN1),ENSG00000058404(CAMK2B),ENSG00000142875(PRKACB),ENSG00000072133(RPS6KA6),ENSG00000152495(CAMK4),ENSG00000100030(MAPK1),ENSG00000169032(MAP2K1),ENSG00000116473(RAP1A),ENSG00000160014(CALM3),ENSG00000168959(GRM5),ENSG00000127314(RAP1B),ENSG00000182621(PLCB1)…	0.000537936223932188	0.0315230627224262
hsa00532	Glycosaminoglycan biosynthesis - chondroitin sulfate / dermatan sulfate	9	1665	20	6914	ENSG00000015532(XYLT2),ENSG00000027847(B4GALT7),ENSG00000111817(DSE),ENSG00000122863(CHST3),ENSG00000111962(UST),ENSG00000180767(CHST13),ENSG00000136213(CHST12),ENSG00000131873(CHSY1),ENSG00000149541(B3GAT3),	0.0518479234582873	0.220165819902582
hsa04925	Aldosterone synthesis and secretion	36	1665	81	6914	ENSG00000151067(CACNA1C),ENSG00000070808(CAMK2A),ENSG00000134780(DAGLA),ENSG00000100346(CACNA1I),ENSG00000101333(PLCB4),ENSG00000154229(PRKCA),ENSG00000006283(CACNA1G),ENSG00000058404(CAMK2B),ENSG00000142875(PRKACB),ENSG00000169427(KCNK9),ENSG00000088256(GNA11),ENSG00000140459(CYP11A1),ENSG00000184304(PRKD1),ENSG00000152495(CAMK4),ENSG00000129467(ADCY4),ENSG00000160014(CALM3),ENSG00000162104(ADCY…	0.00059309012754331	0.0289625678950317
hsa04211	Longevity regulating pathway - mammal	41	1665	94	6914	ENSG00000162409(PRKAA2),ENSG00000096717(SIRT1),ENSG00000149212(SESN3),ENSG00000175766(EIF4E1B),ENSG00000112096(SOD2),ENSG00000141510(TP53),ENSG00000142875(PRKACB),ENSG00000152495(CAMK4),ENSG00000130766(SESN2),ENSG00000181090(EHMT1),ENSG00000141506(PIK3R5),ENSG00000051382(PIK3CB),ENSG00000175224(ATG13),ENSG00000129467(ADCY4),ENSG00000169047(IRS1),ENSG00000162104(ADCY9),ENSG00000182158(CREB3L2),ENS…	0.000390615396788833	0.0381501037530427
hsa05223	Non-small cell lung cancer	24	1665	56	6914	ENSG00000124181(PLCG1),ENSG00000132906(CASP9),ENSG00000101412(E2F1),ENSG00000147889(CDKN2A),ENSG00000154229(PRKCA),ENSG00000068028(RASSF1),ENSG00000141510(TP53),ENSG00000100030(MAPK1),ENSG00000141506(PIK3R5),ENSG00000051382(PIK3CB),ENSG00000169032(MAP2K1),ENSG00000118689(FOXO3),ENSG00000140992(PDPK1),ENSG00000166501(PRKCB),ENSG00000078061(ARAF),ENSG00000146648(EGFR),ENSG00000142208(AKT1),ENSG0000…	0.00665134157831188	0.0672014856015649
hsa04911	Insulin secretion	36	1665	85	6914	ENSG00000151067(CACNA1C),ENSG00000156113(KCNMA1),ENSG00000070808(CAMK2A),ENSG00000171121(KCNMB3),ENSG00000198626(RYR2),ENSG00000105642(KCNN1),ENSG00000101333(PLCB4),ENSG00000154229(PRKCA),ENSG00000058404(CAMK2B),ENSG00000142875(PRKACB),ENSG00000220205(VAMP2),ENSG00000088256(GNA11),ENSG00000078549(ADCYAP1R1),ENSG00000186472(PCLO),ENSG00000104783(KCNN4),ENSG00000129467(ADCY4),ENSG00000143603(KCNN3)…	0.00140001622325901	0.0341837294512409
hsa04713	Circadian entrainment	40	1665	95	6914	ENSG00000152578(GRIA4),ENSG00000151067(CACNA1C),ENSG00000070808(CAMK2A),ENSG00000143199(ADCY10),ENSG00000198626(RYR2),ENSG00000100784(RPS6KA5),ENSG00000100346(CACNA1I),ENSG00000101333(PLCB4),ENSG00000154229(PRKCA),ENSG00000176884(GRIN1),ENSG00000006283(CACNA1G),ENSG00000172380(GNG12),ENSG00000058404(CAMK2B),ENSG00000142875(PRKACB),ENSG00000078549(ADCYAP1R1),ENSG00000100030(MAPK1),ENSG00000114353(…	0.000897911246072914	0.0328859993874205
hsa04912	GnRH signaling pathway	38	1665	91	6914	ENSG00000151067(CACNA1C),ENSG00000120899(PTK2B),ENSG00000070808(CAMK2A),ENSG00000095015(MAP3K1),ENSG00000101333(PLCB4),ENSG00000075651(PLD1),ENSG00000076984(MAP2K7),ENSG00000154229(PRKCA),ENSG00000198909(MAP3K3),ENSG00000058404(CAMK2B),ENSG00000142875(PRKACB),ENSG00000088256(GNA11),ENSG00000100030(MAPK1),ENSG00000168907(PLA2G4F),ENSG00000185386(MAPK11),ENSG00000169032(MAP2K1),ENSG00000129467(ADCY…	0.00136862622198416	0.0364552257310325
hsa00534	Glycosaminoglycan biosynthesis - heparan sulfate / heparin	10	1665	24	6914	ENSG00000015532(XYLT2),ENSG00000171004(HS6ST2),ENSG00000002587(HS3ST1),ENSG00000027847(B4GALT7),ENSG00000125430(HS3ST3B1),ENSG00000138604(GLCE),ENSG00000162694(EXTL2),ENSG00000070614(NDST1),ENSG00000185352(HS6ST3),ENSG00000149541(B3GAT3),	0.0691111924647198	0.277391498522779
hsa00340	Histidine metabolism	10	1665	24	6914	ENSG00000150540(HNMT),ENSG00000133313(CNDP2),ENSG00000164904(ALDH7A1),ENSG00000108381(ASPA),ENSG00000084110(HAL),ENSG00000156017(CARNMT1),ENSG00000132437(DDC),ENSG00000111275(ALDH2),ENSG00000072210(ALDH3A2),ENSG00000184254(ALDH1A3),	0.0691111924647198	0.277391498522779
hsa04150	mTOR signaling pathway	25	1665	60	6914	ENSG00000162409(PRKAA2),ENSG00000154229(PRKCA),ENSG00000175766(EIF4E1B),ENSG00000072133(RPS6KA6),ENSG00000100030(MAPK1),ENSG00000141506(PIK3R5),ENSG00000102547(CAB39L),ENSG00000104365(IKBKB),ENSG00000051382(PIK3CB),ENSG00000169047(IRS1),ENSG00000167965(MLST8),ENSG00000266173(STRADA),ENSG00000071242(RPS6KA2),ENSG00000135930(EIF4E2),ENSG00000151247(EIF4E),ENSG00000140992(PDPK1),ENSG00000025039(RRAG…	0.00817449258881275	0.0748476977663167
hsa04977	Vitamin digestion and absorption	10	1665	24	6914	ENSG00000132763(MMACHC),ENSG00000173638(SLC19A1),ENSG00000121207(LRAT),ENSG00000163803(PLB1),ENSG00000117479(SLC19A2),ENSG00000076351(SLC46A1),ENSG00000103222(ABCC1),ENSG00000185339(TCN2),ENSG00000138074(SLC5A6),ENSG00000084674(APOB),	0.0691111924647198	0.277391498522779
hsa05214	Glioma	27	1665	65	6914	ENSG00000124181(PLCG1),ENSG00000070808(CAMK2A),ENSG00000101412(E2F1),ENSG00000147889(CDKN2A),ENSG00000154229(PRKCA),ENSG00000141510(TP53),ENSG00000058404(CAMK2B),ENSG00000100030(MAPK1),ENSG00000141506(PIK3R5),ENSG00000051382(PIK3CB),ENSG00000169032(MAP2K1),ENSG00000160014(CALM3),ENSG00000140443(IGF1R),ENSG00000135679(MDM2),ENSG00000166501(PRKCB),ENSG00000148660(CAMK2G),ENSG00000078061(ARAF),ENSG0…	0.00647809245458439	0.0677886103283295
hsa04370	VEGF signaling pathway	25	1665	61	6914	ENSG00000124181(PLCG1),ENSG00000101096(NFATC2),ENSG00000132906(CASP9),ENSG00000114738(MAPKAPK3),ENSG00000154229(PRKCA),ENSG00000100030(MAPK1),ENSG00000168907(PLA2G4F),ENSG00000141506(PIK3R5),ENSG00000185386(MAPK11),ENSG00000051382(PIK3CB),ENSG00000169032(MAP2K1),ENSG00000089159(PXN),ENSG00000188089(PLA2G4E),ENSG00000197122(SRC),ENSG00000156711(MAPK13),ENSG00000166501(PRKCB),ENSG00000129946(SHC2),…	0.010025996703648	0.0839319152619673
hsa04722	Neurotrophin signaling pathway	49	1665	120	6914	ENSG00000124181(PLCG1),ENSG00000070808(CAMK2A),ENSG00000095015(MAP3K1),ENSG00000134313(KIDINS220),ENSG00000117560(FASLG),ENSG00000100784(RPS6KA5),ENSG00000076984(MAP2K7),ENSG00000198909(MAP3K3),ENSG00000067560(RHOA),ENSG00000141510(TP53),ENSG00000058404(CAMK2B),ENSG00000064300(NGFR),ENSG00000082701(GSK3B),ENSG00000072133(RPS6KA6),ENSG00000152495(CAMK4),ENSG00000100030(MAPK1),ENSG00000141506(PIK3R…	0.000530690333456585	0.0388730669256949
hsa04725	Cholinergic synapse	45	1665	111	6914	ENSG00000151067(CACNA1C),ENSG00000117013(KCNQ4),ENSG00000010810(FYN),ENSG00000070808(CAMK2A),ENSG00000101333(PLCB4),ENSG00000154229(PRKCA),ENSG00000087085(ACHE),ENSG00000172380(GNG12),ENSG00000058404(CAMK2B),ENSG00000142875(PRKACB),ENSG00000088256(GNA11),ENSG00000101204(CHRNA4),ENSG00000152495(CAMK4),ENSG00000100030(MAPK1),ENSG00000182324(KCNJ14),ENSG00000075043(KCNQ2),ENSG00000141506(PIK3R5),ENS…	0.000997281541775525	0.0292203491740229
hsa04971	Gastric acid secretion	30	1665	74	6914	ENSG00000147606(SLC26A7),ENSG00000070808(CAMK2A),ENSG00000092820(EZR),ENSG00000186009(ATP4B),ENSG00000101333(PLCB4),ENSG00000154229(PRKCA),ENSG00000058404(CAMK2B),ENSG00000142875(PRKACB),ENSG00000114353(GNAI2),ENSG00000001626(CFTR),ENSG00000129467(ADCY4),ENSG00000090020(SLC9A1),ENSG00000160014(CALM3),ENSG00000145949(MYLK4),ENSG00000162104(ADCY9),ENSG00000163399(ATP1A1),ENSG00000110148(CCKBR),ENSG…	0.00613468853722875	0.0665727311632601
hsa04915	Estrogen signaling pathway	40	1665	99	6914	ENSG00000185591(SP1),ENSG00000101333(PLCB4),ENSG00000166598(HSP90B1),ENSG00000142875(PRKACB),ENSG00000100030(MAPK1),ENSG00000141506(PIK3R5),ENSG00000114353(GNAI2),ENSG00000051382(PIK3CB),ENSG00000136928(GABBR2),ENSG00000169032(MAP2K1),ENSG00000129467(ADCY4),ENSG00000160014(CALM3),ENSG00000162104(ADCY9),ENSG00000182158(CREB3L2),ENSG00000096060(FKBP5),ENSG00000115966(ATF2),ENSG00000157542(KCNJ6),EN…	0.00192773949848825	0.035301729566066
hsa00310	Lysine degradation	21	1665	52	6914	ENSG00000175309(PHYKPL),ENSG00000183955(SETD8),ENSG00000118058(KMT2A),ENSG00000147548(WHSC1L1),ENSG00000130309(COLGALT1),ENSG00000164904(ALDH7A1),ENSG00000198756(COLGALT2),ENSG00000181090(EHMT1),ENSG00000181555(SETD2),ENSG00000109685(WHSC1),ENSG00000185973(TMLHE),ENSG00000145391(SETD7),ENSG00000167548(KMT2D),ENSG00000119689(DLST),ENSG00000111275(ALDH2),ENSG00000110066(SUV420H1),ENSG00000136169(SE…	0.0197943254091588	0.123398666912415
hsa00670	One carbon pool by folate	8	1665	20	6914	ENSG00000145020(AMT),ENSG00000065911(MTHFD2),ENSG00000177000(MTHFR),ENSG00000228716(DHFR),ENSG00000163738(MTHFD2L),ENSG00000178700(DHFRL1),ENSG00000116984(MTR),ENSG00000144908(ALDH1L1),	0.114392848247755	0.380876187915822
hsa04122	Sulfur relay system	4	1665	10	6914	ENSG00000124217(MOCS3),ENSG00000142544(CTU1),ENSG00000124615(MOCS1),ENSG00000167118(URM1),	0.194443668774248	0.517927226825952
hsa04921	Oxytocin signaling pathway	63	1665	158	6914	ENSG00000166862(CACNG2),ENSG00000151067(CACNA1C),ENSG00000130433(CACNG6),ENSG00000075461(CACNG4),ENSG00000101096(NFATC2),ENSG00000162409(PRKAA2),ENSG00000070808(CAMK2A),ENSG00000198626(RYR2),ENSG00000101333(PLCB4),ENSG00000154229(PRKCA),ENSG00000067560(RHOA),ENSG00000058404(CAMK2B),ENSG00000142875(PRKACB),ENSG00000152495(CAMK4),ENSG00000100030(MAPK1),ENSG00000182324(KCNJ14),ENSG00000125503(PPP1R1…	0.000190180556762418	0.0557229031313886
hsa04261	Adrenergic signaling in cardiomyocytes	59	1665	148	6914	ENSG00000166862(CACNG2),ENSG00000151067(CACNA1C),ENSG00000120907(ADRA1A),ENSG00000140416(TPM1),ENSG00000130433(CACNG6),ENSG00000075461(CACNG4),ENSG00000070808(CAMK2A),ENSG00000073711(PPP2R3A),ENSG00000167460(TPM4),ENSG00000198626(RYR2),ENSG00000100784(RPS6KA5),ENSG00000079337(RAPGEF3),ENSG00000101333(PLCB4),ENSG00000154229(PRKCA),ENSG00000171873(ADRA1D),ENSG00000058404(CAMK2B),ENSG00000142875(PRK…	0.000295765278401873	0.0433296132858744
hsa05215	Prostate cancer	35	1665	89	6914	ENSG00000123374(CDK2),ENSG00000145431(PDGFC),ENSG00000132906(CASP9),ENSG00000066468(FGFR2),ENSG00000101412(E2F1),ENSG00000169083(AR),ENSG00000084207(GSTP1),ENSG00000166598(HSP90B1),ENSG00000141510(TP53),ENSG00000082701(GSK3B),ENSG00000100030(MAPK1),ENSG00000141506(PIK3R5),ENSG00000104365(IKBKB),ENSG00000051382(PIK3CB),ENSG00000169032(MAP2K1),ENSG00000077782(FGFR1),ENSG00000182158(CREB3L2),ENSG000…	0.00538300619427299	0.060662339035461
hsa04520	Adherens junction	29	1665	74	6914	ENSG00000010810(FYN),ENSG00000163513(TGFBR2),ENSG00000067560(RHOA),ENSG00000135341(MAP3K7),ENSG00000044115(CTNNA1),ENSG00000100030(MAPK1),ENSG00000095637(SORBS1),ENSG00000151422(FER),ENSG00000077782(FGFR1),ENSG00000141646(SMAD4),ENSG00000175387(SMAD2),ENSG00000140443(IGF1R),ENSG00000166949(SMAD3),ENSG00000197122(SRC),ENSG00000149177(PTPRJ),ENSG00000005339(CREBBP),ENSG00000136153(LMO7),ENSG0000019…	0.0109645108112675	0.089238935213927
hsa00770	Pantothenate and CoA biosynthesis	7	1665	18	6914	ENSG00000188641(DPYD),ENSG00000144644(GADL1),ENSG00000125779(PANK2),ENSG00000138621(PPCDC),ENSG00000112303(VNN2),ENSG00000154269(ENPP3),ENSG00000120137(PANK3),	0.148102955761464	0.429645208298108
hsa05031	Amphetamine addiction	26	1665	67	6914	ENSG00000152578(GRIA4),ENSG00000151067(CACNA1C),ENSG00000070808(CAMK2A),ENSG00000096717(SIRT1),ENSG00000154229(PRKCA),ENSG00000176884(GRIN1),ENSG00000058404(CAMK2B),ENSG00000142875(PRKACB),ENSG00000152495(CAMK4),ENSG00000160014(CALM3),ENSG00000182158(CREB3L2),ENSG00000132437(DDC),ENSG00000115966(ATF2),ENSG00000157388(CACNA1D),ENSG00000198576(ARC),ENSG00000072062(PRKACA),ENSG00000198785(GRIN3A),EN…	0.0172218563098489	0.120142949971089
hsa04664	Fc epsilon RI signaling pathway	26	1665	67	6914	ENSG00000124181(PLCG1),ENSG00000160293(VAV2),ENSG00000010810(FYN),ENSG00000076984(MAP2K7),ENSG00000154229(PRKCA),ENSG00000165025(SYK),ENSG00000100030(MAPK1),ENSG00000010671(BTK),ENSG00000168907(PLA2G4F),ENSG00000141506(PIK3R5),ENSG00000185386(MAPK11),ENSG00000051382(PIK3CB),ENSG00000169032(MAP2K1),ENSG00000065559(MAP2K4),ENSG00000254087(LYN),ENSG00000188089(PLA2G4E),ENSG00000156711(MAPK13),ENSG00…	0.0172218563098489	0.120142949971089
hsa04728	Dopaminergic synapse	50	1665	129	6914	ENSG00000152578(GRIA4),ENSG00000151067(CACNA1C),ENSG00000141480(ARRB2),ENSG00000070808(CAMK2A),ENSG00000073711(PPP2R3A),ENSG00000134852(CLOCK),ENSG00000101333(PLCB4),ENSG00000154229(PRKCA),ENSG00000172380(GNG12),ENSG00000058404(CAMK2B),ENSG00000142875(PRKACB),ENSG00000082701(GSK3B),ENSG00000112640(PPP2R5D),ENSG00000114353(GNAI2),ENSG00000185386(MAPK11),ENSG00000160014(CALM3),ENSG00000182158(CREB3…	0.00145104106327827	0.0327042331954257
hsa00514	Other types of O-glycan biosynthesis	12	1665	31	6914	ENSG00000085998(POMGNT1),ENSG00000186866(POFUT2),ENSG00000009830(POMT2),ENSG00000130309(COLGALT1),ENSG00000196371(FUT4),ENSG00000198756(COLGALT2),ENSG00000109956(B3GAT1),ENSG00000144057(ST6GAL2),ENSG00000172986(GXYLT2),ENSG00000100060(MFNG),ENSG00000130714(POMT1),ENSG00000073849(ST6GAL1),	0.0838694222828269	0.315047958062414
hsa05032	Morphine addiction	35	1665	91	6914	ENSG00000141480(ARRB2),ENSG00000100077(ADRBK2),ENSG00000151834(GABRA2),ENSG00000113448(PDE4D),ENSG00000123360(PDE1B),ENSG00000154678(PDE1C),ENSG00000154229(PRKCA),ENSG00000172380(GNG12),ENSG00000142875(PRKACB),ENSG00000114353(GNAI2),ENSG00000136928(GABBR2),ENSG00000129467(ADCY4),ENSG00000184588(PDE4B),ENSG00000105650(PDE4C),ENSG00000011677(GABRA3),ENSG00000163485(ADORA1),ENSG00000162104(ADCY9),EN…	0.007575465791053	0.073987049225951
hsa04961	Endocrine and other factor-regulated calcium reabsorption	18	1665	47	6914	ENSG00000101333(PLCB4),ENSG00000154229(PRKCA),ENSG00000142875(PRKACB),ENSG00000070371(CLTCL1),ENSG00000183023(SLC8A1),ENSG00000127412(TRPV5),ENSG00000168398(BDKRB2),ENSG00000162104(ADCY9),ENSG00000163399(ATP1A1),ENSG00000141367(CLTC),ENSG00000182621(PLCB1),ENSG00000006125(AP2B1),ENSG00000072062(PRKACA),ENSG00000196961(AP2A1),ENSG00000166501(PRKCB),ENSG00000101892(ATP1B4),ENSG00000079805(DNM2),ENS…	0.0466268099708568	0.223961562646902
hsa05120	Epithelial cell signaling in Helicobacter pylori infection	26	1665	68	6914	ENSG00000124181(PLCG1),ENSG00000110719(TCIRG1),ENSG00000137845(ADAM10),ENSG00000105929(ATP6V0A4),ENSG00000104365(IKBKB),ENSG00000185386(MAPK11),ENSG00000163464(CXCR1),ENSG00000143882(ATP6V1C2),ENSG00000065559(MAP2K4),ENSG00000254087(LYN),ENSG00000213760(ATP6V1G2),ENSG00000197122(SRC),ENSG00000154721(JAM2),ENSG00000180871(CXCR2),ENSG00000156711(MAPK13),ENSG00000105976(MET),ENSG00000173039(RELA),EN…	0.0205159477613943	0.125232764460178
hsa04670	Leukocyte transendothelial migration	45	1665	118	6914	ENSG00000253958(CLDN23),ENSG00000124181(PLCG1),ENSG00000160293(VAV2),ENSG00000120899(PTK2B),ENSG00000107562(CXCL12),ENSG00000158517(NCF1),ENSG00000092820(EZR),ENSG00000168421(RHOH),ENSG00000074966(TXK),ENSG00000160007(ARHGAP35),ENSG00000079337(RAPGEF3),ENSG00000154229(PRKCA),ENSG00000156284(CLDN8),ENSG00000067560(RHOA),ENSG00000125753(VASP),ENSG00000044115(CTNNA1),ENSG00000154096(THY1),ENSG000001…	0.0032661411770266	0.0455704459461331
hsa05218	Melanoma	27	1665	71	6914	ENSG00000145431(PDGFC),ENSG00000138675(FGF5),ENSG00000138685(FGF2),ENSG00000101412(E2F1),ENSG00000147889(CDKN2A),ENSG00000019991(HGF),ENSG00000129682(FGF13),ENSG00000141510(TP53),ENSG00000100030(MAPK1),ENSG00000141506(PIK3R5),ENSG00000051382(PIK3CB),ENSG00000169032(MAP2K1),ENSG00000077782(FGFR1),ENSG00000162344(FGF19),ENSG00000140443(IGF1R),ENSG00000102678(FGF9),ENSG00000135679(MDM2),ENSG00000105…	0.0197735387946578	0.12594884493119
hsa04360	Axon guidance	65	1665	173	6914	ENSG00000095539(SEMA4G),ENSG00000135622(SEMA4F),ENSG00000124181(PLCG1),ENSG00000008128(CDK11A),ENSG00000187122(SLIT1),ENSG00000196935(SRGAP1),ENSG00000010810(FYN),ENSG00000138741(TRPC3),ENSG00000107562(CXCL12),ENSG00000187764(SEMA4D),ENSG00000101096(NFATC2),ENSG00000070808(CAMK2A),ENSG00000182168(UNC5C),ENSG00000185033(SEMA4B),ENSG00000185008(ROBO2),ENSG00000141298(SSH2),ENSG00000101349(PAK7),ENS…	0.000732299521023173	0.0306519656656842
hsa04270	Vascular smooth muscle contraction	45	1665	120	6914	ENSG00000151067(CACNA1C),ENSG00000120063(GNA13),ENSG00000120907(ADRA1A),ENSG00000158786(PLA2G2F),ENSG00000156113(KCNMA1),ENSG00000166148(AVPR1A),ENSG00000171121(KCNMB3),ENSG00000101333(PLCB4),ENSG00000154229(PRKCA),ENSG00000122786(CALD1),ENSG00000171873(ADRA1D),ENSG00000067560(RHOA),ENSG00000142875(PRKACB),ENSG00000088256(GNA11),ENSG00000100030(MAPK1),ENSG00000125503(PPP1R12C),ENSG00000168907(PLA…	0.00445130959343457	0.0543430712865137
hsa04068	FoxO signaling pathway	50	1665	134	6914	ENSG00000123374(CDK2),ENSG00000181856(SLC2A4),ENSG00000157456(CCNB2),ENSG00000152413(HOMER1),ENSG00000162409(PRKAA2),ENSG00000117560(FASLG),ENSG00000096717(SIRT1),ENSG00000163513(TGFBR2),ENSG00000184481(FOXO4),ENSG00000112096(SOD2),ENSG00000139112(GABARAPL1),ENSG00000156804(FBXO32),ENSG00000152254(G6PC2),ENSG00000100030(MAPK1),ENSG00000141506(PIK3R5),ENSG00000104365(IKBKB),ENSG00000185386(MAPK11)…	0.00314668764017532	0.0460989739285685
hsa04152	AMPK signaling pathway	46	1665	124	6914	ENSG00000169710(FASN),ENSG00000120907(ADRA1A),ENSG00000181856(SLC2A4),ENSG00000162409(PRKAA2),ENSG00000073711(PPP2R3A),ENSG00000110090(CPT1A),ENSG00000096717(SIRT1),ENSG00000099194(SCD),ENSG00000123836(PFKFB2),ENSG00000135341(MAP3K7),ENSG00000152254(G6PC2),ENSG00000145284(SCD5),ENSG00000112640(PPP2R5D),ENSG00000141506(PIK3R5),ENSG00000102547(CAB39L),ENSG00000051382(PIK3CB),ENSG00000001626(CFTR),E…	0.00496612577288051	0.0582029940581596
hsa05210	Colorectal cancer	23	1665	62	6914	ENSG00000115266(APC2),ENSG00000132906(CASP9),ENSG00000163513(TGFBR2),ENSG00000134982(APC),ENSG00000067560(RHOA),ENSG00000141510(TP53),ENSG00000082701(GSK3B),ENSG00000100030(MAPK1),ENSG00000141506(PIK3R5),ENSG00000051382(PIK3CB),ENSG00000169032(MAP2K1),ENSG00000141646(SMAD4),ENSG00000175387(SMAD2),ENSG00000116062(MSH6),ENSG00000166949(SMAD3),ENSG00000087088(BAX),ENSG00000106799(TGFBR1),ENSG0000015…	0.038280522682386	0.21569602203729
hsa04072	Phospholipase D signaling pathway	53	1665	143	6914	ENSG00000120063(GNA13),ENSG00000124181(PLCG1),ENSG00000145431(PDGFC),ENSG00000149091(DGKZ),ENSG00000120899(PTK2B),ENSG00000169692(AGPAT2),ENSG00000010810(FYN),ENSG00000166148(AVPR1A),ENSG00000102780(DGKH),ENSG00000079337(RAPGEF3),ENSG00000101333(PLCB4),ENSG00000075651(PLD1),ENSG00000154229(PRKCA),ENSG00000198121(LPAR1),ENSG00000067560(RHOA),ENSG00000165025(SYK),ENSG00000100030(MAPK1),ENSG00000168…	0.00279005524854131	0.0430255888327686
hsa04320	Dorso-ventral axis formation	10	1665	27	6914	ENSG00000134250(NOTCH2),ENSG00000155816(FMN2),ENSG00000100030(MAPK1),ENSG00000169032(MAP2K1),ENSG00000113742(CPEB4),ENSG00000134954(ETS1),ENSG00000214575(CPEB1),ENSG00000146648(EGFR),ENSG00000074181(NOTCH3),ENSG00000139083(ETV6),	0.135102461521164	0.412343971101053
hsa00564	Glycerophospholipid metabolism	35	1665	95	6914	ENSG00000149091(DGKZ),ENSG00000158786(PLA2G2F),ENSG00000169692(AGPAT2),ENSG00000102780(DGKH),ENSG00000075651(PLD1),ENSG00000167588(GPD1),ENSG00000087085(ACHE),ENSG00000166428(PLD4),ENSG00000102230(PCYT1B),ENSG00000102125(TAZ),ENSG00000168907(PLA2G4F),ENSG00000158669(GPAT4),ENSG00000185813(PCYT2),ENSG00000143845(ETNK2),ENSG00000125772(GPCPD1),ENSG00000125505(MBOAT7),ENSG00000153933(DGKE),ENSG00000…	0.0142833428702392	0.107308191307182
hsa04012	ErbB signaling pathway	32	1665	87	6914	ENSG00000124181(PLCG1),ENSG00000185737(NRG3),ENSG00000070808(CAMK2A),ENSG00000101349(PAK7),ENSG00000076984(MAP2K7),ENSG00000154229(PRKCA),ENSG00000178568(ERBB4),ENSG00000058404(CAMK2B),ENSG00000082701(GSK3B),ENSG00000143322(ABL2),ENSG00000100030(MAPK1),ENSG00000141506(PIK3R5),ENSG00000051382(PIK3CB),ENSG00000169032(MAP2K1),ENSG00000109458(GAB1),ENSG00000065559(MAP2K4),ENSG00000197122(SRC),ENSG000…	0.0189220347599326	0.123203470770228
hsa04723	Retrograde endocannabinoid signaling	37	1665	101	6914	ENSG00000152578(GRIA4),ENSG00000151067(CACNA1C),ENSG00000134780(DAGLA),ENSG00000151834(GABRA2),ENSG00000163686(ABHD6),ENSG00000101333(PLCB4),ENSG00000154229(PRKCA),ENSG00000172380(GNG12),ENSG00000142875(PRKACB),ENSG00000100030(MAPK1),ENSG00000114353(GNAI2),ENSG00000185386(MAPK11),ENSG00000129467(ADCY4),ENSG00000168959(GRM5),ENSG00000011677(GABRA3),ENSG00000162104(ADCY9),ENSG00000157542(KCNJ6),ENS…	0.0130968797335268	0.100983835840088
hsa05219	Bladder cancer	15	1665	41	6914	ENSG00000100784(RPS6KA5),ENSG00000101412(E2F1),ENSG00000147889(CDKN2A),ENSG00000068028(RASSF1),ENSG00000141510(TP53),ENSG00000100030(MAPK1),ENSG00000169032(MAP2K1),ENSG00000197122(SRC),ENSG00000135679(MDM2),ENSG00000035664(DAPK2),ENSG00000078061(ARAF),ENSG00000146648(EGFR),ENSG00000068078(FGFR3),ENSG00000124762(CDKN1A),ENSG00000213281(NRAS),	0.0903459610049199	0.326806994746192
hsa04919	Thyroid hormone signaling pathway	43	1665	118	6914	ENSG00000134250(NOTCH2),ENSG00000124181(PLCG1),ENSG00000187091(PLCD1),ENSG00000123066(MED13L),ENSG00000132906(CASP9),ENSG00000125686(MED1),ENSG00000101333(PLCB4),ENSG00000125378(BMP4),ENSG00000180182(MED14),ENSG00000123836(PFKFB2),ENSG00000154229(PRKCA),ENSG00000141510(TP53),ENSG00000142875(PRKACB),ENSG00000082701(GSK3B),ENSG00000126351(THRA),ENSG00000211452(DIO1),ENSG00000100030(MAPK1),ENSG00000…	0.00871031592359136	0.0750624284003608
hsa05211	Renal cell carcinoma	24	1665	66	6914	ENSG00000172379(ARNT2),ENSG00000019991(HGF),ENSG00000101349(PAK7),ENSG00000129521(EGLN3),ENSG00000100387(RBX1),ENSG00000100030(MAPK1),ENSG00000141506(PIK3R5),ENSG00000051382(PIK3CB),ENSG00000169032(MAP2K1),ENSG00000109458(GAB1),ENSG00000116473(RAP1A),ENSG00000127314(RAP1B),ENSG00000134954(ETS1),ENSG00000117394(SLC2A1),ENSG00000005339(CREBBP),ENSG00000105976(MET),ENSG00000078061(ARAF),ENSG00000134…	0.0429804430060534	0.22093455790831
hsa04962	Vasopressin-regulated water reabsorption	16	1665	44	6914	ENSG00000187240(DYNC2H1),ENSG00000142875(PRKACB),ENSG00000220205(VAMP2),ENSG00000264364(DYNLL2),ENSG00000166847(DCTN5),ENSG00000108774(RAB5C),ENSG00000162104(ADCY9),ENSG00000182158(CREB3L2),ENSG00000132912(DCTN4),ENSG00000175203(DCTN2),ENSG00000171885(AQP4),ENSG00000072062(PRKACA),ENSG00000167580(AQP2),ENSG00000165272(AQP3),ENSG00000146592(CREB5),ENSG00000107175(CREB3),	0.0862857338202347	0.31602150011661
hsa00130	Ubiquinone and other terpenoid-quinone biosynthesis	4	1665	11	6914	ENSG00000167186(COQ7),ENSG00000196715(VKORC1L1),ENSG00000173085(COQ2),ENSG00000167397(VKORC1),	0.259958949804165	0.651008310193336
hsa04724	Glutamatergic synapse	41	1665	113	6914	ENSG00000152578(GRIA4),ENSG00000151067(CACNA1C),ENSG00000163873(GRIK3),ENSG00000152413(HOMER1),ENSG00000149403(GRIK4),ENSG00000100077(ADRBK2),ENSG00000101333(PLCB4),ENSG00000075651(PLD1),ENSG00000154229(PRKCA),ENSG00000176884(GRIN1),ENSG00000172380(GNG12),ENSG00000142875(PRKACB),ENSG00000100030(MAPK1),ENSG00000168907(PLA2G4F),ENSG00000114353(GNAI2),ENSG00000129467(ADCY4),ENSG00000168959(GRM5),ENS…	0.0109709750400937	0.0868782618039849
hsa05410	Hypertrophic cardiomyopathy (HCM)	30	1665	83	6914	ENSG00000166862(CACNG2),ENSG00000151067(CACNA1C),ENSG00000140416(TPM1),ENSG00000198947(DMD),ENSG00000130433(CACNG6),ENSG00000075461(CACNG4),ENSG00000162409(PRKAA2),ENSG00000167460(TPM4),ENSG00000198626(RYR2),ENSG00000102119(EMD),ENSG00000159640(ACE),ENSG00000183023(SLC8A1),ENSG00000151062(CACNA2D4),ENSG00000170624(SGCD),ENSG00000091409(ITGA6),ENSG00000153956(CACNA2D1),ENSG00000167535(CACNB3),ENSG…	0.0279511606495183	0.163793801406177
hsa04917	Prolactin signaling pathway	26	1665	72	6914	ENSG00000120659(TNFSF11),ENSG00000180008(SOCS4),ENSG00000082701(GSK3B),ENSG00000100030(MAPK1),ENSG00000141506(PIK3R5),ENSG00000185386(MAPK11),ENSG00000051382(PIK3CB),ENSG00000169032(MAP2K1),ENSG00000171150(SOCS5),ENSG00000125347(IRF1),ENSG00000118689(FOXO3),ENSG00000197122(SRC),ENSG00000156711(MAPK13),ENSG00000274211(SOCS7),ENSG00000173039(RELA),ENSG00000129946(SHC2),ENSG00000142208(AKT1),ENSG000…	0.0391460155674746	0.21240338076426
hsa04015	Rap1 signaling pathway	76	1665	211	6914	ENSG00000091879(ANGPT2),ENSG00000124181(PLCG1),ENSG00000145431(PDGFC),ENSG00000160293(VAV2),ENSG00000138675(FGF5),ENSG00000197555(SIPA1L1),ENSG00000138685(FGF2),ENSG00000066468(FGFR2),ENSG00000079337(RAPGEF3),ENSG00000101333(PLCB4),ENSG00000019991(HGF),ENSG00000154229(PRKCA),ENSG00000176884(GRIN1),ENSG00000198121(LPAR1),ENSG00000067560(RHOA),ENSG00000129682(FGF13),ENSG00000127533(F2RL3),ENSG00000…	0.000929193581997724	0.0302504132805926
hsa04213	Longevity regulating pathway - multiple species	23	1665	64	6914	ENSG00000162409(PRKAA2),ENSG00000096717(SIRT1),ENSG00000112096(SOD2),ENSG00000142875(PRKACB),ENSG00000148730(EIF4EBP2),ENSG00000141506(PIK3R5),ENSG00000051382(PIK3CB),ENSG00000129467(ADCY4),ENSG00000169047(IRS1),ENSG00000162104(ADCY9),ENSG00000109846(CRYAB),ENSG00000118689(FOXO3),ENSG00000140443(IGF1R),ENSG00000131791(PRKAB2),ENSG00000164742(ADCY1),ENSG00000121281(ADCY7),ENSG00000072062(PRKACA),E…	0.052598511926097	0.220162342776377
hsa04020	Calcium signaling pathway	64	1665	179	6914	ENSG00000151067(CACNA1C),ENSG00000124181(PLCG1),ENSG00000120907(ADRA1A),ENSG00000120899(PTK2B),ENSG00000187091(PLCD1),ENSG00000070808(CAMK2A),ENSG00000166148(AVPR1A),ENSG00000198626(RYR2),ENSG00000123360(PDE1B),ENSG00000100346(CACNA1I),ENSG00000101333(PLCB4),ENSG00000154678(PDE1C),ENSG00000154229(PRKCA),ENSG00000176884(GRIN1),ENSG00000178568(ERBB4),ENSG00000006283(CACNA1G),ENSG00000171873(ADRA1D)…	0.00261894121283287	0.0451382220800019
hsa04750	Inflammatory mediator regulation of TRP channels	35	1665	98	6914	ENSG00000124181(PLCG1),ENSG00000070808(CAMK2A),ENSG00000101333(PLCB4),ENSG00000154229(PRKCA),ENSG00000058404(CAMK2B),ENSG00000142875(PRKACB),ENSG00000168907(PLA2G4F),ENSG00000141506(PIK3R5),ENSG00000185386(MAPK11),ENSG00000051382(PIK3CB),ENSG00000129467(ADCY4),ENSG00000160014(CALM3),ENSG00000168398(BDKRB2),ENSG00000162104(ADCY9),ENSG00000100739(BDKRB1),ENSG00000188089(PLA2G4E),ENSG00000197122(SRC…	0.0220786356321754	0.132021229392395
hsa05220	Chronic myeloid leukemia	26	1665	73	6914	ENSG00000101412(E2F1),ENSG00000147889(CDKN2A),ENSG00000163513(TGFBR2),ENSG00000141510(TP53),ENSG00000100030(MAPK1),ENSG00000141506(PIK3R5),ENSG00000104365(IKBKB),ENSG00000051382(PIK3CB),ENSG00000169032(MAP2K1),ENSG00000141646(SMAD4),ENSG00000166949(SMAD3),ENSG00000135679(MDM2),ENSG00000159216(RUNX1),ENSG00000033327(GAB2),ENSG00000106799(TGFBR1),ENSG00000175029(CTBP2),ENSG00000173039(RELA),ENSG000…	0.0454284294527117	0.221842163827409
hsa00561	Glycerolipid metabolism	21	1665	59	6914	ENSG00000149091(DGKZ),ENSG00000169692(AGPAT2),ENSG00000102780(DGKH),ENSG00000187021(PNLIPRP1),ENSG00000164904(ALDH7A1),ENSG00000158669(GPAT4),ENSG00000153933(DGKE),ENSG00000162407(PLPP3),ENSG00000198814(GK),ENSG00000102393(GLA),ENSG00000111275(ALDH2),ENSG00000136267(DGKB),ENSG00000149476(TKFC),ENSG00000026652(AGPAT4),ENSG00000157680(DGKI),ENSG00000160216(AGPAT3),ENSG00000074416(MGLL),ENSG00000072…	0.0676323053517293	0.275225909278565
hsa04710	Circadian rhythm	11	1665	31	6914	ENSG00000162409(PRKAA2),ENSG00000134852(CLOCK),ENSG00000198963(RORB),ENSG00000100387(RBX1),ENSG00000132326(PER2),ENSG00000131791(PRKAB2),ENSG00000143365(RORC),ENSG00000069667(RORA),ENSG00000181929(PRKAG1),ENSG00000113558(SKP1),ENSG00000132356(PRKAA1),	0.155880993154844	0.443428456256013
hsa05205	Proteoglycans in cancer	72	1665	203	6914	ENSG00000124181(PLCG1),ENSG00000160293(VAV2),ENSG00000070808(CAMK2A),ENSG00000075290(WNT8B),ENSG00000092820(EZR),ENSG00000122861(PLAU),ENSG00000117560(FASLG),ENSG00000138685(FGF2),ENSG00000154342(WNT3A),ENSG00000063660(GPC1),ENSG00000019991(HGF),ENSG00000154229(PRKCA),ENSG00000178568(ERBB4),ENSG00000134245(WNT2B),ENSG00000067560(RHOA),ENSG00000141510(TP53),ENSG00000085733(CTTN),ENSG00000058404(CA…	0.00183280703193113	0.0358008306903882
hsa04611	Platelet activation	43	1665	122	6914	ENSG00000120063(GNA13),ENSG00000010810(FYN),ENSG00000160007(ARHGAP35),ENSG00000101333(PLCB4),ENSG00000067560(RHOA),ENSG00000165025(SYK),ENSG00000127533(F2RL3),ENSG00000142875(PRKACB),ENSG00000125753(VASP),ENSG00000100030(MAPK1),ENSG00000010671(BTK),ENSG00000168907(PLA2G4F),ENSG00000141506(PIK3R5),ENSG00000114353(GNAI2),ENSG00000185386(MAPK11),ENSG00000051382(PIK3CB),ENSG00000129467(ADCY4),ENSG000…	0.0150344013731148	0.110126990058066
hsa04918	Thyroid hormone synthesis	25	1665	71	6914	ENSG00000101333(PLCB4),ENSG00000125618(PAX8),ENSG00000154229(PRKCA),ENSG00000042832(TG),ENSG00000166598(HSP90B1),ENSG00000009765(IYD),ENSG00000142875(PRKACB),ENSG00000224586(GPX5),ENSG00000140274(DUOXA2),ENSG00000211445(GPX3),ENSG00000129467(ADCY4),ENSG00000162104(ADCY9),ENSG00000182158(CREB3L2),ENSG00000163399(ATP1A1),ENSG00000127022(CANX),ENSG00000115966(ATF2),ENSG00000182621(PLCB1),ENSG0000016…	0.0552211804960777	0.227884589934518
hsa04071	Sphingolipid signaling pathway	42	1665	120	6914	ENSG00000100596(SPTLC2),ENSG00000120063(GNA13),ENSG00000010810(FYN),ENSG00000073711(PPP2R3A),ENSG00000143418(CERS2),ENSG00000101333(PLCB4),ENSG00000075651(PLD1),ENSG00000154229(PRKCA),ENSG00000067560(RHOA),ENSG00000141510(TP53),ENSG00000166311(SMPD1),ENSG00000100030(MAPK1),ENSG00000112640(PPP2R5D),ENSG00000141506(PIK3R5),ENSG00000114353(GNAI2),ENSG00000185386(MAPK11),ENSG00000051382(PIK3CB),ENSG0…	0.0179726849860407	0.119681743202498
hsa05212	Pancreatic cancer	23	1665	66	6914	ENSG00000132906(CASP9),ENSG00000101412(E2F1),ENSG00000147889(CDKN2A),ENSG00000075651(PLD1),ENSG00000163513(TGFBR2),ENSG00000141510(TP53),ENSG00000100030(MAPK1),ENSG00000141506(PIK3R5),ENSG00000104365(IKBKB),ENSG00000051382(PIK3CB),ENSG00000169032(MAP2K1),ENSG00000141646(SMAD4),ENSG00000175387(SMAD2),ENSG00000166949(SMAD3),ENSG00000006451(RALA),ENSG00000106799(TGFBR1),ENSG00000173039(RELA),ENSG000…	0.070692297401674	0.272537409719611
hsa05414	Dilated cardiomyopathy	31	1665	89	6914	ENSG00000166862(CACNG2),ENSG00000151067(CACNA1C),ENSG00000140416(TPM1),ENSG00000198947(DMD),ENSG00000130433(CACNG6),ENSG00000075461(CACNG4),ENSG00000167460(TPM4),ENSG00000198626(RYR2),ENSG00000142875(PRKACB),ENSG00000102119(EMD),ENSG00000183023(SLC8A1),ENSG00000129467(ADCY4),ENSG00000151062(CACNA2D4),ENSG00000162104(ADCY9),ENSG00000170624(SGCD),ENSG00000091409(ITGA6),ENSG00000153956(CACNA2D1),ENS…	0.0405917439839272	0.216243290678012
hsa04666	Fc gamma R-mediated phagocytosis	32	1665	92	6914	ENSG00000124181(PLCG1),ENSG00000160293(VAV2),ENSG00000158517(NCF1),ENSG00000101336(HCK),ENSG00000075651(PLD1),ENSG00000154229(PRKCA),ENSG00000165025(SYK),ENSG00000006747(SCIN),ENSG00000125753(VASP),ENSG00000100030(MAPK1),ENSG00000277443(MARCKS),ENSG00000168907(PLA2G4F),ENSG00000141506(PIK3R5),ENSG00000051382(PIK3CB),ENSG00000169032(MAP2K1),ENSG00000254087(LYN),ENSG00000162407(PLPP3),ENSG000001880…	0.0385592512577619	0.21316718148159
hsa05030	Cocaine addiction	17	1665	49	6914	ENSG00000176884(GRIN1),ENSG00000142875(PRKACB),ENSG00000114353(GNAI2),ENSG00000182158(CREB3L2),ENSG00000132437(DDC),ENSG00000115966(ATF2),ENSG00000072062(PRKACA),ENSG00000198785(GRIN3A),ENSG00000173039(RELA),ENSG00000108370(RGS9),ENSG00000131771(PPP1R1B),ENSG00000183454(GRIN2A),ENSG00000273079(GRIN2B),ENSG00000065135(GNAI3),ENSG00000176697(BDNF),ENSG00000146592(CREB5),ENSG00000107175(CREB3),	0.113029027407379	0.380660977360483
hsa05213	Endometrial cancer	18	1665	52	6914	ENSG00000115266(APC2),ENSG00000132906(CASP9),ENSG00000134982(APC),ENSG00000141510(TP53),ENSG00000082701(GSK3B),ENSG00000044115(CTNNA1),ENSG00000100030(MAPK1),ENSG00000141506(PIK3R5),ENSG00000051382(PIK3CB),ENSG00000169032(MAP2K1),ENSG00000118689(FOXO3),ENSG00000140992(PDPK1),ENSG00000078061(ARAF),ENSG00000146648(EGFR),ENSG00000142208(AKT1),ENSG00000105221(AKT2),ENSG00000171608(PIK3CD),ENSG0000021…	0.106995519197284	0.368819848527108
hsa04660	T cell receptor signaling pathway	36	1665	104	6914	ENSG00000124181(PLCG1),ENSG00000160293(VAV2),ENSG00000163599(CTLA4),ENSG00000010810(FYN),ENSG00000101096(NFATC2),ENSG00000075711(DLG1),ENSG00000188389(PDCD1),ENSG00000100351(GRAP2),ENSG00000101349(PAK7),ENSG00000076984(MAP2K7),ENSG00000010610(CD4),ENSG00000135605(TEC),ENSG00000067560(RHOA),ENSG00000082701(GSK3B),ENSG00000135341(MAP3K7),ENSG00000100030(MAPK1),ENSG00000141506(PIK3R5),ENSG0000010436…	0.0314071476488677	0.180437142374867
hsa04350	TGF-beta signaling pathway	29	1665	84	6914	ENSG00000107779(BMPR1A),ENSG00000158747(NBL1),ENSG00000185591(SP1),ENSG00000125378(BMP4),ENSG00000135503(ACVR1B),ENSG00000163513(TGFBR2),ENSG00000067560(RHOA),ENSG00000100387(RBX1),ENSG00000198742(SMURF1),ENSG00000100030(MAPK1),ENSG00000116985(BMP8B),ENSG00000204217(BMPR2),ENSG00000141646(SMAD4),ENSG00000095739(BAMBI),ENSG00000123612(ACVR1C),ENSG00000270136(MINOS1-NBL1),ENSG00000090539(CHRD),ENSG…	0.0514778032538315	0.221808769902539
hsa03440	Homologous recombination	10	1665	29	6914	ENSG00000020922(MRE11A),ENSG00000182185(RAD51B),ENSG00000185379(RAD51D),ENSG00000062822(POLD1),ENSG00000100038(TOP3B),ENSG00000196584(XRCC2),ENSG00000117748(RPA2),ENSG00000113522(RAD50),ENSG00000172732(MUS81),ENSG00000077514(POLD3),	0.196211412297734	0.517927421650776
hsa04924	Renin secretion	22	1665	64	6914	ENSG00000151067(CACNA1C),ENSG00000156113(KCNMA1),ENSG00000240583(AQP1),ENSG00000123360(PDE1B),ENSG00000101333(PLCB4),ENSG00000154678(PDE1C),ENSG00000142875(PRKACB),ENSG00000078549(ADCYAP1R1),ENSG00000159640(ACE),ENSG00000114353(GNAI2),ENSG00000152402(GUCY1A2),ENSG00000160014(CALM3),ENSG00000163485(ADORA1),ENSG00000182621(PLCB1),ENSG00000157388(CACNA1D),ENSG00000072062(PRKACA),ENSG00000123104(ITPR…	0.0858948358586606	0.318571986159336
hsa05230	Central carbon metabolism in cancer	23	1665	67	6914	ENSG00000066468(FGFR2),ENSG00000141510(TP53),ENSG00000100030(MAPK1),ENSG00000141506(PIK3R5),ENSG00000051382(PIK3CB),ENSG00000169032(MAP2K1),ENSG00000077782(FGFR1),ENSG00000067225(PKM),ENSG00000141526(SLC16A3),ENSG00000103257(SLC7A5),ENSG00000117394(SLC2A1),ENSG00000105976(MET),ENSG00000140538(NTRK3),ENSG00000146648(EGFR),ENSG00000198400(NTRK1),ENSG00000142208(AKT1),ENSG00000068078(FGFR3),ENSG0000…	0.0813153087755347	0.309420590535476
hsa02010	ABC transporters	15	1665	44	6914	ENSG00000091262(ABCC6),ENSG00000150967(ABCB9),ENSG00000154263(ABCA10),ENSG00000069431(ABCC9),ENSG00000167972(ABCA3),ENSG00000107331(ABCA2),ENSG00000001626(CFTR),ENSG00000154258(ABCA9),ENSG00000108846(ABCC3),ENSG00000101986(ABCD1),ENSG00000103222(ABCC1),ENSG00000073734(ABCB11),ENSG00000154262(ABCA6),ENSG00000114770(ABCC5),ENSG00000165029(ABCA1),	0.147095812307953	0.439786459247247
hsa04066	HIF-1 signaling pathway	35	1665	103	6914	ENSG00000091879(ANGPT2),ENSG00000124181(PLCG1),ENSG00000070808(CAMK2A),ENSG00000154229(PRKCA),ENSG00000175766(EIF4E1B),ENSG00000129521(EGLN3),ENSG00000058404(CAMK2B),ENSG00000100387(RBX1),ENSG00000100030(MAPK1),ENSG00000141506(PIK3R5),ENSG00000051382(PIK3CB),ENSG00000169032(MAP2K1),ENSG00000108515(ENO3),ENSG00000140443(IGF1R),ENSG00000117394(SLC2A1),ENSG00000005339(CREBBP),ENSG00000135930(EIF4E2)…	0.042550205233964	0.222628752384848
hsa04014	Ras signaling pathway	77	1665	227	6914	ENSG00000091879(ANGPT2),ENSG00000174791(RIN1),ENSG00000124181(PLCG1),ENSG00000145431(PDGFC),ENSG00000138675(FGF5),ENSG00000158786(PLA2G2F),ENSG00000117560(FASLG),ENSG00000138685(FGF2),ENSG00000066468(FGFR2),ENSG00000019991(HGF),ENSG00000075651(PLD1),ENSG00000101349(PAK7),ENSG00000154229(PRKCA),ENSG00000176884(GRIN1),ENSG00000184481(FOXO4),ENSG00000068028(RASSF1),ENSG00000067560(RHOA),ENSG00000129…	0.00411401415181729	0.0547911884764757
hsa04024	cAMP signaling pathway	67	1665	199	6914	ENSG00000152578(GRIA4),ENSG00000151067(CACNA1C),ENSG00000160293(VAV2),ENSG00000070808(CAMK2A),ENSG00000143199(ADCY10),ENSG00000113448(PDE4D),ENSG00000198626(RYR2),ENSG00000079337(RAPGEF3),ENSG00000075651(PLD1),ENSG00000176884(GRIN1),ENSG00000186951(PPARA),ENSG00000067560(RHOA),ENSG00000058404(CAMK2B),ENSG00000142875(PRKACB),ENSG00000078549(ADCYAP1R1),ENSG00000152495(CAMK4),ENSG00000100030(MAPK1),…	0.00829981937631144	0.0736923356745228
hsa04922	Glucagon signaling pathway	34	1665	101	6914	ENSG00000162409(PRKAA2),ENSG00000070808(CAMK2A),ENSG00000110090(CPT1A),ENSG00000096717(SIRT1),ENSG00000101333(PLCB4),ENSG00000186951(PPARA),ENSG00000100994(PYGB),ENSG00000058404(CAMK2B),ENSG00000142875(PRKACB),ENSG00000152254(G6PC2),ENSG00000102893(PHKB),ENSG00000160014(CALM3),ENSG00000182158(CREB3L2),ENSG00000067225(PKM),ENSG00000115966(ATF2),ENSG00000170145(SIK2),ENSG00000182621(PLCB1),ENSG0000…	0.0507092967999755	0.22511854488474
hsa05231	Choline metabolism in cancer	34	1665	101	6914	ENSG00000124181(PLCG1),ENSG00000145431(PDGFC),ENSG00000149091(DGKZ),ENSG00000185591(SP1),ENSG00000102780(DGKH),ENSG00000075651(PLD1),ENSG00000154229(PRKCA),ENSG00000146477(SLC22A3),ENSG00000102230(PCYT1B),ENSG00000100030(MAPK1),ENSG00000168907(PLA2G4F),ENSG00000141506(PIK3R5),ENSG00000051382(PIK3CB),ENSG00000169032(MAP2K1),ENSG00000125772(GPCPD1),ENSG00000112499(SLC22A2),ENSG00000153933(DGKE),ENS…	0.0507092967999755	0.22511854488474
hsa05142	Chagas disease (American trypanosomiasis)	35	1665	104	6914	ENSG00000117560(FASLG),ENSG00000101333(PLCB4),ENSG00000163513(TGFBR2),ENSG00000088256(GNA11),ENSG00000159640(ACE),ENSG00000100030(MAPK1),ENSG00000141506(PIK3R5),ENSG00000104365(IKBKB),ENSG00000114353(GNAI2),ENSG00000185386(MAPK11),ENSG00000051382(PIK3CB),ENSG00000168398(BDKRB2),ENSG00000136634(IL10),ENSG00000065559(MAP2K4),ENSG00000175387(SMAD2),ENSG00000166949(SMAD3),ENSG00000182621(PLCB1),ENSG0…	0.0480437068288868	0.219950095325997
hsa04730	Long-term depression	20	1665	60	6914	ENSG00000120063(GNA13),ENSG00000101333(PLCB4),ENSG00000154229(PRKCA),ENSG00000088256(GNA11),ENSG00000100030(MAPK1),ENSG00000168907(PLA2G4F),ENSG00000114353(GNAI2),ENSG00000169032(MAP2K1),ENSG00000152402(GUCY1A2),ENSG00000254087(LYN),ENSG00000140443(IGF1R),ENSG00000188089(PLA2G4E),ENSG00000182621(PLCB1),ENSG00000113575(PPP2CA),ENSG00000166501(PRKCB),ENSG00000123104(ITPR2),ENSG00000078061(ARAF),ENS…	0.126278371792376	0.406588603683146
hsa04010	MAPK signaling pathway	85	1665	255	6914	ENSG00000166862(CACNG2),ENSG00000151067(CACNA1C),ENSG00000138675(FGF5),ENSG00000130433(CACNG6),ENSG00000075461(CACNG4),ENSG00000141480(ARRB2),ENSG00000095015(MAP3K1),ENSG00000117560(FASLG),ENSG00000125952(MAX),ENSG00000114738(MAPKAPK3),ENSG00000138685(FGF2),ENSG00000100784(RPS6KA5),ENSG00000066468(FGFR2),ENSG00000143851(PTPN7),ENSG00000100346(CACNA1I),ENSG00000163513(TGFBR2),ENSG00000076984(MAP2K…	0.00425468396400356	0.0542009739762192
hsa00750	Vitamin B6 metabolism	2	1665	6	6914	ENSG00000108439(PNPO),ENSG00000160209(PDXK),	0.355451532114968	0.801133068536043
hsa00533	Glycosaminoglycan biosynthesis - keratan sulfate	5	1665	15	6914	ENSG00000183196(CHST6),ENSG00000174684(B4GAT1),ENSG00000140835(CHST4),ENSG00000008513(ST3GAL1),ENSG00000157350(ST3GAL2),	0.316156175164816	0.735188566057866
hsa04621	NOD-like receptor signaling pathway	19	1665	57	6914	ENSG00000187796(CARD9),ENSG00000166598(HSP90B1),ENSG00000165416(SUGT1),ENSG00000135341(MAP3K7),ENSG00000100030(MAPK1),ENSG00000104365(IKBKB),ENSG00000185386(MAPK11),ENSG00000167207(NOD2),ENSG00000156711(MAPK13),ENSG00000100324(TAB1),ENSG00000023445(BIRC3),ENSG00000157625(TAB3),ENSG00000173039(RELA),ENSG00000103313(MEFV),ENSG00000100906(NFKBIA),ENSG00000106100(NOD1),ENSG00000112062(MAPK14),ENSG000…	0.133958332049458	0.413155697794643
hsa04920	Adipocytokine signaling pathway	23	1665	70	6914	ENSG00000181856(SLC2A4),ENSG00000162409(PRKAA2),ENSG00000110090(CPT1A),ENSG00000151726(ACSL1),ENSG00000186951(PPARA),ENSG00000152254(G6PC2),ENSG00000104365(IKBKB),ENSG00000169047(IRS1),ENSG00000006831(ADIPOR2),ENSG00000110931(CAMKK2),ENSG00000117394(SLC2A1),ENSG00000131791(PRKAB2),ENSG00000068366(ACSL4),ENSG00000169169(CPT1C),ENSG00000173039(RELA),ENSG00000076555(ACACB),ENSG00000142208(AKT1),ENSG…	0.12018684044033	0.391274936100184
hsa00510	N-Glycan biosynthesis	16	1665	49	6914	ENSG00000086848(ALG9),ENSG00000167130(DOLPP1),ENSG00000205301(MGAT4D),ENSG00000175548(ALG10B),ENSG00000172339(ALG14),ENSG00000139133(ALG10),ENSG00000198162(MAN1A2),ENSG00000253710(ALG11),ENSG00000088035(ALG6),ENSG00000182050(MGAT4C),ENSG00000144057(ST6GAL2),ENSG00000089597(GANAB),ENSG00000101901(ALG13),ENSG00000134910(STT3A),ENSG00000073849(ST6GAL1),ENSG00000131446(MGAT1),	0.183809254304458	0.503328144964544
hsa04380	Osteoclast differentiation	43	1665	132	6914	ENSG00000120659(TNFSF11),ENSG00000075426(FOSL2),ENSG00000010810(FYN),ENSG00000101096(NFATC2),ENSG00000158517(NCF1),ENSG00000163513(TGFBR2),ENSG00000076984(MAP2K7),ENSG00000135605(TEC),ENSG00000165025(SYK),ENSG00000135341(MAP3K7),ENSG00000131042(LILRB2),ENSG00000152495(CAMK4),ENSG00000100030(MAPK1),ENSG00000010671(BTK),ENSG00000141506(PIK3R5),ENSG00000104365(IKBKB),ENSG00000185386(MAPK11),ENSG0000…	0.0487355018232311	0.219684646680103
hsa00410	beta-Alanine metabolism	10	1665	31	6914	ENSG00000188641(DPYD),ENSG00000133313(CNDP2),ENSG00000198130(HIBCH),ENSG00000144644(GADL1),ENSG00000164904(ALDH7A1),ENSG00000116649(SRM),ENSG00000111275(ALDH2),ENSG00000131471(AOC3),ENSG00000072210(ALDH3A2),ENSG00000184254(ALDH1A3),	0.271322244168266	0.662478479510849
hsa04923	Regulation of lipolysis in adipocytes	18	1665	56	6914	ENSG00000142875(PRKACB),ENSG00000141506(PIK3R5),ENSG00000165269(AQP7),ENSG00000114353(GNAI2),ENSG00000051382(PIK3CB),ENSG00000129467(ADCY4),ENSG00000169047(IRS1),ENSG00000163485(ADORA1),ENSG00000162104(ADCY9),ENSG00000164742(ADCY1),ENSG00000121281(ADCY7),ENSG00000072062(PRKACA),ENSG00000050628(PTGER3),ENSG00000142208(AKT1),ENSG00000105221(AKT2),ENSG00000074416(MGLL),ENSG00000065135(GNAI3),ENSG000…	0.184377121001681	0.500208300495301
hsa00563	Glycosylphosphatidylinositol(GPI)-anchor biosynthesis	8	1665	25	6914	ENSG00000087111(PIGS),ENSG00000108474(PIGL),ENSG00000165195(PIGA),ENSG00000143315(PIGM),ENSG00000197121(PGAP1),ENSG00000007541(PIGQ),ENSG00000151665(PIGF),ENSG00000163964(PIGX),	0.311244777380223	0.735441288487141
hsa04916	Melanogenesis	32	1665	100	6914	ENSG00000070808(CAMK2A),ENSG00000075290(WNT8B),ENSG00000080166(DCT),ENSG00000154342(WNT3A),ENSG00000101333(PLCB4),ENSG00000154229(PRKCA),ENSG00000134245(WNT2B),ENSG00000058404(CAMK2B),ENSG00000142875(PRKACB),ENSG00000082701(GSK3B),ENSG00000100030(MAPK1),ENSG00000114353(GNAI2),ENSG00000169032(MAP2K1),ENSG00000129467(ADCY4),ENSG00000160014(CALM3),ENSG00000162104(ADCY9),ENSG00000182158(CREB3L2),ENSG…	0.0999933488255803	0.348786323879703
hsa04662	B cell receptor signaling pathway	23	1665	72	6914	ENSG00000160293(VAV2),ENSG00000101096(NFATC2),ENSG00000155629(PIK3AP1),ENSG00000165025(SYK),ENSG00000082701(GSK3B),ENSG00000100030(MAPK1),ENSG00000010671(BTK),ENSG00000141506(PIK3R5),ENSG00000104365(IKBKB),ENSG00000051382(PIK3CB),ENSG00000169032(MAP2K1),ENSG00000172175(MALT1),ENSG00000254087(LYN),ENSG00000166501(PRKCB),ENSG00000173039(RELA),ENSG00000134215(VAV3),ENSG00000142208(AKT1),ENSG00000100…	0.152425999894265	0.437851156559016
hsa04144	Endocytosis	82	1665	258	6914	ENSG00000099290(FAM21A),ENSG00000149182(ARFGAP2),ENSG00000063245(EPN1),ENSG00000159210(SNF8),ENSG00000141480(ARRB2),ENSG00000147164(SNX12),ENSG00000100077(ADRBK2),ENSG00000013016(EHD3),ENSG00000107560(RAB11FIP2),ENSG00000028528(SNX1),ENSG00000066468(FGFR2),ENSG00000049283(EPN3),ENSG00000156011(PSD3),ENSG00000115561(CHMP3),ENSG00000102189(EEA1),ENSG00000075651(PLD1),ENSG00000124209(RAB22A),ENSG000…	0.015235507258425	0.108878137237037
hsa04022	cGMP-PKG signaling pathway	53	1665	167	6914	ENSG00000151067(CACNA1C),ENSG00000120063(GNA13),ENSG00000120907(ADRA1A),ENSG00000156113(KCNMA1),ENSG00000101096(NFATC2),ENSG00000171121(KCNMB3),ENSG00000101333(PLCB4),ENSG00000171873(ADRA1D),ENSG00000067560(RHOA),ENSG00000125753(VASP),ENSG00000088256(GNA11),ENSG00000100030(MAPK1),ENSG00000141506(PIK3R5),ENSG00000183023(SLC8A1),ENSG00000114353(GNAI2),ENSG00000051382(PIK3CB),ENSG00000169032(MAP2K1)…	0.0467172041548845	0.22077646479647
hsa04070	Phosphatidylinositol signaling system	31	1665	98	6914	ENSG00000124181(PLCG1),ENSG00000149091(DGKZ),ENSG00000187091(PLCD1),ENSG00000276293(PIP4K2B),ENSG00000145725(PPIP5K2),ENSG00000102780(DGKH),ENSG00000101333(PLCB4),ENSG00000161896(IP6K3),ENSG00000127080(IPPK),ENSG00000154229(PRKCA),ENSG00000155252(PI4K2A),ENSG00000141506(PIK3R5),ENSG00000051382(PIK3CB),ENSG00000160014(CALM3),ENSG00000100330(MTMR3),ENSG00000153933(DGKE),ENSG00000182621(PLCB1),ENSG0…	0.117664434566337	0.387367183459964
hsa04064	NF-kappa B signaling pathway	29	1665	92	6914	ENSG00000137077(CCL21),ENSG00000120659(TNFSF11),ENSG00000124181(PLCG1),ENSG00000107562(CXCL12),ENSG00000122861(PLAU),ENSG00000165025(SYK),ENSG00000135341(MAP3K7),ENSG00000105229(PIAS4),ENSG00000010671(BTK),ENSG00000150455(TIRAP),ENSG00000104365(IKBKB),ENSG00000125735(TNFSF14),ENSG00000172175(MALT1),ENSG00000254087(LYN),ENSG00000104856(RELB),ENSG00000131323(TRAF3),ENSG00000198001(IRAK4),ENSG000001…	0.132290585450809	0.416786468140722
hsa05020	Prion diseases	11	1665	35	6914	ENSG00000010810(FYN),ENSG00000154654(NCAM2),ENSG00000142875(PRKACB),ENSG00000100030(MAPK1),ENSG00000169032(MAP2K1),ENSG00000157131(C8A),ENSG00000087088(BAX),ENSG00000072062(PRKACA),ENSG00000149294(NCAM1),ENSG00000171867(PRNP),ENSG00000168439(STIP1),	0.292544118784829	0.69687338865004
hsa04340	Hedgehog signaling pathway	16	1665	51	6914	ENSG00000075290(WNT8B),ENSG00000154342(WNT3A),ENSG00000125378(BMP4),ENSG00000074047(GLI2),ENSG00000139549(DHH),ENSG00000134245(WNT2B),ENSG00000142875(PRKACB),ENSG00000082701(GSK3B),ENSG00000185920(PTCH1),ENSG00000112210(RAB23),ENSG00000169118(CSNK1G1),ENSG00000107882(SUFU),ENSG00000072062(PRKACA),ENSG00000162552(WNT4),ENSG00000108379(WNT3),ENSG00000180447(GAS1),	0.237093249523934	0.614763912482414
hsa01212	Fatty acid metabolism	15	1665	48	6914	ENSG00000169710(FASN),ENSG00000196177(ACADSB),ENSG00000115361(ACADL),ENSG00000197977(ELOVL2),ENSG00000110090(CPT1A),ENSG00000072778(ACADVL),ENSG00000151726(ACSL1),ENSG00000099194(SCD),ENSG00000145284(SCD5),ENSG00000170522(ELOVL6),ENSG00000188921(HACD4),ENSG00000068366(ACSL4),ENSG00000206527(HACD2),ENSG00000169169(CPT1C),ENSG00000134824(FADS2),	0.25335366687286	0.651163371874984
hsa04914	Progesterone-mediated oocyte maturation	30	1665	96	6914	ENSG00000123374(CDK2),ENSG00000157456(CCNB2),ENSG00000142875(PRKACB),ENSG00000072133(RPS6KA6),ENSG00000100030(MAPK1),ENSG00000141506(PIK3R5),ENSG00000114353(GNAI2),ENSG00000185386(MAPK11),ENSG00000051382(PIK3CB),ENSG00000169032(MAP2K1),ENSG00000129467(ADCY4),ENSG00000162104(ADCY9),ENSG00000113742(CPEB4),ENSG00000140443(IGF1R),ENSG00000071242(RPS6KA2),ENSG00000156711(MAPK13),ENSG00000164742(ADCY1)…	0.138170853678001	0.417361444614994
hsa04930	Type II diabetes mellitus	15	1665	48	6914	ENSG00000151067(CACNA1C),ENSG00000181856(SLC2A4),ENSG00000180008(SOCS4),ENSG00000006283(CACNA1G),ENSG00000100030(MAPK1),ENSG00000141506(PIK3R5),ENSG00000104365(IKBKB),ENSG00000051382(PIK3CB),ENSG00000169047(IRS1),ENSG00000067225(PKM),ENSG00000157388(CACNA1D),ENSG00000198216(CACNA1E),ENSG00000148408(CACNA1B),ENSG00000171608(PIK3CD),ENSG00000185338(SOCS1),	0.25335366687286	0.651163371874984
hsa00565	Ether lipid metabolism	14	1665	45	6914	ENSG00000158786(PLA2G2F),ENSG00000075651(PLD1),ENSG00000018510(AGPS),ENSG00000166428(PLD4),ENSG00000158006(PAFAH2),ENSG00000168907(PLA2G4F),ENSG00000163803(PLB1),ENSG00000162407(PLPP3),ENSG00000188089(PLA2G4E),ENSG00000168092(PAFAH1B2),ENSG00000187980(PLA2G2C),ENSG00000129219(PLD2),ENSG00000138018(EPT1),ENSG00000100078(PLA2G3),	0.271014984828147	0.66728899625754
hsa05412	Arrhythmogenic right ventricular cardiomyopathy (ARVC)	23	1665	74	6914	ENSG00000166862(CACNG2),ENSG00000151067(CACNA1C),ENSG00000198947(DMD),ENSG00000130433(CACNG6),ENSG00000075461(CACNG4),ENSG00000198626(RYR2),ENSG00000057294(PKP2),ENSG00000102119(EMD),ENSG00000044115(CTNNA1),ENSG00000183023(SLC8A1),ENSG00000151062(CACNA2D4),ENSG00000170624(SGCD),ENSG00000091409(ITGA6),ENSG00000153956(CACNA2D1),ENSG00000167535(CACNB3),ENSG00000157388(CACNA1D),ENSG00000142408(CACNG8…	0.190067250253358	0.510914718570954
hsa05200	Pathways in cancer	123	1665	397	6914	ENSG00000123374(CDK2),ENSG00000120063(GNA13),ENSG00000187498(COL4A1),ENSG00000124181(PLCG1),ENSG00000115266(APC2),ENSG00000138675(FGF5),ENSG00000107562(CXCL12),ENSG00000075290(WNT8B),ENSG00000132906(CASP9),ENSG00000172379(ARNT2),ENSG00000117560(FASLG),ENSG00000125952(MAX),ENSG00000138685(FGF2),ENSG00000066468(FGFR2),ENSG00000154342(WNT3A),ENSG00000101412(E2F1),ENSG00000147889(CDKN2A),ENSG00000101…	0.00783963420409435	0.0740971877999885
hsa04668	TNF signaling pathway	34	1665	110	6914	ENSG00000100784(RPS6KA5),ENSG00000076984(MAP2K7),ENSG00000135341(MAP3K7),ENSG00000100030(MAPK1),ENSG00000141506(PIK3R5),ENSG00000104365(IKBKB),ENSG00000185386(MAPK11),ENSG00000051382(PIK3CB),ENSG00000169032(MAP2K1),ENSG00000167207(NOD2),ENSG00000182158(CREB3L2),ENSG00000065559(MAP2K4),ENSG00000136848(DAB2IP),ENSG00000115966(ATF2),ENSG00000131323(TRAF3),ENSG00000156711(MAPK13),ENSG00000006210(CX3C…	0.133039836564785	0.414688001207254
hsa04810	Regulation of actin cytoskeleton	66	1665	214	6914	ENSG00000127084(FGD3),ENSG00000120063(GNA13),ENSG00000145431(PDGFC),ENSG00000160293(VAV2),ENSG00000115266(APC2),ENSG00000138675(FGF5),ENSG00000102606(ARHGEF7),ENSG00000276293(PIP4K2B),ENSG00000092820(EZR),ENSG00000183856(IQGAP3),ENSG00000160007(ARHGAP35),ENSG00000061676(NCKAP1),ENSG00000138685(FGF2),ENSG00000131504(DIAPH1),ENSG00000066468(FGFR2),ENSG00000141298(SSH2),ENSG00000101349(PAK7),ENSG000…	0.0476638964799024	0.221674947120816
hsa00061	Fatty acid biosynthesis	4	1665	13	6914	ENSG00000169710(FASN),ENSG00000151726(ACSL1),ENSG00000068366(ACSL4),ENSG00000076555(ACACB),	0.415220836522106	0.88159206594911
hsa03450	Non-homologous end-joining	4	1665	13	6914	ENSG00000020922(MRE11A),ENSG00000253729(PRKDC),ENSG00000113522(RAD50),ENSG00000122678(POLM),	0.415220836522106	0.88159206594911
hsa04960	Aldosterone-regulated sodium reabsorption	12	1665	39	6914	ENSG00000154229(PRKCA),ENSG00000100030(MAPK1),ENSG00000141506(PIK3R5),ENSG00000051382(PIK3CB),ENSG00000169047(IRS1),ENSG00000163399(ATP1A1),ENSG00000151623(NR3C2),ENSG00000140992(PDPK1),ENSG00000168447(SCNN1B),ENSG00000166501(PRKCB),ENSG00000101892(ATP1B4),ENSG00000171608(PIK3CD),	0.311259406136732	0.7295920479845
hsa04727	GABAergic synapse	27	1665	88	6914	ENSG00000151067(CACNA1C),ENSG00000132164(SLC6A11),ENSG00000151834(GABRA2),ENSG00000154229(PRKCA),ENSG00000139112(GABARAPL1),ENSG00000172380(GNG12),ENSG00000142875(PRKACB),ENSG00000114353(GNAI2),ENSG00000136928(GABBR2),ENSG00000129467(ADCY4),ENSG00000011677(GABRA3),ENSG00000162104(ADCY9),ENSG00000157542(KCNJ6),ENSG00000197122(SRC),ENSG00000157388(CACNA1D),ENSG00000171723(GPHN),ENSG00000164742(ADCY…	0.182483963173359	0.504413218960322
hsa04120	Ubiquitin mediated proteolysis	42	1665	137	6914	ENSG00000162298(SYVN1),ENSG00000184182(UBE2F),ENSG00000151148(UBE3B),ENSG00000095015(MAP3K1),ENSG00000156587(UBE2L6),ENSG00000102858(MGRN1),ENSG00000104343(UBE2W),ENSG00000078967(UBE2D4),ENSG00000185345(PARK2),ENSG00000175931(UBE2O),ENSG00000130939(UBE4B),ENSG00000079999(KEAP1),ENSG00000109332(UBE2D3),ENSG00000159202(UBE2Z),ENSG00000105229(PIAS4),ENSG00000100387(RBX1),ENSG00000198742(SMURF1),ENSG…	0.111292055503694	0.379169444913749
hsa01040	Biosynthesis of unsaturated fatty acids	7	1665	23	6914	ENSG00000197977(ELOVL2),ENSG00000099194(SCD),ENSG00000145284(SCD5),ENSG00000170522(ELOVL6),ENSG00000188921(HACD4),ENSG00000206527(HACD2),ENSG00000134824(FADS2),	0.392084040007455	0.844710468545473
hsa00051	Fructose and mannose metabolism	10	1665	33	6914	ENSG00000144591(GMPPA),ENSG00000123836(PFKFB2),ENSG00000140263(SORD),ENSG00000178802(MPI),ENSG00000114268(PFKFB4),ENSG00000149476(TKFC),ENSG00000173540(GMPPB),ENSG00000104522(TSTA3),ENSG00000141959(PFKL),ENSG00000170525(PFKFB3),	0.359651677938396	0.804411768213358
hsa04931	Insulin resistance	33	1665	109	6914	ENSG00000181856(SLC2A4),ENSG00000009950(MLXIPL),ENSG00000162409(PRKAA2),ENSG00000110090(CPT1A),ENSG00000131408(NR1H2),ENSG00000198408(MGEA5),ENSG00000186951(PPARA),ENSG00000100994(PYGB),ENSG00000082701(GSK3B),ENSG00000072133(RPS6KA6),ENSG00000130304(SLC27A1),ENSG00000152254(G6PC2),ENSG00000141506(PIK3R5),ENSG00000104365(IKBKB),ENSG00000051382(PIK3CB),ENSG00000169047(IRS1),ENSG00000182158(CREB3L2)…	0.169424270150166	0.477320299557679
hsa04910	Insulin signaling pathway	42	1665	139	6914	ENSG00000169710(FASN),ENSG00000181856(SLC2A4),ENSG00000162409(PRKAA2),ENSG00000049769(PPP1R3F),ENSG00000180008(SOCS4),ENSG00000175766(EIF4E1B),ENSG00000100994(PYGB),ENSG00000142875(PRKACB),ENSG00000082701(GSK3B),ENSG00000152254(G6PC2),ENSG00000102893(PHKB),ENSG00000100030(MAPK1),ENSG00000095637(SORBS1),ENSG00000141506(PIK3R5),ENSG00000104365(IKBKB),ENSG00000051382(PIK3CB),ENSG00000169032(MAP2K1),…	0.132102432114028	0.420717528363156
hsa05202	Transcriptional misregulation in cancer	54	1665	179	6914	ENSG00000196284(SUPT3H),ENSG00000149948(HMGA2),ENSG00000104313(EYA1),ENSG00000135903(PAX3),ENSG00000185591(SP1),ENSG00000172379(ARNT2),ENSG00000203811(HIST2H3C),ENSG00000122861(PLAU),ENSG00000125952(MAX),ENSG00000203852(HIST2H3A),ENSG00000169696(ASPSCR1),ENSG00000125618(PAX8),ENSG00000118058(KMT2A),ENSG00000163513(TGFBR2),ENSG00000151702(FLI1),ENSG00000185630(PBX1),ENSG00000131759(RARA),ENSG00000…	0.0959530455425158	0.338725811372977
hsa04062	Chemokine signaling pathway	56	1665	186	6914	ENSG00000137077(CCL21),ENSG00000160293(VAV2),ENSG00000172215(CXCR6),ENSG00000120899(PTK2B),ENSG00000107562(CXCL12),ENSG00000141480(ARRB2),ENSG00000160683(CXCR5),ENSG00000158517(NCF1),ENSG00000100077(ADRBK2),ENSG00000101336(HCK),ENSG00000101333(PLCB4),ENSG00000112486(CCR6),ENSG00000067560(RHOA),ENSG00000172380(GNG12),ENSG00000142875(PRKACB),ENSG00000082701(GSK3B),ENSG00000100030(MAPK1),ENSG0000014…	0.0934716516940515	0.333990170077525
hsa04540	Gap junction	26	1665	88	6914	ENSG00000145431(PDGFC),ENSG00000101333(PLCB4),ENSG00000154229(PRKCA),ENSG00000198121(LPAR1),ENSG00000142875(PRKACB),ENSG00000088256(GNA11),ENSG00000100030(MAPK1),ENSG00000114353(GNAI2),ENSG00000169032(MAP2K1),ENSG00000129467(ADCY4),ENSG00000152402(GUCY1A2),ENSG00000168959(GRM5),ENSG00000162104(ADCY9),ENSG00000197122(SRC),ENSG00000182621(PLCB1),ENSG00000164742(ADCY1),ENSG00000121281(ADCY7),ENSG000…	0.25651858842951	0.647930572498676
hsa04130	SNARE interactions in vesicular transport	10	1665	34	6914	ENSG00000166900(STX3),ENSG00000265808(SEC22B),ENSG00000220205(VAMP2),ENSG00000106636(YKT6),ENSG00000135823(STX6),ENSG00000079950(STX7),ENSG00000139190(VAMP1),ENSG00000151532(VTI1A),ENSG00000099365(STX1B),ENSG00000108587(GOSR1),	0.408292117495452	0.873208689242097
hsa00360	Phenylalanine metabolism	5	1665	17	6914	ENSG00000120053(GOT1),ENSG00000132437(DDC),ENSG00000131471(AOC3),ENSG00000149124(GLYAT),ENSG00000184254(ALDH1A3),	0.460554818155405	0.957039444819388
hsa04390	Hippo signaling pathway	45	1665	154	6914	ENSG00000107779(BMPR1A),ENSG00000115266(APC2),ENSG00000143514(TP53BP2),ENSG00000075711(DLG1),ENSG00000075290(WNT8B),ENSG00000113645(WWC1),ENSG00000154342(WNT3A),ENSG00000125378(BMP4),ENSG00000074047(GLI2),ENSG00000163513(TGFBR2),ENSG00000187079(TEAD1),ENSG00000068028(RASSF1),ENSG00000134982(APC),ENSG00000134245(WNT2B),ENSG00000082701(GSK3B),ENSG00000044115(CTNNA1),ENSG00000116985(BMP8B),ENSG00000…	0.179638372610545	0.501276601665617
hsa04970	Salivary secretion	26	1665	89	6914	ENSG00000120907(ADRA1A),ENSG00000156113(KCNMA1),ENSG00000101333(PLCB4),ENSG00000154229(PRKCA),ENSG00000171873(ADRA1D),ENSG00000142875(PRKACB),ENSG00000220205(VAMP2),ENSG00000104783(KCNN4),ENSG00000129467(ADCY4),ENSG00000152402(GUCY1A2),ENSG00000090020(SLC9A1),ENSG00000160014(CALM3),ENSG00000162104(ADCY9),ENSG00000163399(ATP1A1),ENSG00000109743(BST1),ENSG00000182621(PLCB1),ENSG00000164742(ADCY1),E…	0.279841314582844	0.677632274155152
hsa00520	Amino sugar and nucleotide sugar metabolism	14	1665	48	6914	ENSG00000144591(GMPPA),ENSG00000215883(CYB5RL),ENSG00000178802(MPI),ENSG00000213614(HEXA),ENSG00000065615(CYB5R4),ENSG00000013375(PGM3),ENSG00000169299(PGM2),ENSG00000134216(CHIA),ENSG00000173540(GMPPB),ENSG00000163281(GNPDA2),ENSG00000104522(TSTA3),ENSG00000113552(GNPDA1),ENSG00000159921(GNE),ENSG00000133063(CHIT1),	0.381828948465577	0.847544559851621
hsa04972	Pancreatic secretion	28	1665	96	6914	ENSG00000158786(PLA2G2F),ENSG00000156113(KCNMA1),ENSG00000198626(RYR2),ENSG00000101333(PLCB4),ENSG00000154229(PRKCA),ENSG00000187021(PNLIPRP1),ENSG00000067560(RHOA),ENSG00000105514(RAB3D),ENSG00000001626(CFTR),ENSG00000129467(ADCY4),ENSG00000090020(SLC9A1),ENSG00000116473(RAP1A),ENSG00000162104(ADCY9),ENSG00000163399(ATP1A1),ENSG00000162341(TPCN2),ENSG00000127314(RAP1B),ENSG00000109743(BST1),ENSG…	0.270045528967677	0.670536779555333
hsa04115	p53 signaling pathway	20	1665	69	6914	ENSG00000123374(CDK2),ENSG00000157456(CCNB2),ENSG00000132906(CASP9),ENSG00000149212(SESN3),ENSG00000147889(CDKN2A),ENSG00000198625(MDM4),ENSG00000141510(TP53),ENSG00000130766(SESN2),ENSG00000112378(PERP),ENSG00000141682(PMAIP1),ENSG00000135679(MDM2),ENSG00000087088(BAX),ENSG00000171848(RRM2),ENSG00000177595(PIDD1),ENSG00000175305(CCNE2),ENSG00000124762(CDKN1A),ENSG00000138764(CCNG2),ENSG000001640…	0.341247827456054	0.775082274764525
hsa04550	Signaling pathways regulating pluripotency of stem cells	41	1665	142	6914	ENSG00000107779(BMPR1A),ENSG00000115266(APC2),ENSG00000075290(WNT8B),ENSG00000138685(FGF2),ENSG00000066468(FGFR2),ENSG00000154342(WNT3A),ENSG00000125378(BMP4),ENSG00000135503(ACVR1B),ENSG00000115507(OTX1),ENSG00000134982(APC),ENSG00000134245(WNT2B),ENSG00000083168(KAT6A),ENSG00000113594(LIFR),ENSG00000082701(GSK3B),ENSG00000100030(MAPK1),ENSG00000141506(PIK3R5),ENSG00000007372(PAX6),ENSG000001853…	0.222453268780009	0.581953640647701
hsa04142	Lysosome	35	1665	123	6914	ENSG00000135677(GNS),ENSG00000150967(ABCB9),ENSG00000110719(TCIRG1),ENSG00000138760(SCARB2),ENSG00000103365(GGA2),ENSG00000111670(GNPTAB),ENSG00000100280(AP1B1),ENSG00000070718(AP3M2),ENSG00000105929(ATP6V0A4),ENSG00000103811(CTSH),ENSG00000070371(CLTCL1),ENSG00000136943(CTSV),ENSG00000081014(AP4E1),ENSG00000166311(SMPD1),ENSG00000107331(ABCA2),ENSG00000188603(CLN3),ENSG00000119655(NPC2),ENSG0000…	0.286989682229112	0.689245712238768
hsa04260	Cardiac muscle contraction	22	1665	78	6914	ENSG00000166862(CACNG2),ENSG00000151067(CACNA1C),ENSG00000140416(TPM1),ENSG00000130433(CACNG6),ENSG00000075461(CACNG4),ENSG00000167460(TPM4),ENSG00000198626(RYR2),ENSG00000183023(SLC8A1),ENSG00000090020(SLC9A1),ENSG00000164919(COX6C),ENSG00000151062(CACNA2D4),ENSG00000111775(COX6A1),ENSG00000163399(ATP1A1),ENSG00000153956(CACNA2D1),ENSG00000167535(CACNB3),ENSG00000126267(COX6B1),ENSG00000157388(C…	0.388778989600742	0.850091372783712
hsa04114	Oocyte meiosis	34	1665	121	6914	ENSG00000123374(CDK2),ENSG00000157456(CCNB2),ENSG00000070808(CAMK2A),ENSG00000087586(AURKA),ENSG00000169083(AR),ENSG00000058404(CAMK2B),ENSG00000142875(PRKACB),ENSG00000072133(RPS6KA6),ENSG00000100387(RBX1),ENSG00000100030(MAPK1),ENSG00000112640(PPP2R5D),ENSG00000169032(MAP2K1),ENSG00000129467(ADCY4),ENSG00000160014(CALM3),ENSG00000162104(ADCY9),ENSG00000166913(YWHAB),ENSG00000113742(CPEB4),ENSG0…	0.325292810264544	0.750478688248121
hsa00592	alpha-Linolenic acid metabolism	7	1665	25	6914	ENSG00000158786(PLA2G2F),ENSG00000168907(PLA2G4F),ENSG00000163803(PLB1),ENSG00000188089(PLA2G4E),ENSG00000187980(PLA2G2C),ENSG00000134824(FADS2),ENSG00000100078(PLA2G3),	0.519150810315093	1
hsa04913	Ovarian steroidogenesis	14	1665	50	6914	ENSG00000086696(HSD17B2),ENSG00000142875(PRKACB),ENSG00000140459(CYP11A1),ENSG00000168907(PLA2G4F),ENSG00000129467(ADCY4),ENSG00000162104(ADCY9),ENSG00000203859(HSD3B2),ENSG00000140443(IGF1R),ENSG00000188089(PLA2G4E),ENSG00000164742(ADCY1),ENSG00000121281(ADCY7),ENSG00000072062(PRKACA),ENSG00000147465(STAR),ENSG00000203857(HSD3B1),	0.465955981423355	0.961444384204527
hsa05110	Vibrio cholerae infection	14	1665	50	6914	ENSG00000124181(PLCG1),ENSG00000110719(TCIRG1),ENSG00000154229(PRKCA),ENSG00000105929(ATP6V0A4),ENSG00000142875(PRKACB),ENSG00000001626(CFTR),ENSG00000162104(ADCY9),ENSG00000143882(ATP6V1C2),ENSG00000213760(ATP6V1G2),ENSG00000072062(PRKACA),ENSG00000171130(ATP6V0E2),ENSG00000197943(PLCG2),ENSG00000064651(SLC12A2),ENSG00000104067(TJP1),	0.465955981423355	0.961444384204527
hsa00511	Other glycan degradation	5	1665	18	6914	ENSG00000070610(GBA2),ENSG00000167280(ENGASE),ENSG00000013288(MAN2B2),ENSG00000213614(HEXA),ENSG00000162139(NEU3),	0.539395535291927	1
hsa03030	DNA replication	10	1665	36	6914	ENSG00000104738(MCM4),ENSG00000177084(POLE),ENSG00000073111(MCM2),ENSG00000062822(POLD1),ENSG00000014138(POLA2),ENSG00000117748(RPA2),ENSG00000136104(RNASEH2B),ENSG00000105486(LIG1),ENSG00000077514(POLD3),ENSG00000100297(MCM5),	0.513170684126145	1
hsa00760	Nicotinate and nicotinamide metabolism	8	1665	29	6914	ENSG00000157064(NMNAT2),ENSG00000172890(NADSYN1),ENSG00000173614(NMNAT1),ENSG00000109743(BST1),ENSG00000166741(NNMT),ENSG00000154269(ENPP3),ENSG00000112992(NNT),ENSG00000076685(NT5C2),	0.539202665965724	1
hsa05033	Nicotine addiction	11	1665	40	6914	ENSG00000152578(GRIA4),ENSG00000151834(GABRA2),ENSG00000176884(GRIN1),ENSG00000101204(CHRNA4),ENSG00000011677(GABRA3),ENSG00000148408(CACNA1B),ENSG00000198785(GRIN3A),ENSG00000183454(GRIN2A),ENSG00000268089(GABRQ),ENSG00000273079(GRIN2B),ENSG00000109158(GABRA4),	0.526714735039405	1
hsa00071	Fatty acid degradation	12	1665	44	6914	ENSG00000196177(ACADSB),ENSG00000115361(ACADL),ENSG00000198099(ADH4),ENSG00000110090(CPT1A),ENSG00000072778(ACADVL),ENSG00000151726(ACSL1),ENSG00000164904(ALDH7A1),ENSG00000196616(ADH1B),ENSG00000068366(ACSL4),ENSG00000111275(ALDH2),ENSG00000169169(CPT1C),ENSG00000072210(ALDH3A2),	0.538262982297168	1
hsa00900	Terpenoid backbone biosynthesis	6	1665	22	6914	ENSG00000167508(MVD),ENSG00000164494(PDSS2),ENSG00000116005(PCYOX1),ENSG00000110921(MVK),ENSG00000152904(GGPS1),ENSG00000116237(ICMT),	0.566419802541255	1
hsa04310	Wnt signaling pathway	39	1665	143	6914	ENSG00000115266(APC2),ENSG00000101096(NFATC2),ENSG00000070808(CAMK2A),ENSG00000100888(CHD8),ENSG00000075290(WNT8B),ENSG00000154342(WNT3A),ENSG00000146122(DAAM2),ENSG00000101333(PLCB4),ENSG00000154229(PRKCA),ENSG00000155011(DKK2),ENSG00000134982(APC),ENSG00000134245(WNT2B),ENSG00000067560(RHOA),ENSG00000141510(TP53),ENSG00000058404(CAMK2B),ENSG00000142875(PRKACB),ENSG00000112033(PPARD),ENSG0000008…	0.390319143781923	0.847137104652618
hsa04510	Focal adhesion	55	1665	202	6914	ENSG00000187498(COL4A1),ENSG00000145431(PDGFC),ENSG00000160293(VAV2),ENSG00000010810(FYN),ENSG00000160007(ARHGAP35),ENSG00000131504(DIAPH1),ENSG00000019991(HGF),ENSG00000101349(PAK7),ENSG00000154229(PRKCA),ENSG00000067560(RHOA),ENSG00000082701(GSK3B),ENSG00000125753(VASP),ENSG00000100030(MAPK1),ENSG00000125503(PPP1R12C),ENSG00000141506(PIK3R5),ENSG00000051382(PIK3CB),ENSG00000169032(MAP2K1),ENSG0…	0.33357286260878	0.763569130815411
hsa05160	Hepatitis C	36	1665	133	6914	ENSG00000253958(CLDN23),ENSG00000055332(EIF2AK2),ENSG00000186951(PPARA),ENSG00000156284(CLDN8),ENSG00000141510(TP53),ENSG00000082701(GSK3B),ENSG00000100030(MAPK1),ENSG00000141506(PIK3R5),ENSG00000104365(IKBKB),ENSG00000185386(MAPK11),ENSG00000051382(PIK3CB),ENSG00000131467(PSME3),ENSG00000125347(IRF1),ENSG00000164007(CLDN19),ENSG00000135828(RNASEL),ENSG00000213937(CLDN9),ENSG00000131323(TRAF3),EN…	0.428732987785767	0.897276895865927
hsa05100	Bacterial invasion of epithelial cells	21	1665	78	6914	ENSG00000164402(SEPT8),ENSG00000067560(RHOA),ENSG00000085733(CTTN),ENSG00000070371(CLTCL1),ENSG00000044115(CTNNA1),ENSG00000141506(PIK3R5),ENSG00000051382(PIK3CB),ENSG00000109458(GAB1),ENSG00000089159(PXN),ENSG00000141367(CLTC),ENSG00000197122(SRC),ENSG00000105976(MET),ENSG00000035403(VCL),ENSG00000105974(CAV1),ENSG00000129946(SHC2),ENSG00000110395(CBL),ENSG00000184640(SEPT9),ENSG00000158195(WASF…	0.5191248623788	1
hsa04744	Phototransduction	7	1665	26	6914	ENSG00000163914(RHO),ENSG00000109047(RCVRN),ENSG00000185527(PDE6G),ENSG00000160014(CALM3),ENSG00000070729(CNGB1),ENSG00000108370(RGS9),ENSG00000178363(CALML3),	0.586861984792755	1
hsa05169	Epstein-Barr virus infection	54	1665	201	6914	ENSG00000123374(CDK2),ENSG00000011243(AKAP8L),ENSG00000124181(PLCG1),ENSG00000108344(PSMD3),ENSG00000168214(RBPJ),ENSG00000076984(MAP2K7),ENSG00000055332(EIF2AK2),ENSG00000165025(SYK),ENSG00000141510(TP53),ENSG00000142875(PRKACB),ENSG00000082701(GSK3B),ENSG00000135341(MAP3K7),ENSG00000100413(POLR3H),ENSG00000141506(PIK3R5),ENSG00000110324(IL10RA),ENSG00000104365(IKBKB),ENSG00000185386(MAPK11),ENS…	0.386282777200413	0.850983862554294
hsa03008	Ribosome biogenesis in eukaryotes	22	1665	82	6914	ENSG00000065183(WDR3),ENSG00000126524(SBDS),ENSG00000136718(IMP4),ENSG00000055044(NOP58),ENSG00000105171(POP4),ENSG00000107937(GTPBP4),ENSG00000106344(RBM28),ENSG00000145912(NHP2),ENSG00000162231(NXF1),ENSG00000178718(RPP25),ENSG00000082898(XPO1),ENSG00000104356(POP1),ENSG00000189306(RRP7A),ENSG00000070770(CSNK2A2),ENSG00000126749(EMG1),ENSG00000100138(SNU13),ENSG00000041802(LSG1),ENSG00000113360…	0.524104413161652	1
hsa04976	Bile secretion	19	1665	71	6914	ENSG00000240583(AQP1),ENSG00000084453(SLCO1A2),ENSG00000142875(PRKACB),ENSG00000001626(CFTR),ENSG00000129467(ADCY4),ENSG00000090020(SLC9A1),ENSG00000162104(ADCY9),ENSG00000163399(ATP1A1),ENSG00000105398(SULT2A1),ENSG00000108846(ABCC3),ENSG00000117394(SLC2A1),ENSG00000164742(ADCY1),ENSG00000171885(AQP4),ENSG00000121281(ADCY7),ENSG00000072062(PRKACA),ENSG00000073734(ABCB11),ENSG00000101892(ATP1B4),…	0.546658762490233	1
hsa05222	Small cell lung cancer	23	1665	86	6914	ENSG00000123374(CDK2),ENSG00000187498(COL4A1),ENSG00000132906(CASP9),ENSG00000125952(MAX),ENSG00000101412(E2F1),ENSG00000141510(TP53),ENSG00000141506(PIK3R5),ENSG00000104365(IKBKB),ENSG00000051382(PIK3CB),ENSG00000091409(ITGA6),ENSG00000131323(TRAF3),ENSG00000078043(PIAS2),ENSG00000050555(LAMC3),ENSG00000023445(BIRC3),ENSG00000173039(RELA),ENSG00000142208(AKT1),ENSG00000100906(NFKBIA),ENSG0000017…	0.528650801925571	1
hsa04933	AGE-RAGE signaling pathway in diabetic complications	27	1665	101	6914	ENSG00000187498(COL4A1),ENSG00000124181(PLCG1),ENSG00000187091(PLCD1),ENSG00000131504(DIAPH1),ENSG00000101333(PLCB4),ENSG00000163513(TGFBR2),ENSG00000154229(PRKCA),ENSG00000100030(MAPK1),ENSG00000141506(PIK3R5),ENSG00000185386(MAPK11),ENSG00000051382(PIK3CB),ENSG00000141646(SMAD4),ENSG00000175387(SMAD2),ENSG00000166949(SMAD3),ENSG00000182621(PLCB1),ENSG00000156711(MAPK13),ENSG00000087088(BAX),ENS…	0.511039530806805	1
hsa00270	Cysteine and methionine metabolism	12	1665	45	6914	ENSG00000100983(GSS),ENSG00000135094(SDS),ENSG00000120053(GOT1),ENSG00000099810(MTAP),ENSG00000158467(AHCYL2),ENSG00000168906(MAT2A),ENSG00000116649(SRM),ENSG00000168710(AHCYL1),ENSG00000130816(DNMT1),ENSG00000149089(APIP),ENSG00000146701(MDH2),ENSG00000116984(MTR),	0.589356971122071	1
hsa00020	Citrate cycle (TCA cycle)	8	1665	30	6914	ENSG00000136143(SUCLA2),ENSG00000143252(SDHC),ENSG00000150768(DLAT),ENSG00000172340(SUCLG2),ENSG00000119689(DLST),ENSG00000101365(IDH3B),ENSG00000146701(MDH2),ENSG00000166411(IDH3A),	0.602828292464186	1
hsa04530	Tight junction	37	1665	139	6914	ENSG00000253958(CLDN23),ENSG00000158352(SHROOM4),ENSG00000131558(EXOC4),ENSG00000180104(EXOC3),ENSG00000169213(RAB3B),ENSG00000154229(PRKCA),ENSG00000156284(CLDN8),ENSG00000067560(RHOA),ENSG00000085733(CTTN),ENSG00000044115(CTNNA1),ENSG00000114353(GNAI2),ENSG00000106631(MYL7),ENSG00000164007(CLDN19),ENSG00000213937(CLDN9),ENSG00000197122(SRC),ENSG00000154721(JAM2),ENSG00000091436(AC013461.1),ENSG…	0.48308199694297	0.976158793822692
hsa04210	Apoptosis	37	1665	140	6914	ENSG00000132906(CASP9),ENSG00000117560(FASLG),ENSG00000106144(CASP2),ENSG00000103811(CTSH),ENSG00000141510(TP53),ENSG00000173530(TNFRSF10D),ENSG00000136943(CTSV),ENSG00000108387(SEPT4),ENSG00000100030(MAPK1),ENSG00000141506(PIK3R5),ENSG00000104365(IKBKB),ENSG00000051382(PIK3CB),ENSG00000169032(MAP2K1),ENSG00000163131(CTSS),ENSG00000174080(CTSF),ENSG00000136848(DAB2IP),ENSG00000169598(DFFB),ENSG00…	0.509667463005988	1
hsa05221	Acute myeloid leukemia	15	1665	57	6914	ENSG00000131759(RARA),ENSG00000112033(PPARD),ENSG00000100030(MAPK1),ENSG00000141506(PIK3R5),ENSG00000104365(IKBKB),ENSG00000051382(PIK3CB),ENSG00000169032(MAP2K1),ENSG00000159216(RUNX1),ENSG00000140464(PML),ENSG00000173039(RELA),ENSG00000078061(ARAF),ENSG00000142208(AKT1),ENSG00000105221(AKT2),ENSG00000171608(PIK3CD),ENSG00000213281(NRAS),	0.610343066961103	1
hsa03430	Mismatch repair	6	1665	23	6914	ENSG00000062822(POLD1),ENSG00000116062(MSH6),ENSG00000117748(RPA2),ENSG00000095002(MSH2),ENSG00000105486(LIG1),ENSG00000077514(POLD3),	0.64141756758882	1
hsa03420	Nucleotide excision repair	12	1665	46	6914	ENSG00000020426(MNAT1),ENSG00000177084(POLE),ENSG00000104884(ERCC2),ENSG00000062822(POLD1),ENSG00000100387(RBX1),ENSG00000225830(ERCC6),ENSG00000117748(RPA2),ENSG00000139842(CUL4A),ENSG00000012061(ERCC1),ENSG00000049167(ERCC8),ENSG00000105486(LIG1),ENSG00000077514(POLD3),	0.641765675211485	1
hsa03320	PPAR signaling pathway	18	1665	69	6914	ENSG00000115361(ACADL),ENSG00000180432(CYP8B1),ENSG00000110090(CPT1A),ENSG00000151726(ACSL1),ENSG00000099194(SCD),ENSG00000186951(PPARA),ENSG00000112033(PPARD),ENSG00000130304(SLC27A1),ENSG00000145284(SCD5),ENSG00000095637(SORBS1),ENSG00000165269(AQP7),ENSG00000198814(GK),ENSG00000068366(ACSL4),ENSG00000140992(PDPK1),ENSG00000167772(ANGPTL4),ENSG00000169169(CPT1C),ENSG00000110243(APOA5),ENSG00000…	0.624155240040667	1
hsa05161	Hepatitis B	38	1665	146	6914	ENSG00000123374(CDK2),ENSG00000120899(PTK2B),ENSG00000101096(NFATC2),ENSG00000132906(CASP9),ENSG00000095015(MAP3K1),ENSG00000117560(FASLG),ENSG00000101412(E2F1),ENSG00000154229(PRKCA),ENSG00000215301(DDX3X),ENSG00000141510(TP53),ENSG00000100030(MAPK1),ENSG00000141506(PIK3R5),ENSG00000150455(TIRAP),ENSG00000104365(IKBKB),ENSG00000051382(PIK3CB),ENSG00000169032(MAP2K1),ENSG00000141646(SMAD4),ENSG00…	0.56598376986329	1
hsa04726	Serotonergic synapse	29	1665	112	6914	ENSG00000151067(CACNA1C),ENSG00000079337(RAPGEF3),ENSG00000101333(PLCB4),ENSG00000154229(PRKCA),ENSG00000172380(GNG12),ENSG00000142875(PRKACB),ENSG00000100030(MAPK1),ENSG00000168907(PLA2G4F),ENSG00000114353(GNAI2),ENSG00000169032(MAP2K1),ENSG00000132437(DDC),ENSG00000157542(KCNJ6),ENSG00000188089(PLA2G4E),ENSG00000182621(PLCB1),ENSG00000157388(CACNA1D),ENSG00000148408(CACNA1B),ENSG00000072062(PRK…	0.613569569284766	1
hsa04151	PI3K-Akt signaling pathway	88	1665	340	6914	ENSG00000123374(CDK2),ENSG00000091879(ANGPT2),ENSG00000187498(COL4A1),ENSG00000145431(PDGFC),ENSG00000138675(FGF5),ENSG00000162409(PRKAA2),ENSG00000155629(PIK3AP1),ENSG00000132906(CASP9),ENSG00000040199(PHLPP2),ENSG00000073711(PPP2R3A),ENSG00000117560(FASLG),ENSG00000138685(FGF2),ENSG00000066468(FGFR2),ENSG00000019991(HGF),ENSG00000154229(PRKCA),ENSG00000175766(EIF4E1B),ENSG00000198121(LPAR1),ENS…	0.472173568814786	0.960742053213419
hsa00230	Purine metabolism	45	1665	175	6914	ENSG00000100938(GMPR2),ENSG00000172113(NME6),ENSG00000143199(ADCY10),ENSG00000113448(PDE4D),ENSG00000123360(PDE1B),ENSG00000156973(PDE6D),ENSG00000154678(PDE1C),ENSG00000177084(POLE),ENSG00000239672(NME1),ENSG00000062822(POLD1),ENSG00000185527(PDE6G),ENSG00000100413(POLR3H),ENSG00000125877(ITPA),ENSG00000068654(POLR1A),ENSG00000004455(AK2),ENSG00000187097(ENTPD5),ENSG00000129467(ADCY4),ENSG000001…	0.598553952671351	1
hsa00350	Tyrosine metabolism	9	1665	35	6914	ENSG00000198099(ADH4),ENSG00000080166(DCT),ENSG00000120053(GOT1),ENSG00000100577(GSTZ1),ENSG00000196616(ADH1B),ENSG00000132437(DDC),ENSG00000093010(COMT),ENSG00000131471(AOC3),ENSG00000184254(ALDH1A3),	0.677213521337985	1
hsa04140	Regulation of autophagy	10	1665	39	6914	ENSG00000126581(BECN1),ENSG00000162409(PRKAA2),ENSG00000139112(GABARAPL1),ENSG00000126775(ATG14),ENSG00000168010(ATG16L2),ENSG00000130734(ATG4D),ENSG00000175224(ATG13),ENSG00000197548(ATG7),ENSG00000132356(PRKAA1),ENSG00000177169(ULK1),	0.684501856070841	1
hsa00600	Sphingolipid metabolism	12	1665	47	6914	ENSG00000100596(SPTLC2),ENSG00000070610(GBA2),ENSG00000143418(CERS2),ENSG00000136699(SMPD4),ENSG00000166311(SMPD1),ENSG00000162407(PLPP3),ENSG00000102393(GLA),ENSG00000162139(NEU3),ENSG00000172292(CERS6),ENSG00000168350(DEGS2),ENSG00000188611(ASAH2),ENSG00000182156(ENPP7),	0.695214140731677	1
hsa04721	Synaptic vesicle cycle	16	1665	63	6914	ENSG00000110719(TCIRG1),ENSG00000105929(ATP6V0A4),ENSG00000166900(STX3),ENSG00000220205(VAMP2),ENSG00000070371(CLTCL1),ENSG00000143882(ATP6V1C2),ENSG00000141367(CLTC),ENSG00000213760(ATP6V1G2),ENSG00000006125(AP2B1),ENSG00000148408(CACNA1B),ENSG00000198722(UNC13B),ENSG00000196961(AP2A1),ENSG00000171130(ATP6V0E2),ENSG00000079805(DNM2),ENSG00000099365(STX1B),ENSG00000213578(CPLX3),	0.707337060253488	1
hsa03013	RNA transport	43	1665	171	6914	ENSG00000111581(NUP107),ENSG00000187627(RGPD1),ENSG00000141543(EIF4A3),ENSG00000183054(RGPD6),ENSG00000105171(POP4),ENSG00000243056(EIF4EBP3),ENSG00000119718(EIF2B2),ENSG00000100401(RANGAP1),ENSG00000111196(MAGOHB),ENSG00000175766(EIF4E1B),ENSG00000058804(NDC1),ENSG00000102900(NUP93),ENSG00000148730(EIF4EBP2),ENSG00000162231(NXF1),ENSG00000147677(EIF3H),ENSG00000055163(CYFIP2),ENSG00000178718(RPP…	0.70633760884886	1
hsa04141	Protein processing in endoplasmic reticulum	42	1665	169	6914	ENSG00000162298(SYVN1),ENSG00000150961(SEC24D),ENSG00000134109(EDEM1),ENSG00000148719(DNAJB12),ENSG00000138942(RNF185),ENSG00000123594(ATXN3L),ENSG00000167004(PDIA3),ENSG00000078967(UBE2D4),ENSG00000185345(PARK2),ENSG00000076984(MAP2K7),ENSG00000066427(ATXN3),ENSG00000077232(DNAJC10),ENSG00000075826(SEC31B),ENSG00000055332(EIF2AK2),ENSG00000130939(UBE4B),ENSG00000166598(HSP90B1),ENSG00000109332(U…	0.764046335857606	1
hsa05166	HTLV-I infection	64	1665	258	6914	ENSG00000115266(APC2),ENSG00000157456(CCNB2),ENSG00000101096(NFATC2),ENSG00000103043(VAC14),ENSG00000075711(DLG1),ENSG00000075290(WNT8B),ENSG00000095015(MAP3K1),ENSG00000031823(RANBP3),ENSG00000154473(BUB3),ENSG00000154342(WNT3A),ENSG00000101412(E2F1),ENSG00000147889(CDKN2A),ENSG00000105662(CRTC1),ENSG00000163513(TGFBR2),ENSG00000177084(POLE),ENSG00000062822(POLD1),ENSG00000134982(APC),ENSG000001…	0.755963184075816	1
hsa01100	Metabolic pathways	305	1665	1238	6914	ENSG00000015532(XYLT2),ENSG00000100596(SPTLC2),ENSG00000136628(EPRS),ENSG00000169710(FASN),ENSG00000086848(ALG9),ENSG00000124181(PLCG1),ENSG00000070610(GBA2),ENSG00000197713(RPE),ENSG00000166123(GPT2),ENSG00000139629(GALNT6),ENSG00000136143(SUCLA2),ENSG00000175309(PHYKPL),ENSG00000196177(ACADSB),ENSG00000115361(ACADL),ENSG00000139428(MMAB),ENSG00000149091(DGKZ),ENSG00000132330(SCLY),ENSG000001587…	0.693790838440177	1
hsa03460	Fanconi anemia pathway	13	1665	53	6914	ENSG00000197774(EME2),ENSG00000101751(POLI),ENSG00000185504(FAAP100),ENSG00000175643(RMI2),ENSG00000100038(TOP3B),ENSG00000198690(FAN1),ENSG00000282827(ATRIP),ENSG00000117748(RPA2),ENSG00000009413(REV3L),ENSG00000012048(BRCA1),ENSG00000172732(MUS81),ENSG00000012061(ERCC1),ENSG00000144554(FANCD2),	0.80376104493126	1
hsa04973	Carbohydrate digestion and absorption	11	1665	45	6914	ENSG00000169962(TAS1R3),ENSG00000152254(G6PC2),ENSG00000141506(PIK3R5),ENSG00000051382(PIK3CB),ENSG00000163399(ATP1A1),ENSG00000157388(CACNA1D),ENSG00000166501(PRKCB),ENSG00000142208(AKT1),ENSG00000101892(ATP1B4),ENSG00000105221(AKT2),ENSG00000171608(PIK3CD),	0.804167769389939	1
hsa03410	Base excision repair	8	1665	33	6914	ENSG00000129071(MBD4),ENSG00000154328(NEIL2),ENSG00000177084(POLE),ENSG00000062822(POLD1),ENSG00000005156(LIG3),ENSG00000123415(SMUG1),ENSG00000105486(LIG1),ENSG00000077514(POLD3),	0.801451277712573	1
hsa03015	mRNA surveillance pathway	22	1665	91	6914	ENSG00000141543(EIF4A3),ENSG00000160917(CPSF4),ENSG00000073711(PPP2R3A),ENSG00000111196(MAGOHB),ENSG00000112640(PPP2R5D),ENSG00000162231(NXF1),ENSG00000112339(HBS1L),ENSG00000115421(PAPOLG),ENSG00000160075(SSU72),ENSG00000169062(UPF3A),ENSG00000113575(PPP2CA),ENSG00000149532(CPSF7),ENSG00000120705(ETF1),ENSG00000150459(SAP18),ENSG00000136709(WDR33),ENSG00000070366(SMG6),ENSG00000135097(MSI1),ENSG…	0.87502348266859	1
hsa05216	Thyroid cancer	7	1665	29	6914	ENSG00000125618(PAX8),ENSG00000141510(TP53),ENSG00000100030(MAPK1),ENSG00000169032(MAP2K1),ENSG00000143549(TPM3),ENSG00000198400(NTRK1),ENSG00000213281(NRAS),	0.798958927242456	1
hsa00290	Valine, leucine and isoleucine biosynthesis	1	1665	4	6914	ENSG00000135094(SDS),	1	1
hsa04940	Type I diabetes mellitus	1	1665	43	6914	ENSG00000117560(FASLG),	1	1
hsa05310	Asthma	1	1665	30	6914	ENSG00000136634(IL10),	1	1
hsa00400	Phenylalanine, tyrosine and tryptophan biosynthesis	1	1665	5	6914	ENSG00000120053(GOT1),	1	1
hsa00300	Lysine biosynthesis	1	1665	2	6914	ENSG00000164904(ALDH7A1),	1	1
hsa00471	D-Glutamine and D-glutamate metabolism	1	1665	4	6914	ENSG00000115419(GLS),	1	1
hsa00430	Taurine and hypotaurine metabolism	1	1665	11	6914	ENSG00000144644(GADL1),	1	1
hsa05133	Pertussis	18	1665	75	6914	ENSG00000067560(RHOA),ENSG00000100030(MAPK1),ENSG00000150455(TIRAP),ENSG00000114353(GNAI2),ENSG00000185386(MAPK11),ENSG00000160014(CALM3),ENSG00000136634(IL10),ENSG00000125347(IRF1),ENSG00000166278(C2),ENSG00000198001(IRAK4),ENSG00000156711(MAPK13),ENSG00000165806(CASP7),ENSG00000140968(IRF8),ENSG00000173039(RELA),ENSG00000178363(CALML3),ENSG00000065135(GNAI3),ENSG00000106100(NOD1),ENSG0000011206…	1	1
hsa00562	Inositol phosphate metabolism	17	1665	71	6914	ENSG00000124181(PLCG1),ENSG00000187091(PLCD1),ENSG00000276293(PIP4K2B),ENSG00000101333(PLCB4),ENSG00000127080(IPPK),ENSG00000155252(PI4K2A),ENSG00000051382(PIK3CB),ENSG00000100330(MTMR3),ENSG00000182621(PLCB1),ENSG00000107242(PIP5K1B),ENSG00000040933(INPP4A),ENSG00000109452(INPP4B),ENSG00000086544(ITPKC),ENSG00000063601(MTMR1),ENSG00000197943(PLCG2),ENSG00000171608(PIK3CD),ENSG00000143772(ITPKB),	1	1
hsa05203	Viral carcinogenesis	49	1665	205	6914	ENSG00000123374(CDK2),ENSG00000101812(H2BFM),ENSG00000103043(VAC14),ENSG00000075711(DLG1),ENSG00000127481(UBR4),ENSG00000168214(RBPJ),ENSG00000147889(CDKN2A),ENSG00000055332(EIF2AK2),ENSG00000215301(DDX3X),ENSG00000067560(RHOA),ENSG00000165025(SYK),ENSG00000141510(TP53),ENSG00000142875(PRKACB),ENSG00000006747(SCIN),ENSG00000100030(MAPK1),ENSG00000141506(PIK3R5),ENSG00000051382(PIK3CB),ENSG0000023…	1	1
hsa03040	Spliceosome	32	1665	134	6914	ENSG00000085872(CHERP),ENSG00000213516(RBMXL1),ENSG00000136450(SRSF1),ENSG00000021776(AQR),ENSG00000141543(EIF4A3),ENSG00000067596(DHX8),ENSG00000134453(RBM17),ENSG00000111196(MAGOHB),ENSG00000189091(SF3B3),ENSG00000099783(HNRNPM),ENSG00000198231(DDX42),ENSG00000174243(DDX23),ENSG00000147274(RBMX),ENSG00000164548(TRA2A),ENSG00000164610(RP9),ENSG00000084072(PPIE),ENSG00000112081(SRSF3),ENSG0000011…	1	1
hsa05217	Basal cell carcinoma	13	1665	55	6914	ENSG00000115266(APC2),ENSG00000075290(WNT8B),ENSG00000154342(WNT3A),ENSG00000125378(BMP4),ENSG00000074047(GLI2),ENSG00000134982(APC),ENSG00000134245(WNT2B),ENSG00000141510(TP53),ENSG00000082701(GSK3B),ENSG00000185920(PTCH1),ENSG00000107882(SUFU),ENSG00000162552(WNT4),ENSG00000108379(WNT3),	1	1
hsa01210	2-Oxocarboxylic acid metabolism	4	1665	17	6914	ENSG00000166123(GPT2),ENSG00000120053(GOT1),ENSG00000101365(IDH3B),ENSG00000166411(IDH3A),	1	1
hsa05014	Amyotrophic lateral sclerosis (ALS)	12	1665	51	6914	ENSG00000132906(CASP9),ENSG00000176884(GRIN1),ENSG00000141510(TP53),ENSG00000185386(MAPK11),ENSG00000156711(MAPK13),ENSG00000087088(BAX),ENSG00000110436(SLC1A2),ENSG00000183454(GRIN2A),ENSG00000273079(GRIN2B),ENSG00000107758(PPP3CB),ENSG00000112062(MAPK14),ENSG00000130204(TOMM40),	1	1
hsa05164	Influenza A	41	1665	175	6914	ENSG00000132906(CASP9),ENSG00000134321(RSAD2),ENSG00000160917(CPSF4),ENSG00000117560(FASLG),ENSG00000076984(MAP2K7),ENSG00000154229(PRKCA),ENSG00000055332(EIF2AK2),ENSG00000173530(TNFRSF10D),ENSG00000082701(GSK3B),ENSG00000100030(MAPK1),ENSG00000141506(PIK3R5),ENSG00000104365(IKBKB),ENSG00000162231(NXF1),ENSG00000185386(MAPK11),ENSG00000051382(PIK3CB),ENSG00000169032(MAP2K1),ENSG00000169100(SLC25…	1	1
hsa04110	Cell cycle	29	1665	124	6914	ENSG00000123374(CDK2),ENSG00000104738(MCM4),ENSG00000157456(CCNB2),ENSG00000115947(ORC4),ENSG00000154473(BUB3),ENSG00000101412(E2F1),ENSG00000147889(CDKN2A),ENSG00000114126(TFDP2),ENSG00000073111(MCM2),ENSG00000141510(TP53),ENSG00000082701(GSK3B),ENSG00000164815(ORC5),ENSG00000100387(RBX1),ENSG00000141646(SMAD4),ENSG00000175387(SMAD2),ENSG00000166913(YWHAB),ENSG00000253729(PRKDC),ENSG00000166949(…	1	1
hsa04514	Cell adhesion molecules (CAMs)	33	1665	142	6914	ENSG00000253958(CLDN23),ENSG00000062038(CDH3),ENSG00000197965(MPZL1),ENSG00000120217(CD274),ENSG00000163599(CTLA4),ENSG00000174469(CNTNAP2),ENSG00000154654(NCAM2),ENSG00000108797(CNTNAP1),ENSG00000188389(PDCD1),ENSG00000103855(CD276),ENSG00000163531(NFASC),ENSG00000010610(CD4),ENSG00000160223(ICOSLG),ENSG00000156284(CLDN8),ENSG00000150637(CD226),ENSG00000162512(SDC3),ENSG00000090863(GLG1),ENSG000…	1	1
hsa05152	Tuberculosis	41	1665	177	6914	ENSG00000011028(MRC2),ENSG00000070808(CAMK2A),ENSG00000132906(CASP9),ENSG00000153246(PLA2R1),ENSG00000110719(TCIRG1),ENSG00000090659(CD209),ENSG00000102189(EEA1),ENSG00000187796(CARD9),ENSG00000105929(ATP6V0A4),ENSG00000067560(RHOA),ENSG00000165025(SYK),ENSG00000104938(CLEC4M),ENSG00000058404(CAMK2B),ENSG00000113013(HSPA9),ENSG00000100030(MAPK1),ENSG00000110324(IL10RA),ENSG00000150455(TIRAP),ENSG…	1	1
hsa00601	Glycosphingolipid biosynthesis - lacto and neolacto series	6	1665	26	6914	ENSG00000111728(ST8SIA1),ENSG00000176920(FUT2),ENSG00000174684(B4GAT1),ENSG00000196371(FUT4),ENSG00000183778(B3GALT5),ENSG00000172318(B3GALT1),	1	1
hsa04950	Maturity onset diabetes of the young	6	1665	26	6914	ENSG00000116833(NR5A2),ENSG00000007372(PAX6),ENSG00000101076(HNF4A),ENSG00000164749(HNF4G),ENSG00000185002(RFX6),ENSG00000163623(NKX6-1),	1	1
hsa00480	Glutathione metabolism	12	1665	52	6914	ENSG00000100983(GSS),ENSG00000065621(GSTO2),ENSG00000084207(GSTP1),ENSG00000224586(GPX5),ENSG00000211445(GPX3),ENSG00000197448(GSTK1),ENSG00000116649(SRM),ENSG00000085871(MGST2),ENSG00000006625(GGCT),ENSG00000171848(RRM2),ENSG00000134201(GSTM5),ENSG00000168765(GSTM4),	1	1
hsa05131	Shigellosis	15	1665	65	6914	ENSG00000131504(DIAPH1),ENSG00000085733(CTTN),ENSG00000100030(MAPK1),ENSG00000104365(IKBKB),ENSG00000185386(MAPK11),ENSG00000167207(NOD2),ENSG00000197122(SRC),ENSG00000156711(MAPK13),ENSG00000035403(VCL),ENSG00000173039(RELA),ENSG00000100906(NFKBIA),ENSG00000158195(WASF2),ENSG00000106100(NOD1),ENSG00000112062(MAPK14),ENSG00000026508(CD44),	1	1
hsa04330	Notch signaling pathway	11	1665	48	6914	ENSG00000134250(NOTCH2),ENSG00000184384(MAML2),ENSG00000168214(RBPJ),ENSG00000005339(CREBBP),ENSG00000100603(SNW1),ENSG00000175029(CTBP2),ENSG00000135144(DTX1),ENSG00000074181(NOTCH3),ENSG00000100060(MFNG),ENSG00000114166(KAT2B),ENSG00000161021(MAML1),	1	1
hsa04742	Taste transduction	19	1665	83	6914	ENSG00000151067(CACNA1C),ENSG00000151834(GABRA2),ENSG00000123360(PDE1B),ENSG00000154678(PDE1C),ENSG00000169962(TAS1R3),ENSG00000142875(PRKACB),ENSG00000107593(PKD2L1),ENSG00000136928(GABBR2),ENSG00000129467(ADCY4),ENSG00000136531(SCN2A),ENSG00000011677(GABRA3),ENSG00000164626(KCNK5),ENSG00000108684(ASIC2),ENSG00000168447(SCNN1B),ENSG00000072062(PRKACA),ENSG00000109991(P2RX3),ENSG00000111664(GNB3)…	1	1
hsa05145	Toxoplasmosis	27	1665	118	6914	ENSG00000132906(CASP9),ENSG00000135341(MAP3K7),ENSG00000100030(MAPK1),ENSG00000141506(PIK3R5),ENSG00000110324(IL10RA),ENSG00000104365(IKBKB),ENSG00000114353(GNAI2),ENSG00000185386(MAPK11),ENSG00000051382(PIK3CB),ENSG00000136634(IL10),ENSG00000091409(ITGA6),ENSG00000198001(IRAK4),ENSG00000156711(MAPK13),ENSG00000179583(CIITA),ENSG00000050555(LAMC3),ENSG00000100324(TAB1),ENSG00000023445(BIRC3),ENSG…	1	1
hsa04080	Neuroactive ligand-receptor interaction	63	1665	277	6914	ENSG00000152578(GRIA4),ENSG00000123901(GPR83),ENSG00000120907(ADRA1A),ENSG00000163873(GRIK3),ENSG00000149403(GRIK4),ENSG00000151834(GABRA2),ENSG00000166148(AVPR1A),ENSG00000120903(CHRNA2),ENSG00000176884(GRIN1),ENSG00000198121(LPAR1),ENSG00000171873(ADRA1D),ENSG00000196811(CHRNG),ENSG00000182771(GRID1),ENSG00000127533(F2RL3),ENSG00000115353(TACR1),ENSG00000126351(THRA),ENSG00000101204(CHRNA4),ENS…	1	1
hsa00970	Aminoacyl-tRNA biosynthesis	10	1665	44	6914	ENSG00000136628(EPRS),ENSG00000109618(SEPSECS),ENSG00000257218(GATC),ENSG00000140105(WARS),ENSG00000103356(EARS2),ENSG00000059691(GATB),ENSG00000113407(TARS),ENSG00000065427(KARS),ENSG00000170445(HARS),ENSG00000011376(LARS2),	1	1
hsa04620	Toll-like receptor signaling pathway	24	1665	106	6914	ENSG00000076984(MAP2K7),ENSG00000078902(TOLLIP),ENSG00000135341(MAP3K7),ENSG00000100030(MAPK1),ENSG00000141506(PIK3R5),ENSG00000150455(TIRAP),ENSG00000104365(IKBKB),ENSG00000185386(MAPK11),ENSG00000051382(PIK3CB),ENSG00000169032(MAP2K1),ENSG00000065559(MAP2K4),ENSG00000131323(TRAF3),ENSG00000198001(IRAK4),ENSG00000156711(MAPK13),ENSG00000100324(TAB1),ENSG00000138755(CXCL9),ENSG00000174130(TLR6),E…	1	1
hsa05034	Alcoholism	40	1665	179	6914	ENSG00000101812(H2BFM),ENSG00000113648(H2AFY),ENSG00000203811(HIST2H3C),ENSG00000203852(HIST2H3A),ENSG00000176884(GRIN1),ENSG00000172380(GNG12),ENSG00000152495(CAMK4),ENSG00000100030(MAPK1),ENSG00000132475(H3F3B),ENSG00000114353(GNAI2),ENSG00000169032(MAP2K1),ENSG00000233822(HIST1H2BN),ENSG00000160014(CALM3),ENSG00000148053(NTRK2),ENSG00000182158(CREB3L2),ENSG00000132437(DDC),ENSG00000115966(ATF2…	1	1
hsa05016	Huntington,s disease	43	1665	193	6914	ENSG00000185842(DNAH14),ENSG00000185591(SP1),ENSG00000143252(SDHC),ENSG00000106459(NRF1),ENSG00000132906(CASP9),ENSG00000115286(NDUFS7),ENSG00000101333(PLCB4),ENSG00000176884(GRIN1),ENSG00000112096(SOD2),ENSG00000141510(TP53),ENSG00000070371(CLTCL1),ENSG00000023228(NDUFS1),ENSG00000171595(DNAI2),ENSG00000164919(COX6C),ENSG00000169100(SLC25A6),ENSG00000168959(GRM5),ENSG00000197386(HTT),ENSG0000018…	1	1
hsa05206	MicroRNAs in cancer	57	1665	256	6914	ENSG00000134250(NOTCH2),ENSG00000124181(PLCG1),ENSG00000149948(HMGA2),ENSG00000115266(APC2),ENSG00000140416(TPM1),ENSG00000092820(EZR),ENSG00000122861(PLAU),ENSG00000073282(TP63),ENSG00000096717(SIRT1),ENSG00000169554(ZEB2),ENSG00000100784(RPS6KA5),ENSG00000154342(WNT3A),ENSG00000101412(E2F1),ENSG00000147889(CDKN2A),ENSG00000154229(PRKCA),ENSG00000198625(MDM4),ENSG00000068028(RASSF1),ENSG00000134…	1	1
hsa04966	Collecting duct acid secretion	6	1665	27	6914	ENSG00000110719(TCIRG1),ENSG00000186009(ATP4B),ENSG00000105929(ATP6V0A4),ENSG00000143882(ATP6V1C2),ENSG00000213760(ATP6V1G2),ENSG00000171130(ATP6V0E2),	1	1
hsa04975	Fat digestion and absorption	9	1665	41	6914	ENSG00000158786(PLA2G2F),ENSG00000169692(AGPAT2),ENSG00000187021(PNLIPRP1),ENSG00000162407(PLPP3),ENSG00000187980(PLA2G2C),ENSG00000084674(APOB),ENSG00000100078(PLA2G3),ENSG00000165029(ABCA1),ENSG00000185000(DGAT1),	1	1
hsa04614	Renin-angiotensin system	5	1665	23	6914	ENSG00000159640(ACE),ENSG00000113441(LNPEP),ENSG00000172009(THOP1),ENSG00000138792(ENPEP),ENSG00000130368(MAS1),	1	1
hsa04978	Mineral absorption	11	1665	51	6914	ENSG00000169715(MT1E),ENSG00000071967(CYBRD1),ENSG00000165240(ATP7A),ENSG00000183023(SLC8A1),ENSG00000163399(ATP1A1),ENSG00000076351(SLC46A1),ENSG00000018280(SLC11A1),ENSG00000119121(TRPM6),ENSG00000170385(SLC30A1),ENSG00000101892(ATP1B4),ENSG00000177556(ATOX1),	1	1
hsa05146	Amoebiasis	21	1665	98	6914	ENSG00000187498(COL4A1),ENSG00000158473(CD1D),ENSG00000101333(PLCB4),ENSG00000154229(PRKCA),ENSG00000142875(PRKACB),ENSG00000088256(GNA11),ENSG00000141506(PIK3R5),ENSG00000051382(PIK3CB),ENSG00000108774(RAB5C),ENSG00000136634(IL10),ENSG00000157131(C8A),ENSG00000182621(PLCB1),ENSG00000164742(ADCY1),ENSG00000050555(LAMC3),ENSG00000035403(VCL),ENSG00000072062(PRKACA),ENSG00000166501(PRKCB),ENSG00000…	1	1
hsa00531	Glycosaminoglycan degradation	4	1665	19	6914	ENSG00000135677(GNS),ENSG00000173083(HPSE),ENSG00000213614(HEXA),ENSG00000181523(SGSH),	1	1
hsa00240	Pyrimidine metabolism	22	1665	105	6914	ENSG00000188641(DPYD),ENSG00000172113(NME6),ENSG00000177084(POLE),ENSG00000239672(NME1),ENSG00000062822(POLD1),ENSG00000100413(POLR3H),ENSG00000125877(ITPA),ENSG00000068654(POLR1A),ENSG00000187097(ENTPD5),ENSG00000114491(UMPS),ENSG00000014138(POLA2),ENSG00000179958(DCTPP1),ENSG00000102978(POLR2C),ENSG00000128951(DUT),ENSG00000188833(ENTPD8),ENSG00000171848(RRM2),ENSG00000186184(POLR1D),ENSG000000…	1	1
hsa00010	Glycolysis / Gluconeogenesis	14	1665	67	6914	ENSG00000198099(ADH4),ENSG00000164904(ALDH7A1),ENSG00000152254(G6PC2),ENSG00000150768(DLAT),ENSG00000067225(PKM),ENSG00000196616(ADH1B),ENSG00000108515(ENO3),ENSG00000143891(GALM),ENSG00000169299(PGM2),ENSG00000111275(ALDH2),ENSG00000141959(PFKL),ENSG00000072210(ALDH3A2),ENSG00000159322(ADPGK),ENSG00000184254(ALDH1A3),	1	1
hsa04650	Natural killer cell mediated cytotoxicity	28	1665	134	6914	ENSG00000124181(PLCG1),ENSG00000160293(VAV2),ENSG00000120899(PTK2B),ENSG00000010810(FYN),ENSG00000101096(NFATC2),ENSG00000117560(FASLG),ENSG00000087266(SH3BP2),ENSG00000111981(ULBP1),ENSG00000134539(KLRD1),ENSG00000154229(PRKCA),ENSG00000165025(SYK),ENSG00000173530(TNFRSF10D),ENSG00000122223(CD244),ENSG00000100030(MAPK1),ENSG00000141506(PIK3R5),ENSG00000051382(PIK3CB),ENSG00000169032(MAP2K1),ENSG…	1	1
hsa03018	RNA degradation	16	1665	77	6914	ENSG00000039123(SKIV2L2),ENSG00000083520(DIS3),ENSG00000272886(DCP1A),ENSG00000125107(CNOT1),ENSG00000223496(EXOSC6),ENSG00000113013(HSPA9),ENSG00000108515(ENO3),ENSG00000107371(EXOSC3),ENSG00000175324(LSM1),ENSG00000111596(CNOT2),ENSG00000123737(EXOSC9),ENSG00000172795(DCP2),ENSG00000141959(PFKL),ENSG00000166938(DIS3L),ENSG00000198585(NUDT16),ENSG00000114127(XRN1),	1	1
hsa04060	Cytokine-cytokine receptor interaction	55	1665	265	6914	ENSG00000137077(CCL21),ENSG00000120659(TNFSF11),ENSG00000107779(BMPR1A),ENSG00000145431(PDGFC),ENSG00000172215(CXCR6),ENSG00000107562(CXCL12),ENSG00000160683(CXCR5),ENSG00000117560(FASLG),ENSG00000019991(HGF),ENSG00000135503(ACVR1B),ENSG00000163513(TGFBR2),ENSG00000135960(EDAR),ENSG00000131724(IL13RA1),ENSG00000112486(CCR6),ENSG00000173530(TNFRSF10D),ENSG00000064300(NGFR),ENSG00000113594(LIFR),EN…	1	1
hsa00591	Linoleic acid metabolism	6	1665	29	6914	ENSG00000158786(PLA2G2F),ENSG00000168907(PLA2G4F),ENSG00000163803(PLB1),ENSG00000188089(PLA2G4E),ENSG00000187980(PLA2G2C),ENSG00000100078(PLA2G3),	1	1
hsa00140	Steroid hormone biosynthesis	12	1665	58	6914	ENSG00000086696(HSD17B2),ENSG00000244122(UGT1A7),ENSG00000106258(CYP3A5),ENSG00000282301(CYP3A7-CYP3A51P),ENSG00000140459(CYP11A1),ENSG00000179142(CYP11B2),ENSG00000203859(HSD3B2),ENSG00000145545(SRD5A1),ENSG00000093010(COMT),ENSG00000203857(HSD3B1),ENSG00000160882(CYP11B1),ENSG00000101846(STS),	1	1
hsa05143	African trypanosomiasis	7	1665	34	6914	ENSG00000117560(FASLG),ENSG00000101333(PLCB4),ENSG00000154229(PRKCA),ENSG00000136634(IL10),ENSG00000182621(PLCB1),ENSG00000166501(PRKCB),ENSG00000172009(THOP1),	1	1
hsa01200	Carbon metabolism	23	1665	113	6914	ENSG00000197713(RPE),ENSG00000166123(GPT2),ENSG00000136143(SUCLA2),ENSG00000143252(SDHC),ENSG00000145020(AMT),ENSG00000198130(HIBCH),ENSG00000049239(H6PD),ENSG00000135094(SDS),ENSG00000150768(DLAT),ENSG00000120053(GOT1),ENSG00000067225(PKM),ENSG00000108515(ENO3),ENSG00000177000(MTHFR),ENSG00000172340(SUCLG2),ENSG00000184207(PGP),ENSG00000119689(DLST),ENSG00000149476(TKFC),ENSG00000101365(IDH3B),E…	1	1
hsa00052	Galactose metabolism	6	1665	30	6914	ENSG00000152254(G6PC2),ENSG00000214013(GANC),ENSG00000102393(GLA),ENSG00000143891(GALM),ENSG00000169299(PGM2),ENSG00000141959(PFKL),	1	1
hsa00330	Arginine and proline metabolism	10	1665	50	6914	ENSG00000065154(OAT),ENSG00000133313(CNDP2),ENSG00000164904(ALDH7A1),ENSG00000120053(GOT1),ENSG00000116649(SRM),ENSG00000159423(ALDH4A1),ENSG00000111275(ALDH2),ENSG00000072210(ALDH3A2),ENSG00000149380(P4HA3),ENSG00000104524(PYCRL),	1	1
hsa00920	Sulfur metabolism	2	1665	10	6914	ENSG00000105755(ETHE1),ENSG00000137767(SQRDL),	1	1
hsa00620	Pyruvate metabolism	8	1665	40	6914	ENSG00000164904(ALDH7A1),ENSG00000150768(DLAT),ENSG00000067225(PKM),ENSG00000111275(ALDH2),ENSG00000076555(ACACB),ENSG00000082212(ME2),ENSG00000146701(MDH2),ENSG00000072210(ALDH3A2),	1	1
hsa04932	Non-alcoholic fatty liver disease (NAFLD)	30	1665	151	6914	ENSG00000143252(SDHC),ENSG00000009950(MLXIPL),ENSG00000162409(PRKAA2),ENSG00000117560(FASLG),ENSG00000115286(NDUFS7),ENSG00000186951(PPARA),ENSG00000082701(GSK3B),ENSG00000023228(NDUFS1),ENSG00000141506(PIK3R5),ENSG00000104365(IKBKB),ENSG00000051382(PIK3CB),ENSG00000169047(IRS1),ENSG00000164919(COX6C),ENSG00000111775(COX6A1),ENSG00000006831(ADIPOR2),ENSG00000126267(COX6B1),ENSG00000131791(PRKAB2)…	1	1
hsa04640	Hematopoietic cell lineage	17	1665	87	6914	ENSG00000105383(CD33),ENSG00000158473(CD1D),ENSG00000010610(CD4),ENSG00000196352(CD55),ENSG00000077238(IL4R),ENSG00000108342(CSF3),ENSG00000091409(ITGA6),ENSG00000174059(CD34),ENSG00000085063(CD59),ENSG00000156738(MS4A1),ENSG00000259207(ITGB3),ENSG00000213949(ITGA1),ENSG00000090554(FLT3LG),ENSG00000091181(IL5RA),ENSG00000160712(IL6R),ENSG00000164171(ITGA2),ENSG00000026508(CD44),	1	1
hsa04146	Peroxisome	16	1665	83	6914	ENSG00000157911(PEX10),ENSG00000166821(PEX11A),ENSG00000151726(ACSL1),ENSG00000139197(PEX5),ENSG00000112096(SOD2),ENSG00000018510(AGPS),ENSG00000148832(PAOX),ENSG00000162735(PEX19),ENSG00000110921(MVK),ENSG00000068366(ACSL4),ENSG00000101986(ABCD1),ENSG00000215193(PEX26),ENSG00000197448(GSTK1),ENSG00000157326(DHRS4),ENSG00000095321(CRAT),ENSG00000114757(PEX5L),	1	1
hsa05162	Measles	26	1665	135	6914	ENSG00000123374(CDK2),ENSG00000010810(FYN),ENSG00000204628(GNB2L1),ENSG00000117560(FASLG),ENSG00000090659(CD209),ENSG00000055332(EIF2AK2),ENSG00000115325(DOK1),ENSG00000104938(CLEC4M),ENSG00000141510(TP53),ENSG00000173530(TNFRSF10D),ENSG00000082701(GSK3B),ENSG00000135341(MAP3K7),ENSG00000115353(TACR1),ENSG00000141506(PIK3R5),ENSG00000051382(PIK3CB),ENSG00000147677(EIF3H),ENSG00000111331(OAS3),ENS…	1	1
hsa05010	Alzheimer,s disease	32	1665	168	6914	ENSG00000123384(LRP1),ENSG00000151067(CACNA1C),ENSG00000143252(SDHC),ENSG00000182240(BACE2),ENSG00000132906(CASP9),ENSG00000115286(NDUFS7),ENSG00000101333(PLCB4),ENSG00000137845(ADAM10),ENSG00000176884(GRIN1),ENSG00000186868(MAPT),ENSG00000082701(GSK3B),ENSG00000023228(NDUFS1),ENSG00000100030(MAPK1),ENSG00000164919(COX6C),ENSG00000160014(CALM3),ENSG00000111775(COX6A1),ENSG00000186318(BACE1),ENSG0…	1	1
hsa04610	Complement and coagulation cascades	15	1665	79	6914	ENSG00000164344(KLKB1),ENSG00000122861(PLAU),ENSG00000197249(SERPINA1),ENSG00000184500(PROS1),ENSG00000196352(CD55),ENSG00000127533(F2RL3),ENSG00000127241(MASP1),ENSG00000168398(BDKRB2),ENSG00000166278(C2),ENSG00000100739(BDKRB1),ENSG00000085063(CD59),ENSG00000157131(C8A),ENSG00000124491(F13A1),ENSG00000126218(F10),ENSG00000164220(F2RL2),	1	1
hsa03020	RNA polymerase	6	1665	32	6914	ENSG00000100413(POLR3H),ENSG00000068654(POLR1A),ENSG00000102978(POLR2C),ENSG00000186184(POLR1D),ENSG00000099817(POLR2E),ENSG00000100142(POLR2F),	1	1
hsa04630	Jak-STAT signaling pathway	29	1665	158	6914	ENSG00000131095(GFAP),ENSG00000180008(SOCS4),ENSG00000131724(IL13RA1),ENSG00000113594(LIFR),ENSG00000105229(PIAS4),ENSG00000141506(PIK3R5),ENSG00000110324(IL10RA),ENSG00000051382(PIK3CB),ENSG00000077238(IL4R),ENSG00000171150(SOCS5),ENSG00000108342(CSF3),ENSG00000142677(IL22RA1),ENSG00000136634(IL10),ENSG00000100368(CSF2RB),ENSG00000078043(PIAS2),ENSG00000005339(CREBBP),ENSG00000274211(SOCS7),ENSG…	1	1
hsa04512	ECM-receptor interaction	15	1665	82	6914	ENSG00000187498(COL4A1),ENSG00000185518(SV2B),ENSG00000169231(THBS3),ENSG00000091409(ITGA6),ENSG00000259207(ITGB3),ENSG00000213949(ITGA1),ENSG00000135424(ITGA7),ENSG00000137809(ITGA11),ENSG00000050555(LAMC3),ENSG00000122012(SV2C),ENSG00000115884(SDC1),ENSG00000164171(ITGA2),ENSG00000116147(TNR),ENSG00000188157(AGRN),ENSG00000026508(CD44),	1	1
hsa05134	Legionellosis	10	1665	55	6914	ENSG00000174903(RAB1B),ENSG00000132906(CASP9),ENSG00000265808(SEC22B),ENSG00000079332(SAR1A),ENSG00000112339(HBS1L),ENSG00000185122(HSF1),ENSG00000165280(VCP),ENSG00000165806(CASP7),ENSG00000173039(RELA),ENSG00000100906(NFKBIA),	1	1
hsa05168	Herpes simplex infection	33	1665	185	6914	ENSG00000123374(CDK2),ENSG00000111727(HCFC2),ENSG00000136450(SRSF1),ENSG00000117560(FASLG),ENSG00000134852(CLOCK),ENSG00000055332(EIF2AK2),ENSG00000141510(TP53),ENSG00000159479(MED8),ENSG00000135341(MAP3K7),ENSG00000137709(POU2F3),ENSG00000104365(IKBKB),ENSG00000162231(NXF1),ENSG00000125735(TNFSF14),ENSG00000132326(PER2),ENSG00000135828(RNASEL),ENSG00000112081(SRSF3),ENSG00000131323(TRAF3),ENSG00…	1	1
hsa00450	Selenocompound metabolism	3	1665	17	6914	ENSG00000132330(SCLY),ENSG00000109618(SEPSECS),ENSG00000116984(MTR),	1	1
hsa05012	Parkinson,s disease	25	1665	142	6914	ENSG00000143252(SDHC),ENSG00000132906(CASP9),ENSG00000156587(UBE2L6),ENSG00000115286(NDUFS7),ENSG00000185345(PARK2),ENSG00000142875(PRKACB),ENSG00000023228(NDUFS1),ENSG00000114353(GNAI2),ENSG00000164919(COX6C),ENSG00000169100(SLC25A6),ENSG00000111775(COX6A1),ENSG00000184787(UBE2G2),ENSG00000124172(ATP5E),ENSG00000126267(COX6B1),ENSG00000152234(ATP5A1),ENSG00000072062(PRKACA),ENSG00000141404(GNAL)…	1	1
hsa01230	Biosynthesis of amino acids	13	1665	74	6914	ENSG00000197713(RPE),ENSG00000166123(GPT2),ENSG00000164904(ALDH7A1),ENSG00000135094(SDS),ENSG00000120053(GOT1),ENSG00000067225(PKM),ENSG00000108515(ENO3),ENSG00000168906(MAT2A),ENSG00000101365(IDH3B),ENSG00000141959(PFKL),ENSG00000116984(MTR),ENSG00000166411(IDH3A),ENSG00000104524(PYCRL),	1	1
hsa04964	Proximal tubule bicarbonate reclamation	4	1665	23	6914	ENSG00000240583(AQP1),ENSG00000163399(ATP1A1),ENSG00000101892(ATP1B4),ENSG00000115419(GLS),	1	1
hsa00982	Drug metabolism - cytochrome P450	12	1665	69	6914	ENSG00000198099(ADH4),ENSG00000244122(UGT1A7),ENSG00000065621(GSTO2),ENSG00000106258(CYP3A5),ENSG00000084207(GSTP1),ENSG00000131781(FMO5),ENSG00000196616(ADH1B),ENSG00000197448(GSTK1),ENSG00000085871(MGST2),ENSG00000134201(GSTM5),ENSG00000184254(ALDH1A3),ENSG00000168765(GSTM4),	1	1
hsa05416	Viral myocarditis	10	1665	58	6914	ENSG00000198947(DMD),ENSG00000010810(FYN),ENSG00000132906(CASP9),ENSG00000196352(CD55),ENSG00000143322(ABL2),ENSG00000170624(SGCD),ENSG00000108823(SGCA),ENSG00000105974(CAV1),ENSG00000110321(EIF4G2),ENSG00000114867(EIF4G1),	1	1
hsa00030	Pentose phosphate pathway	5	1665	29	6914	ENSG00000197713(RPE),ENSG00000049239(H6PD),ENSG00000171174(RBKS),ENSG00000169299(PGM2),ENSG00000141959(PFKL),	1	1
hsa04622	RIG-I-like receptor signaling pathway	12	1665	70	6914	ENSG00000095015(MAP3K1),ENSG00000215301(DDX3X),ENSG00000135341(MAP3K7),ENSG00000104365(IKBKB),ENSG00000185386(MAPK11),ENSG00000127445(PIN1),ENSG00000131323(TRAF3),ENSG00000156711(MAPK13),ENSG00000149476(TKFC),ENSG00000173039(RELA),ENSG00000100906(NFKBIA),ENSG00000112062(MAPK14),	1	1
hsa05204	Chemical carcinogenesis	14	1665	82	6914	ENSG00000198099(ADH4),ENSG00000244122(UGT1A7),ENSG00000196502(SULT1A1),ENSG00000065621(GSTO2),ENSG00000106258(CYP3A5),ENSG00000084207(GSTP1),ENSG00000282301(CYP3A7-CYP3A51P),ENSG00000196616(ADH1B),ENSG00000105398(SULT2A1),ENSG00000197448(GSTK1),ENSG00000085871(MGST2),ENSG00000134201(GSTM5),ENSG00000184254(ALDH1A3),ENSG00000168765(GSTM4),	1	1
hsa00830	Retinol metabolism	11	1665	65	6914	ENSG00000198099(ADH4),ENSG00000244122(UGT1A7),ENSG00000106258(CYP3A5),ENSG00000128918(ALDH1A2),ENSG00000135697(BCO1),ENSG00000282301(CYP3A7-CYP3A51P),ENSG00000121207(LRAT),ENSG00000196616(ADH1B),ENSG00000157326(DHRS4),ENSG00000185000(DGAT1),ENSG00000116745(RPE65),	1	1
hsa05140	Leishmaniasis	12	1665	72	6914	ENSG00000158517(NCF1),ENSG00000135341(MAP3K7),ENSG00000100030(MAPK1),ENSG00000185386(MAPK11),ENSG00000136634(IL10),ENSG00000198001(IRAK4),ENSG00000156711(MAPK13),ENSG00000100324(TAB1),ENSG00000166501(PRKCB),ENSG00000173039(RELA),ENSG00000100906(NFKBIA),ENSG00000112062(MAPK14),	1	1
hsa00280	Valine, leucine and isoleucine degradation	8	1665	48	6914	ENSG00000196177(ACADSB),ENSG00000198130(HIBCH),ENSG00000164904(ALDH7A1),ENSG00000151498(ACAD8),ENSG00000106049(HIBADH),ENSG00000111275(ALDH2),ENSG00000072210(ALDH3A2),ENSG00000176715(ACSF3),	1	1
hsa04974	Protein digestion and absorption	15	1665	90	6914	ENSG00000187498(COL4A1),ENSG00000229859(PGA3),ENSG00000196739(COL27A1),ENSG00000104783(KCNN4),ENSG00000183023(SLC8A1),ENSG00000021488(SLC7A9),ENSG00000163399(ATP1A1),ENSG00000164626(KCNK5),ENSG00000100678(SLC8A3),ENSG00000171502(COL24A1),ENSG00000197635(DPP4),ENSG00000060718(COL11A1),ENSG00000092068(SLC7A8),ENSG00000138079(SLC3A1),ENSG00000101892(ATP1B4),	1	1
hsa00980	Metabolism of xenobiotics by cytochrome P450	12	1665	73	6914	ENSG00000198099(ADH4),ENSG00000244122(UGT1A7),ENSG00000065621(GSTO2),ENSG00000106258(CYP3A5),ENSG00000084207(GSTP1),ENSG00000196616(ADH1B),ENSG00000105398(SULT2A1),ENSG00000197448(GSTK1),ENSG00000085871(MGST2),ENSG00000134201(GSTM5),ENSG00000184254(ALDH1A3),ENSG00000168765(GSTM4),	1	1
hsa03010	Ribosome	22	1665	134	6914	ENSG00000105372(RPS19),ENSG00000172809(RPL38),ENSG00000145592(RPL37),ENSG00000185414(MRPL30),ENSG00000213741(RPS29),ENSG00000048544(MRPS10),ENSG00000170889(RPS9),ENSG00000180992(MRPL14),ENSG00000089157(RPLP0),ENSG00000149273(RPS3),ENSG00000174547(MRPL11),ENSG00000149806(FAU),ENSG00000134419(RPS15A),ENSG00000132313(MRPL35),ENSG00000138326(RPS24),ENSG00000105364(MRPL4),ENSG00000174748(RPL15),ENSG00…	1	1
hsa00590	Arachidonic acid metabolism	10	1665	62	6914	ENSG00000158786(PLA2G2F),ENSG00000224586(GPX5),ENSG00000124212(PTGIS),ENSG00000168907(PLA2G4F),ENSG00000211445(GPX3),ENSG00000163803(PLB1),ENSG00000188089(PLA2G4E),ENSG00000155016(CYP2U1),ENSG00000187980(PLA2G2C),ENSG00000100078(PLA2G3),	1	1
hsa00062	Fatty acid elongation	4	1665	25	6914	ENSG00000197977(ELOVL2),ENSG00000170522(ELOVL6),ENSG00000188921(HACD4),ENSG00000206527(HACD2),	1	1
hsa03050	Proteasome	7	1665	44	6914	ENSG00000108344(PSMD3),ENSG00000100902(PSMA6),ENSG00000100804(PSMB5),ENSG00000131467(PSME3),ENSG00000126067(PSMB2),ENSG00000175166(PSMD2),ENSG00000099341(PSMD8),	1	1
hsa00190	Oxidative phosphorylation	21	1665	133	6914	ENSG00000143252(SDHC),ENSG00000110719(TCIRG1),ENSG00000115286(NDUFS7),ENSG00000167283(ATP5L),ENSG00000186009(ATP4B),ENSG00000105929(ATP6V0A4),ENSG00000023228(NDUFS1),ENSG00000164919(COX6C),ENSG00000107902(LHPP),ENSG00000111775(COX6A1),ENSG00000143882(ATP6V1C2),ENSG00000124172(ATP5E),ENSG00000213760(ATP6V1G2),ENSG00000126267(COX6B1),ENSG00000152234(ATP5A1),ENSG00000180817(PPA1),ENSG00000160194(NDU…	1	1
hsa04145	Phagosome	24	1665	153	6914	ENSG00000011028(MRC2),ENSG00000158517(NCF1),ENSG00000187240(DYNC2H1),ENSG00000153246(PLA2R1),ENSG00000110719(TCIRG1),ENSG00000090659(CD209),ENSG00000102189(EEA1),ENSG00000105929(ATP6V0A4),ENSG00000265808(SEC22B),ENSG00000104938(CLEC4M),ENSG00000019169(MARCO),ENSG00000163131(CTSS),ENSG00000169231(THBS3),ENSG00000108774(RAB5C),ENSG00000143882(ATP6V1C2),ENSG00000127022(CANX),ENSG00000213760(ATP6V1G2…	1	1
hsa00640	Propanoate metabolism	5	1665	32	6914	ENSG00000136143(SUCLA2),ENSG00000198130(HIBCH),ENSG00000111058(ACSS3),ENSG00000172340(SUCLG2),ENSG00000076555(ACACB),	1	1
hsa05321	Inflammatory bowel disease (IBD)	10	1665	65	6914	ENSG00000077238(IL4R),ENSG00000167207(NOD2),ENSG00000136634(IL10),ENSG00000175387(SMAD2),ENSG00000166949(SMAD3),ENSG00000143365(RORC),ENSG00000173039(RELA),ENSG00000069667(RORA),ENSG00000112115(IL17A),ENSG00000115604(IL18R1),	1	1
hsa00260	Glycine, serine and threonine metabolism	6	1665	40	6914	ENSG00000145020(AMT),ENSG00000164904(ALDH7A1),ENSG00000135094(SDS),ENSG00000124713(GNMT),ENSG00000131471(AOC3),ENSG00000016391(CHDH),	1	1
hsa00100	Steroid biosynthesis	3	1665	20	6914	ENSG00000170271(FAXDC2),ENSG00000116133(DHCR24),ENSG00000167780(SOAT2),	1	1
hsa00220	Arginine biosynthesis	3	1665	20	6914	ENSG00000166123(GPT2),ENSG00000120053(GOT1),ENSG00000115419(GLS),	1	1
hsa00053	Ascorbate and aldarate metabolism	4	1665	27	6914	ENSG00000244122(UGT1A7),ENSG00000164904(ALDH7A1),ENSG00000111275(ALDH2),ENSG00000072210(ALDH3A2),	1	1
hsa00860	Porphyrin and chlorophyll metabolism	6	1665	42	6914	ENSG00000136628(EPRS),ENSG00000139428(MMAB),ENSG00000244122(UGT1A7),ENSG00000188690(UROS),ENSG00000103356(EARS2),ENSG00000256269(HMBS),	1	1
hsa00250	Alanine, aspartate and glutamate metabolism	5	1665	35	6914	ENSG00000166123(GPT2),ENSG00000108381(ASPA),ENSG00000120053(GOT1),ENSG00000159423(ALDH4A1),ENSG00000115419(GLS),	1	1
hsa05144	Malaria	7	1665	49	6914	ENSG00000123384(LRP1),ENSG00000019991(HGF),ENSG00000108342(CSF3),ENSG00000169231(THBS3),ENSG00000136634(IL10),ENSG00000105976(MET),ENSG00000115884(SDC1),	1	1
hsa05132	Salmonella infection	12	1665	86	6914	ENSG00000137171(KLC4),ENSG00000187240(DYNC2H1),ENSG00000100030(MAPK1),ENSG00000185386(MAPK11),ENSG00000174996(KLC2),ENSG00000156711(MAPK13),ENSG00000126214(KLC1),ENSG00000173039(RELA),ENSG00000158195(WASF2),ENSG00000112062(MAPK14),ENSG00000104067(TJP1),ENSG00000196924(FLNA),	1	1
hsa00040	Pentose and glucuronate interconversions	5	1665	36	6914	ENSG00000197713(RPE),ENSG00000244122(UGT1A7),ENSG00000140263(SORD),ENSG00000111275(ALDH2),ENSG00000072210(ALDH3A2),	1	1
hsa05323	Rheumatoid arthritis	12	1665	89	6914	ENSG00000120659(TNFSF11),ENSG00000163599(CTLA4),ENSG00000107562(CXCL12),ENSG00000110719(TCIRG1),ENSG00000105929(ATP6V0A4),ENSG00000143882(ATP6V1C2),ENSG00000213760(ATP6V1G2),ENSG00000161955(TNFSF13),ENSG00000171130(ATP6V0E2),ENSG00000112115(IL17A),ENSG00000141655(TNFRSF11A),ENSG00000102755(FLT1),	1	1
hsa03060	Protein export	3	1665	23	6914	ENSG00000008952(SEC62),ENSG00000166562(SEC11C),ENSG00000144867(SRPRB),	1	1
hsa05130	Pathogenic Escherichia coli infection	7	1665	55	6914	ENSG00000010810(FYN),ENSG00000092820(EZR),ENSG00000154229(PRKCA),ENSG00000067560(RHOA),ENSG00000085733(CTTN),ENSG00000116584(ARHGEF2),ENSG00000164924(YWHAZ),	1	1
hsa00500	Starch and sucrose metabolism	7	1665	56	6914	ENSG00000165434(PGM2L1),ENSG00000244122(UGT1A7),ENSG00000100994(PYGB),ENSG00000152254(G6PC2),ENSG00000214013(GANC),ENSG00000169299(PGM2),ENSG00000154269(ENPP3),	1	1
hsa04623	Cytosolic DNA-sensing pathway	8	1665	64	6914	ENSG00000164430(MB21D1),ENSG00000100413(POLR3H),ENSG00000104365(IKBKB),ENSG00000173039(RELA),ENSG00000186184(POLR1D),ENSG00000099817(POLR2E),ENSG00000100142(POLR2F),ENSG00000100906(NFKBIA),	1	1
hsa00380	Tryptophan metabolism	5	1665	40	6914	ENSG00000164904(ALDH7A1),ENSG00000132437(DDC),ENSG00000111275(ALDH2),ENSG00000117009(KMO),ENSG00000072210(ALDH3A2),	1	1
hsa05322	Systemic lupus erythematosus	16	1665	134	6914	ENSG00000101812(H2BFM),ENSG00000113648(H2AFY),ENSG00000203811(HIST2H3C),ENSG00000203852(HIST2H3A),ENSG00000132475(H3F3B),ENSG00000233822(HIST1H2BN),ENSG00000136634(IL10),ENSG00000166278(C2),ENSG00000157131(C8A),ENSG00000273983(HIST1H3G),ENSG00000203814(HIST2H2BF),ENSG00000167088(SNRPD1),ENSG00000196890(HIST3H2BB),ENSG00000183454(GRIN2A),ENSG00000273079(GRIN2B),ENSG00000274750(HIST1H3E),	1	1
hsa00120	Primary bile acid biosynthesis	2	1665	17	6914	ENSG00000180432(CYP8B1),ENSG00000146233(CYP39A1),	1	1
hsa04612	Antigen processing and presentation	9	1665	77	6914	ENSG00000167004(PDIA3),ENSG00000134539(KLRD1),ENSG00000010610(CD4),ENSG00000163131(CTSS),ENSG00000131467(PSME3),ENSG00000127022(CANX),ENSG00000179583(CIITA),ENSG00000164733(CTSB),ENSG00000120837(NFYB),	1	1
hsa03022	Basal transcription factors	5	1665	45	6914	ENSG00000020426(MNAT1),ENSG00000104884(ERCC2),ENSG00000135801(TAF5L),ENSG00000137413(TAF8),ENSG00000165632(TAF3),	1	1
hsa00983	Drug metabolism - other enzymes	5	1665	46	6914	ENSG00000188641(DPYD),ENSG00000244122(UGT1A7),ENSG00000125877(ITPA),ENSG00000114491(UMPS),ENSG00000166548(TK2),	1	1
hsa00630	Glyoxylate and dicarboxylate metabolism	3	1665	28	6914	ENSG00000145020(AMT),ENSG00000184207(PGP),ENSG00000146701(MDH2),	1	1
hsa04672	Intestinal immune network for IgA production	5	1665	47	6914	ENSG00000107562(CXCL12),ENSG00000160223(ICOSLG),ENSG00000162896(PIGR),ENSG00000136634(IL10),ENSG00000161955(TNFSF13),	1	1
hsa05150	Staphylococcus aureus infection	5	1665	55	6914	ENSG00000127241(MASP1),ENSG00000134760(DSG1),ENSG00000136634(IL10),ENSG00000166278(C2),ENSG00000171051(FPR1),	1	1
hsa05340	Primary immunodeficiency	3	1665	36	6914	ENSG00000010610(CD4),ENSG00000010671(BTK),ENSG00000179583(CIITA),	1	1
hsa05320	Autoimmune thyroid disease	4	1665	52	6914	ENSG00000163599(CTLA4),ENSG00000117560(FASLG),ENSG00000042832(TG),ENSG00000136634(IL10),	1	1
hsa00650	Butanoate metabolism	2	1665	28	6914	ENSG00000166743(ACSM1),ENSG00000173124(ACSM6),	1	1
hsa05330	Allograft rejection	2	1665	37	6914	ENSG00000117560(FASLG),ENSG00000136634(IL10),	1	1
hsa05332	Graft-versus-host disease	2	1665	41	6914	ENSG00000117560(FASLG),ENSG00000134539(KLRD1),	1	1
hsa04740	Olfactory transduction	19	1665	413	6914	ENSG00000141480(ARRB2),ENSG00000070808(CAMK2A),ENSG00000100077(ADRBK2),ENSG00000123360(PDE1B),ENSG00000154678(PDE1C),ENSG00000058404(CAMK2B),ENSG00000142875(PRKACB),ENSG00000183023(SLC8A1),ENSG00000160014(CALM3),ENSG00000100678(SLC8A3),ENSG00000070729(CNGB1),ENSG00000188000(OR7D2),ENSG00000173020(ADRBK1),ENSG00000072062(PRKACA),ENSG00000140090(SLC24A4),ENSG00000148660(CAMK2G),ENSG00000141404(GNAL…	1	1
