# Supplementary material for: Identification of tRNA-Related Fragments and Their Potential Regulatory Effects in Thyroid-Associated Ophthalmopathy
Source: Front Genet. 2022 Apr 4;13:878405. doi: 10.3389/fgene.2022.878405 (PMC9013859; doi:10.3389/fgene.2022.878405)
Supplement: Supplementary file 4 [file Table4.XLSX]

## Sheet: Raw Data
Sample	control1					control1	control2					control2	TAO-1					TAO-1	TAO-2					TAO-2	TAO-3					TAO-3	TAO-4					TAO-4	TAO-5					TAO-5	TAO-6					TAO-6	control-3
Gene	Ct			Average Ct	ΔCt	2-ΔCt	Ct			Average Ct	ΔCt	2-ΔCt	Ct			Average Ct	ΔCt	2-ΔCt	Ct			Average Ct	ΔCt	2-ΔCt	Ct			Average Ct	ΔCt	2-ΔCt	Ct			Average Ct	ΔCt	2-ΔCt	Ct			Average Ct	ΔCt	2-ΔCt	Ct			Average Ct	ΔCt	2-ΔCt	Ct
U6	15.748	15.708	15.784	15.7467	-	-	15.608	15.62	15.626	15.618	-	-	15.763	15.748	15.726	15.7457	-	-	15.917	15.894	15.895	15.902	-	-	16.094	16.093	16.082	16.0897	-	-	16.974	16.968	16.971	16.971	-	-	16.962	16.935	16.904	16.9337	-	-	15.753	15.765	15.731	15.7497	-	-	15.447
trf5-GluCTC	20.702	20.724	20.766	20.7307	4.984	0.0315985	21.325	21.306	21.332	21.321	5.703	0.0191967	19.752	19.75	19.782	19.7613	4.01567	0.061825	20.159	20.243	20.141	20.181	4.279	0.0515101	19.361	19.327	19.242	19.31	3.22033	0.107296	20.698	20.706	20.691	20.6983	3.72733	0.0755024	20.234	20.23	20.226	20.23	3.29633	0.10179	20.569	20.561	20.569	20.5663	4.81667	0.0354845	21.899
trf5-GluTTC	18.316	18.306	18.36	18.3273	2.58067	0.167164	19.502	19.522	19.522	19.5153	3.89733	0.0671098	18.748	18.719	18.755	18.7407	2.995	0.125434	18.263	18.208	18.25	18.2403	2.33833	0.197739	17.607	17.544	17.565	17.572	1.48233	0.357909	19.137	19.109	19.047	19.0977	2.12667	0.228986	18.82	18.795	18.743	18.786	1.85233	0.276944	18.825	18.899	18.782	18.8353	3.08567	0.117794	18.022
trf1-ArgTCG	25.556	25.481	25.471	25.5027	9.756	0.00115652	28.731	28.766	28.797	28.7647	13.1467	0.00011027	25.378	25.299	25.294	25.3237	9.578	0.00130838	24.15	24.189	24.08	24.1397	8.23767	0.00331295	23.652	23.722	23.509	23.6277	7.538	0.00538066	26.964	26.943	26.968	26.9583	9.98733	0.000985174	25.439	25.358	25.345	25.3807	8.447	0.00286549	24.636	24.615	24.551	24.6007	8.851	0.00216563	25.438
[truncated: 23 more columns]

## Sheet: analysis
Group	control							TAO							实验组-对照组	Fold Change	Regulation	P Value
Sample	control-5	control-6	control-3	control-2	control-4	control-1	Average ΔCt	TAO-3	TAO-2	TAO-6	TAO-1	TAO-5	TAO-4	Average ΔCt	ΔΔCt	2-ΔΔCt
Gene	ΔCt1							ΔCt2
trf5-GluCTC	4.71467	5.35033	6.44033	5.703	5.43533	4.984	5.43794	3.22033	4.279	4.81667	4.01567	3.29633	3.72733	3.89256	-1.54539	2.91883	UP	0.00129133
trf5-GluTTC	1.84933	1.80033	2.547	3.89733	2.98067	2.58067	2.60922	1.48233	2.33833	3.08567	2.995	1.85233	2.12667	2.31339	-0.295833	1.22759	UP	0.486695
trf1-ArgTCG	10.0067	9.742	9.965	13.1467	10.7327	9.756	10.5582	7.538	8.23767	8.851	9.578	8.447	9.98733	8.77317	-1.785	3.44618	UP	0.0208758
