# Supplementary material for: Identification of tRNA-Related Fragments and Their Potential Regulatory Effects in Thyroid-Associated Ophthalmopathy
Source: Front Genet. 2022 Apr 4;13:878405. doi: 10.3389/fgene.2022.878405 (PMC9013859; doi:10.3389/fgene.2022.878405)
Supplement: Supplementary file 5 [file Table5.XLSX]

## Sheet: analysisi
Group	control							TAO							TAO-control	Fold Change	Regulation	P Value
Sample	control-5	control-6	control-3	control-2	control-4	control-1	Average ΔCt	TAO-3	TAO-2	TAO-6	TAO-1	TAO-5	TAO-4	Average ΔCt	ΔΔCt	2-ΔΔCt
ATF3	9.51033	9.04633	7.47167	9.39733	7.84933	7.09733	8.39539	5.66033	8.227	4.84767	6.32067	6.95367	7.301	6.55172	-1.84367	3.58921	UP	0.0180426
HSD17B2	15.8763	15.1	18.0563	-	-	16.221	16.3134	13.3883	12.816	14.3183	14.3137	14.0527	13.7893	13.7797	-2.53369	5.79053	UP	0.00236666
PMAIP1	11.908	11.9747	10.4937	11.4093	13.1593	10.5473	11.5821	8.474	8.63833	8.26367	9.34367	8.21733	10.4297	8.89444	-2.68761	6.44246	UP	0.000542557
SORL1	7.44133	6.879	6.84333	7.14833	7.63533	6.45233	7.06661	6.696	6.94167	5.71133	6.00433	6.435	6.32567	6.35233	-0.714278	1.64066	UP	0.018463

## Sheet: Raw Data (2)
Sample	control-2					control-2	TAO-1					TAO-1	TAO-2					TAO-2	TAO-3					TAO-3	TAO-6					TAO-6	control-3					control-3	control-4					control-4	control-1					control-1	TAO-4
Gene	Ct			Average Ct	ΔCt	2-ΔCt	Ct			Average Ct	ΔCt	2-ΔCt	Ct			Average Ct	ΔCt	2-ΔCt	Ct			Average Ct	ΔCt	2-ΔCt	Ct			Average Ct	ΔCt	2-ΔCt	Ct			Average Ct	ΔCt	2-ΔCt	Ct			Average Ct	ΔCt	2-ΔCt	Ct			Average Ct	ΔCt	2-ΔCt	Ct
Gapdh	20.333	20.181	20.246	20.2533	-	-	20.989	21.017	20.962	20.9893	-	-	20.504	20.606	20.415	20.5083	-	-	20.043	20.252	19.224	19.8397	-	-	20.433	20.754	20.48	20.5557	-	-	19.749	19.806	20.783	20.1127	-	-	19.548	19.546	19.435	19.5097	-	-	21.688	21.795	20.666	21.383	-	-	19.753
ATF3	29.719	29.663	29.57	29.6507	9.39733	0.00148293	27.047	27.697	27.186	27.31	6.32067	0.0125109	28.71	28.931	28.565	28.7353	8.227	0.00333754	25.45	25.647	25.403	25.5	5.66033	0.0197729	25.337	25.478	25.395	25.4033	4.84767	0.0347302	27.624	27.427	27.702	27.5843	7.47167	0.00563384	27.337	27.387	27.353	27.359	7.84933	0.00433626	28.722	28.259	28.46	28.4803	7.09733	0.00730281	26.981
HSD17B2	-	-	-	-	-	-	-	-	35.303	35.303	14.3137	4.91085e-05	33.445	33.784	32.744	33.3243	12.816	0.000138675	32.963	33.574	33.147	33.228	13.3883	9.32631e-05	34.874	-	-	34.874	14.3183	4.89499e-05	-	38.169	-	38.169	18.0563	3.66861e-06	-	-	-	-	-	-	37.604	-	-	37.604	16.221	1.30916e-05	32.784
PMAIP1	31.819	31.869	31.3	31.6627	11.4093	0.000367662	29.912	30.638	30.449	30.333	9.34367	0.00153913	29.226	29.397	28.817	29.1467	8.63833	0.00250959	28.924	27.968	28.049	28.3137	8.474	0.00281237	28.808	28.684	28.966	28.8193	8.26367	0.00325378	30.556	30.676	30.587	30.6063	10.4937	0.000693572	32.974	32.944	32.089	32.669	13.1593	0.000109306	31.894	31.983	31.914	31.9303	10.5473	0.000668246	30.478
SORL1	27.22	27.69	27.295	27.4017	7.14833	0.00704916	26.884	27	27.097	26.9937	6.00433	0.0155781	27.566	27.519	27.265	27.45	6.94167	0.00813486	26.669	26.491	26.447	26.5357	6.696	0.00964502	26.232	26.305	26.264	26.267	5.71133	0.0190861	26.872	26.853	27.143	26.956	6.84333	0.00870866	26.904	27.26	27.271	27.145	7.63533	0.00502963	27.951	27.714	27.841	27.8353	6.45233	0.0114197	26.324
[truncated: 23 more columns]
